# Supplementary material for: MoGT2 Is Essential for Morphogenesis and Pathogenicity of Magnaporthe oryzae
Source: mSphere. 2019 Sep 4;4(5):e00309-19. doi: 10.1128/mSphere.00309-19 (PMC6731526; doi:10.1128/mSphere.00309-19)
Supplement: DATA SET S1 [file mSphere.00309-19-sd001.xlsx]

## Sheet: Band 1
	Reference	PepCount	UniquePepCount	CoverPercent	MW	PI
	FileScan	Sequence	MH+	Diff(MH+)	Charge	Rank	Score	ExpectValue	PI	MissCleavage	Modification	MatchedTIC	NumProteaseTermini	Engine	Tag	Decoy
$1-1	tr|G4NGG4|G4NGG4_MAGO7 Uncharacterized protein OS=Magnaporthe oryzae (strain 70-15 / ATCC MYA-4617 / FGSC 8958) OX=242507 GN=MGG_04321 PE=4 SV=1	57	50	0.4264	117480	5.13
$1-2	tr|L7IDE3|L7IDE3_MAGOY Uncharacterized protein OS=Magnaporthe oryzae (strain Y34) OX=1143189 GN=OOU_Y34scaffold00290g26 PE=4 SV=1	57	50	0.4019	124945	5.07
$1-3	tr|G4NGG3|G4NGG3_MAGO7 Uncharacterized protein OS=Magnaporthe oryzae (strain 70-15 / ATCC MYA-4617 / FGSC 8958) OX=242507 GN=MGG_04321 PE=4 SV=1	57	50	0.4019	124945	5.07
$1-4	tr|L7J1X3|L7J1X3_MAGOP Uncharacterized protein OS=Magnaporthe oryzae (strain P131) OX=1143193 GN=OOW_P131scaffold01143g7 PE=4 SV=1	57	50	0.4019	124945	5.07
	R20190700986_B1,2004	K.AAGDGAVSSK.L	862.426	0.00094	2	1	67.77	5.06e-06	5.88	0		0	2	MASCOT		T
	R20190700986_B1,5339	K.AAHAQAVEAIK.Q	1108.61	-0.00041	3	1	40.86	0.00173	6.79	0		0	2	MASCOT		T
	R20190700986_B1,4353	K.ADGEAALTK.E	875.447	-0.0026	2	1	31.12	0.0348	4.37	0		0	2	MASCOT		T
	R20190700986_B1,2311	K.ADLDAK.H ! R.ADLDAK.T	632.325	0.00272	2	1	25.94	0.0806	4.21	0		0	2	MASCOT		T
	R20190700986_B1,11582	K.AEHAAIAEALAAK.E	1265.68	0.00068	2	1	40.81	0.00222	5.4	0		0	2	MASCOT		T
	R20190700986_B1,11617	K.AEHAAIAEALAAK.E	1265.68	-0.00027	3	1	56.27	5.91e-05	5.4	0		0	2	MASCOT		T
	R20190700986_B1,18725	K.ALEEQVAEALSK.L	1287.68	0.00125	2	1	75.04	1.3e-06	4.25	0		0	2	MASCOT		T
	R20190700986_B1,4407	K.ASHAAALEATR.K	1097.57	0.00058	3	1	32.85	0.0117	6.79	0		0	2	MASCOT		T
	R20190700986_B1,1994	K.ASHAEQVDR.L	1012.48	-0.00069	2	1	41.51	0.00109	5.32	0		0	2	MASCOT		T
	R20190700986_B1,2000	K.ASHAEQVDR.L	1012.48	0.0013	3	1	27.36	0.0282	5.32	0		0	2	MASCOT		T
	R20190700986_B1,7244	K.AVAELAAAK.E	843.493	0.00078	2	1	28.77	0.0491	6.05	0		0	2	MASCOT		T
	R20190700986_B1,7340	K.DAELVEAQTK.A	1103.56	0.00057	2	1	35.19	0.00904	4.14	0		0	2	MASCOT		T
	R20190700986_B1,10303	K.EAEHQAALDALR.A	1323.67	-0.00155	2	1	26.17	0.069	4.65	0		0	2	MASCOT		T
	R20190700986_B1,12138	K.EATDSELAQLR.E	1232.61	0.00125	2	1	65.53	9.5e-06	4.14	0		0	2	MASCOT		T
	R20190700986_B1,6695	K.EELAM*VEK.D	964.466	0.00108	2	1	37.81	0.00334	4.25	0	15.994919 Oxidation (M)	0	2	MASCOT		T
	R20190700986_B1,2377	K.EGLAAAHNK.E	910.474	-0.00017	2	1	62.45	1.24e-05	6.85	0		0	2	MASCOT		T
	R20190700986_B1,4371	K.EIDAAEAR.L	874.426	-7e-05	2	1	24.98	0.068	4.14	0		0	2	MASCOT		T
	R20190700986_B1,2006	K.EKDANLQK.L	945.5	0.00023	2	1	39.83	0.00522	6.17	1		0	2	MASCOT		T
	R20190700986_B1,10427	K.ELEAAM*LATK.A	1092.56	-0.00263	2	1	50.35	0.000318	4.53	0	15.994919 Oxidation (M)	0	2	MASCOT		T
	R20190700986_B1,6533	K.ELESLK.S ! K.ELESLK.A ! R.ELESLK.S	718.398	0.00019	2	1	25.89	0.146	4.53	0		0	2	MASCOT		T
	R20190700986_B1,10928	K.ELEVLK.A	730.435	8e-05	2	1	31.2	0.0462	4.53	0		0	2	MASCOT		T
	R20190700986_B1,3498	K.EQIATSQER.I	1061.52	0.00069	2	1	45.39	0.000918	4.53	0		0	2	MASCOT		T
	R20190700986_B1,10168	K.EREEALEALK.S	1187.63	-0.0006	2	1	48.01	0.000637	4.49	1		0	2	MASCOT		T
	R20190700986_B1,10180	K.EREEALEALK.S	1187.63	-0.00037	3	1	43.47	0.00181	4.49	1		0	2	MASCOT		T
	R20190700986_B1,11881	K.FEAQAALDAVK.S	1162.61	-0.00328	2	1	21.53	0.243	4.37	0		0	2	MASCOT		T
	R20190700986_B1,15452	K.FEAQAALDAVK.S	1162.61	-0.00402	2	1	39.1	0.00425	4.37	0		0	2	MASCOT		T
	R20190700986_B1,7029	K.HAAEIDSLM*K.E	1130.55	-0.00012	2	1	49.01	0.00031	5.32	0	15.994919 Oxidation (M)	0	2	MASCOT		T
	R20190700986_B1,4889	K.HNELVVK.H	838.478	0.00017	2	1	44.67	0.000534	6.75	0		0	2	MASCOT		T
	R20190700986_B1,4601	K.IEEIK.S ! K.IEELK.A ! R.IEELK.V ! R.IEELK.A ! R.LEELK.T ! K.LEELK.A	631.366	0.00048	2	1	26.87	0.1	4.53	0		0	2	MASCOT		T
	R20190700986_B1,5249	K.IEEIK.S ! K.IEELK.A ! R.IEELK.V ! R.IEELK.A ! R.LEELK.T ! K.LEELK.A	631.366	-2e-05	2	1	23.32	0.227	4.53	0		0	2	MASCOT		T
	R20190700986_B1,10674	K.KSSEDAEAQAQALAAAK.A	1688.84	-0.00084	3	1	47.62	0.000542	4.68	1		0	2	MASCOT		T
	R20190700986_B1,8914	K.LETAEQAAEAAK.A	1231.62	0.00012	2	1	61.65	2.28e-05	4.25	0		0	2	MASCOT		T
	R20190700986_B1,6804	K.LETQSLATSK.E	1077.58	-0.00067	2	1	50.38	0.000304	6	0		0	2	MASCOT		T
	R20190700986_B1,6239	K.LLSETESSTAR.L	1193.6	0.00199	2	1	36.73	0.00695	4.53	0		0	2	MASCOT		T
	R20190700986_B1,7816	K.LNESEAALTK.A	1075.56	-0.00014	2	1	79.22	4.89e-07	4.53	0		0	2	MASCOT		T
	R20190700986_B1,14180	K.LQEELASLESR.K	1274.66	-0.00026	2	1	81.34	2.84e-07	4.25	0		0	2	MASCOT		T
	R20190700986_B1,14203	K.LSAAEAEVTALK.V	1202.66	-0.00581	2	1	47.76	0.000495	4.53	0		0	2	MASCOT		T
	R20190700986_B1,4365	K.LTDAEHQIK.E	1054.55	0.00109	2	1	24.85	0.0892	5.32	0		0	2	MASCOT		T
	R20190700986_B1,3058	K.QELAAEK.E	788.415	0.00054	2	1	43.8	0.00188	4.53	0		0	2	MASCOT		T
	R20190700986_B1,2115	K.RNESDYR.D	939.428	-0.00047	2	1	20.23	0.223	6.07	1		0	2	MASCOT		T
	R20190700986_B1,3362	K.SENADQLK.A	904.437	0.00014	2	1	20.79	0.218	4.37	0		0	2	MASCOT		T
	R20190700986_B1,8245	K.SIHQSSISELQK.K	1356.71	0.00282	2	1	24.1	0.109	6.47	0		0	2	MASCOT		T
	R20190700986_B1,8282	K.SIHQSSISELQK.K	1356.71	0.00491	3	1	27.21	0.0498	6.47	0		0	2	MASCOT		T
	R20190700986_B1,7222	K.SLDEISR.T	819.421	0.00031	2	1	49.75	0.00039	4.37	0		0	2	MASCOT		T
	R20190700986_B1,10779	K.SQKPDTSEIDALR.A	1459.74	-0.00066	3	1	23.21	0.323	4.56	0		0	2	MASCOT		T
	R20190700986_B1,2735	K.SSADAGDYEK.A	1042.43	0.00042	2	1	28.4	0.00658	4.03	0		0	2	MASCOT		T
	R20190700986_B1,17447	K.TTLLPTLESR.V	1130.64	0.00023	2	1	34.88	0.0108	5.66	0		0	2	MASCOT		T
	R20190700986_B1,7350	K.VKDAELVEAQTK.A	1330.72	0.00053	2	1	63	1.83e-05	4.68	1		0	2	MASCOT		T
	R20190700986_B1,9013	R.AELAALK.E	715.435	-0.00026	2	1	42.42	0.00331	6.05	0		0	2	MASCOT		T
	R20190700986_B1,3656	R.ASHAEALESAK.L	1113.55	0.00111	2	1	39.5	0.00182	5.4	0		0	2	MASCOT		T
	R20190700986_B1,3683	R.ASHAEALESAK.L	1113.55	-0.00034	3	1	49.61	0.000193	5.4	0		0	2	MASCOT		T
	R20190700986_B1,9223	R.ETLEGLQAEHAAK.L	1396.71	-0.00234	3	1	36.12	0.0069	4.75	0		0	2	MASCOT		T
	R20190700986_B1,4247	R.FANGENGEEADDDKSTNPK.T	2037.86	0.00192	3	1	25.88	0.00775	4.02	1		0	2	MASCOT		T
	R20190700986_B1,8525	R.IIEGLK.A	672.429	0.00023	2	1	42.22	0.00128	6	0		0	2	MASCOT		T
	R20190700986_B1,6414	R.LKADGEAALTK.E	1116.63	-0.00052	3	1	57.11	6.96e-05	6.07	1		0	2	MASCOT		T
	R20190700986_B1,22974	R.LSALEAEIADLK.A	1272.7	-0.00301	2	1	20.08	0.312	4.14	0		0	2	MASCOT		T
	R20190700986_B1,1958	R.THADLSK.K	771.4	0.00061	2	1	41.35	0.00216	6.41	0		0	2	MASCOT		T
$4-1	tr|L7JPS1|L7JPS1_MAGOP Aminopeptidase OS=Magnaporthe oryzae (strain P131) OX=1143193 GN=OOW_P131scaffold00089g3 PE=3 SV=1	31	24	0.239	98565.5	5.31
$4-2	tr|G4MQ02|G4MQ02_MAGO7 Aminopeptidase OS=Magnaporthe oryzae (strain 70-15 / ATCC MYA-4617 / FGSC 8958) OX=242507 GN=MGG_16472 PE=3 SV=1	31	24	0.2166	108813	6.14
$4-3	tr|L7HNU0|L7HNU0_MAGOY Aminopeptidase OS=Magnaporthe oryzae (strain Y34) OX=1143189 GN=OOU_Y34scaffold01082g5 PE=3 SV=1	31	24	0.239	98565.5	5.31
	R20190700986_B1,19187	K.ALLFGSAGIAGDK.D	1219.67	-0.0032	2	1	47.08	0.000532	5.88	0		0	2	MASCOT		T
	R20190700986_B1,3079	K.DGIDESR.T	791.353	0.00025	2	1	39.17	0.00142	4.03	0		0	2	MASCOT		T
	R20190700986_B1,13109	K.DQDIYM*PAAGLR.S	1365.65	0.00329	2	1	31.89	0.0144	4.21	0	15.994919 Oxidation (M)	0	2	MASCOT		T
	R20190700986_B1,5290	K.DSSIHLK.Q	799.431	-0.0002	2	1	24.91	0.0547	6.74	0		0	2	MASCOT		T
	R20190700986_B1,16766	K.HYDLTLEPDLEK.F	1472.73	-0.00082	3	1	38.51	0.00383	4.31	0		0	2	MASCOT		T
	R20190700986_B1,12844	K.IDFDETISK.G	1067.53	0.00044	2	1	64.39	7.17e-06	4.03	0		0	2	MASCOT		T
	R20190700986_B1,13603	K.IDFDETISK.G	1067.53	-0.00266	2	1	46.59	0.000457	4.03	0		0	2	MASCOT		T
	R20190700986_B1,7295	K.ISYNEDTQVTK.I	1297.63	-0.0003	2	1	70.76	1.88e-06	4.37	0		0	2	MASCOT		T
	R20190700986_B1,6991	K.M*AGFYR.A	760.345	0.00014	2	1	30.64	0.0069	8.5	0	15.994919 Oxidation (M)	0	2	MASCOT		T
	R20190700986_B1,13742	K.QVEEFFANK.D	1111.54	0.00117	2	1	32.36	0.0119	4.53	0		0	2	MASCOT		T
	R20190700986_B1,19738	K.SISLHTLEIDVK.N	1354.76	0.00198	2	1	36.95	0.00384	5.3	0		0	2	MASCOT		T
	R20190700986_B1,4335	K.YGGDDEYNR.I	1088.43	0.00049	2	1	46.69	3.32e-05	4.03	0		0	2	MASCOT		T
	R20190700986_B1,19866	R.AFPCFDEPSLK.A	1310.61	-0.00086	2	1	28.88	0.0234	4.37	0		0	2	MASCOT		T
	R20190700986_B1,6932	R.DLISSR.A	690.378	0.0006	2	1	32.35	0.0228	5.84	0		0	2	MASCOT		T
	R20190700986_B1,16478	R.FSLNLAAK.T	863.499	0.0001	2	1	28.18	0.0338	8.75	0		0	2	MASCOT		T
	R20190700986_B1,14265	R.GSVFAM*ALK.Y	939.497	0.00106	2	1	25.84	0.0567	8.75	0	15.994919 Oxidation (M)	0	2	MASCOT		T
	R20190700986_B1,12286	R.NGLLSVEDR.A	1002.52	-0.00109	2	1	42.6	0.0022	4.37	0		0	2	MASCOT		T
	R20190700986_B1,12711	R.SDVAAWVK.E	875.462	0.00164	2	1	20.79	0.418	5.55	0		0	2	MASCOT		T
	R20190700986_B1,7904	R.SHSEGIEALSK.W	1157.58	0.00092	2	1	38.6	0.00257	5.38	0		0	2	MASCOT		T
	R20190700986_B1,7912	R.SHSEGIEALSK.W	1157.58	0.00023	3	1	38.69	0.00282	5.38	0		0	2	MASCOT		T
	R20190700986_B1,8758	R.SSHPIEVPVK.R	1092.6	-0.00014	2	1	39.52	0.0027	6.47	0		0	2	MASCOT		T
	R20190700986_B1,8807	R.SSHPIEVPVK.R	1092.6	-0.00054	3	1	31.28	0.018	6.47	0		0	2	MASCOT		T
	R20190700986_B1,7047	R.SSHPIEVPVKR.A	1248.71	0.00064	3	1	38.23	0.0027	8.49	1		0	2	MASCOT		T
	R20190700986_B1,7058	R.SSHPIEVPVKR.A	1248.71	0.00115	4	1	33.27	0.00862	8.49	1		0	2	MASCOT		T
	R20190700986_B1,3632	R.TAYSPER.L	823.394	0.00023	2	1	31.58	0.0144	5.66	0		0	2	MASCOT		T
	R20190700986_B1,2386	R.TKDGIDESR.T	1020.5	7e-05	3	1	47.95	0.000518	4.56	1		0	2	MASCOT		T
	R20190700986_B1,16308	R.VVDLLLDEK.V	1043.6	-0.00163	2	1	23.11	0.398	4.03	0		0	2	MASCOT		T
	R20190700986_B1,17385	R.VVDLLLDEK.V	1043.6	-0.00263	2	1	41.56	0.00571	4.03	0		0	2	MASCOT		T
	R20190700986_B1,17846	R.VVDLLLDEK.V	1043.6	-0.00083	2	1	43.81	0.00303	4.03	0		0	2	MASCOT		T
	R20190700986_B1,18254	R.VVDLLLDEK.V	1043.6	0.00143	2	1	43.48	0.00162	4.03	0		0	2	MASCOT		T
	R20190700986_B1,13372	R.VYAPPGLNIEHGR.F	1422.75	-0.00114	3	1	26.85	0.0662	6.72	0		0	2	MASCOT		T
$7-1	tr|L7HZB4|L7HZB4_MAGOY Nuclease domain-containing protein 1 OS=Magnaporthe oryzae (strain Y34) OX=1143189 GN=OOU_Y34scaffold00666g189 PE=4 SV=1	23	23	0.2371	98419.3	8.19
$7-2	tr|G5EHM8|G5EHM8_MAGO7 Nuclease domain-containing protein 1 OS=Magnaporthe oryzae (strain 70-15 / ATCC MYA-4617 / FGSC 8958) OX=242507 GN=MGCH7_ch7g348 PE=4 SV=1	23	23	0.2371	98467.4	8.19
$7-3	tr|L7J4A3|L7J4A3_MAGOP Nuclease domain-containing protein 1 OS=Magnaporthe oryzae (strain P131) OX=1143193 GN=OOW_P131scaffold01027g22 PE=4 SV=1	23	23	0.2371	98419.3	8.19
	R20190700986_B1,2181	K.AAGEGGSHDM*TVAK.I	1346.6	0.00098	2	1	43.27	0.000438	5.32	0	15.994919 Oxidation (M)	0	2	MASCOT		T
	R20190700986_B1,3650	K.AGEYVAAK.F	808.42	-0.00021	2	1	43.24	0.00142	6.05	0		0	2	MASCOT		T
	R20190700986_B1,16875	K.AGPELPDALVK.A	1109.62	0	2	1	21.44	0.145	4.37	0		0	2	MASCOT		T
	R20190700986_B1,13414	K.DGDEAFAFQSR.E	1242.54	-0.00101	2	1	27.16	0.0152	4.03	0		0	2	MASCOT		T
	R20190700986_B1,7689	K.EEDEEVLQR.L	1146.53	0.00037	2	1	32	0.00792	3.91	0		0	2	MASCOT		T
	R20190700986_B1,4164	K.EVATVTQAGK.N	1003.54	7e-05	2	1	37.34	0.0084	6.1	0		0	2	MASCOT		T
	R20190700986_B1,9074	K.HVQITIDGK.K	1010.56	-0.0001	2	1	58.04	2.96e-05	6.74	0		0	2	MASCOT		T
	R20190700986_B1,16254	K.IIGADSIIVR.S	1056.64	-0.00097	2	1	41.42	0.00128	5.84	0		0	2	MASCOT		T
	R20190700986_B1,2090	K.KPQDYR.D	806.416	0.00119	2	1	35.03	0.0111	8.59	0		0	2	MASCOT		T
	R20190700986_B1,9609	K.QFTDASESLQR.A	1281.61	0.00126	2	1	51.61	0.000146	4.37	0		0	2	MASCOT		T
	R20190700986_B1,5469	K.SGNATELNAAEK.R	1204.58	0.00026	2	1	67.73	4.3e-06	4.53	0		0	2	MASCOT		T
	R20190700986_B1,13435	K.TFIAVVK.S	777.487	-6e-05	2	1	40.68	0.000787	8.41	0		0	2	MASCOT		T
	R20190700986_B1,7444	K.TVDGVIER.V	888.479	0.00026	2	1	32.85	0.0248	4.37	0		0	2	MASCOT		T
	R20190700986_B1,10520	K.VFEATLK.S	807.461	-9e-05	2	1	26.07	0.0667	5.97	0		0	2	MASCOT		T
	R20190700986_B1,17116	K.VPAIVDFCK.S	1048.55	-0.00054	2	1	46.24	0.000884	5.8	0		0	2	MASCOT		T
	R20190700986_B1,13615	R.DIVVTNIEPNGR.L	1326.7	0.001	2	1	67.67	3.93e-06	4.37	0		0	2	MASCOT		T
	R20190700986_B1,20948	R.DVEVDVLDLDK.V	1259.64	0.00032	2	1	45.44	0.001	3.71	0		0	2	MASCOT		T
	R20190700986_B1,6420	R.EDAGKKEEDEEVLQR.L	1774.85	-0.00173	3	1	55.84	0.000211	4.25	2		0	2	MASCOT		T
	R20190700986_B1,20846	R.FTILIPR.E	859.54	-0.00043	2	1	30.23	0.0135	9.75	0		0	2	MASCOT		T
	R20190700986_B1,9389	R.LLLSDK.K	688.424	0.00076	2	1	34.14	0.0174	5.84	0		0	2	MASCOT		T
	R20190700986_B1,2729	R.QLENEAR.S	859.427	-0.00054	2	1	29.26	0.0581	4.53	0		0	2	MASCOT		T
	R20190700986_B1,9552	R.TAEPSEAPFR.E	1104.53	0.00049	2	1	29.89	0.0257	4.53	0		0	2	MASCOT		T
	R20190700986_B1,22635	R.TFSLAFVSAPR.L	1195.65	0.00214	2	1	35.07	0.00848	9.41	0		0	2	MASCOT		T

## Sheet: Band 2
	Reference	PepCount	UniquePepCount	CoverPercent	MW	PI
	FileScan	Sequence	MH+	Diff(MH+)	Charge	Rank	Score	ExpectValue	PI	MissCleavage	Modification	MatchedTIC	NumProteaseTermini	Engine	Tag	Decoy
$1-1	tr|L7HYA2|L7HYA2_MAGOY Hsp70-like protein OS=Magnaporthe oryzae (strain Y34) OX=1143189 GN=OOU_Y34scaffold00684g20 PE=3 SV=1	65	30	0.3487	70759.7	5.04
$1-2	tr|L7JL82|L7JL82_MAGOP Hsp70-like protein OS=Magnaporthe oryzae (strain P131) OX=1143193 GN=OOW_P131scaffold00199g9 PE=3 SV=1	65	30	0.3487	70759.7	5.04
$1-3	tr|G4MNH8|G4MNH8_MAGO7 Hsp70-like protein OS=Magnaporthe oryzae (strain 70-15 / ATCC MYA-4617 / FGSC 8958) OX=242507 GN=MGG_06958 PE=3 SV=1	65	30	0.3487	70759.7	5.04
	R20190700986_B2,13125	K.AQVHEIVLVGGSTR.I	1465.81	0.00381	3	1	20.71	1.26	6.79	0		0	2	MASCOT		T
	R20190700986_B2,15797	K.AQVHEIVLVGGSTR.I	1465.81	0.00291	3	1	23.79	0.612	6.79	0		0	2	MASCOT		T
	R20190700986_B2,16754	K.AQVHEIVLVGGSTR.I	1465.81	0.00021	3	1	23.62	0.632	6.79	0		0	2	MASCOT		T
	R20190700986_B2,17166	K.AQVHEIVLVGGSTR.I	1465.81	-0.00339	3	1	31.14	0.0899	6.79	0		0	2	MASCOT		T
	R20190700986_B2,26396	K.AQVHEIVLVGGSTR.I	1465.81	-0.00309	3	1	23.14	0.568	6.79	0		0	2	MASCOT		T
	R20190700986_B2,27819	K.AQVHEIVLVGGSTR.I	1465.81	0.00111	3	1	25.75	0.391	6.79	0		0	2	MASCOT		T
	R20190700986_B2,29950	K.AQVHEIVLVGGSTR.I	1465.81	-0.00309	3	1	35.37	0.034	6.79	0		0	2	MASCOT		T
	R20190700986_B2,30855	K.AQVHEIVLVGGSTR.I	1465.81	0.00111	3	1	41.09	0.0114	6.79	0		0	2	MASCOT		T
	R20190700986_B2,31702	K.AQVHEIVLVGGSTR.I	1465.81	-0.00039	3	1	31.09	0.113	6.79	0		0	2	MASCOT		T
	R20190700986_B2,32118	K.AQVHEIVLVGGSTR.I	1465.81	-0.00189	3	1	26.6	0.321	6.79	0		0	2	MASCOT		T
	R20190700986_B2,33556	K.AQVHEIVLVGGSTR.I	1465.81	-0.00159	3	1	37.09	0.0287	6.79	0		0	2	MASCOT		T
	R20190700986_B2,34269	K.AQVHEIVLVGGSTR.I	1465.81	0.00021	3	1	30.98	0.116	6.79	0		0	2	MASCOT		T
	R20190700986_B2,35127	K.AQVHEIVLVGGSTR.I	1465.81	-9e-05	3	1	29.56	0.162	6.79	0		0	2	MASCOT		T
	R20190700986_B2,26131	K.DAGLIAGLNVLR.I	1211.71	-0.00015	2	1	52.16	7.78e-05	5.84	0		0	2	MASCOT		T
	R20190700986_B2,26549	K.DAGLIAGLNVLR.I	1211.71	-0.00061	2	1	41.28	0.000953	5.84	0		0	2	MASCOT		T
	R20190700986_B2,3847	K.DLTTNAR.A	790.405	2e-05	2	1	29.3	0.0485	5.84	0		0	2	MASCOT		T
	R20190700986_B2,7735	K.DNNLLGK.F	773.415	0.00063	2	1	32.75	0.0204	5.84	0		0	2	MASCOT		T
	R20190700986_B2,2675	K.EDIER.M ! R.EDIER.G ! R.EDIER.I ! K.EDLER.E ! R.EDLER.F	661.315	0.00032	2	1	38.4	0.00411	4.14	0		0	2	MASCOT		T
	R20190700986_B2,2711	K.EEDEAEAAR.V	1019.43	4e-05	2	1	45.79	0.000398	3.91	0		0	2	MASCOT		T
	R20190700986_B2,2274	K.EEYEEHQK.E	1091.46	-0.00023	2	1	29.17	0.00751	4.48	0		0	2	MASCOT		T
	R20190700986_B2,13758	K.ELEAVANPIM*M*K.F	1377.68	0.00089	2	1	32.9	0.0162	4.53	0	15.994919 Oxidation (M)	0	2	MASCOT		T
	R20190700986_B2,19248	K.FELTGIPPAPR.G	1197.66	-0.0019	2	1	29.29	0.0591	6	0		0	2	MASCOT		T
	R20190700986_B2,19534	K.FELTGIPPAPR.G	1197.66	-0.0011	2	1	51.32	0.000172	6	0		0	2	MASCOT		T
	R20190700986_B2,19665	K.FELTGIPPAPR.G	1197.66	-0.00056	2	1	69.89	2.39e-06	6	0		0	2	MASCOT		T
	R20190700986_B2,20075	K.FELTGIPPAPR.G	1197.66	0.00024	2	1	69.87	2.41e-06	6	0		0	2	MASCOT		T
	R20190700986_B2,20497	K.FELTGIPPAPR.G	1197.66	0.0008	2	1	65.26	7e-06	6	0		0	2	MASCOT		T
	R20190700986_B2,20922	K.FELTGIPPAPR.G	1197.66	-0.0011	2	1	69.87	2.41e-06	6	0		0	2	MASCOT		T
	R20190700986_B2,21350	K.FELTGIPPAPR.G	1197.66	0.00076	2	1	69.77	2.48e-06	6	0		0	2	MASCOT		T
	R20190700986_B2,21773	K.FELTGIPPAPR.G	1197.66	0.0001	2	1	42.87	0.00121	6	0		0	2	MASCOT		T
	R20190700986_B2,4734	K.FKEEDEAEAAR.V	1294.59	0.00036	2	1	62.51	8.39e-06	4.25	1		0	2	MASCOT		T
	R20190700986_B2,5438	K.FKEEDEAEAAR.V	1294.59	0.00075	3	1	45.63	0.000403	4.25	1		0	2	MASCOT		T
	R20190700986_B2,5570	K.FKEEDEAEAAR.V	1294.59	0.00054	2	1	58.28	2.22e-05	4.25	1		0	2	MASCOT		T
	R20190700986_B2,5838	K.FKEEDEAEAAR.V	1294.59	0.00129	3	1	27.74	0.0562	4.25	1		0	2	MASCOT		T
	R20190700986_B2,7019	K.FSDAEVQADM*K.H	1256.55	0.00095	2	1	46.67	0.0001	4.03	0	15.994919 Oxidation (M)	0	2	MASCOT		T
	R20190700986_B2,7990	K.FSDAEVQADM*K.H	1256.55	-0.00143	2	1	60.42	4.95e-06	4.03	0	15.994919 Oxidation (M)	0	2	MASCOT		T
	R20190700986_B2,8436	K.FSDAEVQADM*K.H	1256.55	0.00158	2	1	48.26	6.94e-05	4.03	0	15.994919 Oxidation (M)	0	2	MASCOT		T
	R20190700986_B2,2510	K.KDLTTNAR.A	918.5	0.00092	2	1	29.36	0.05	8.75	1		0	2	MASCOT		T
	R20190700986_B2,226	K.KVEGER.N	717.389	5e-05	2	1	30.18	0.0655	6.14	1		0	2	MASCOT		T
	R20190700986_B2,1550	K.KVEGER.N	717.389	0.0005	2	1	32.56	0.0379	6.14	1		0	2	MASCOT		T
	R20190700986_B2,2137	K.LDAADKEK.L	889.463	-0.0002	2	1	31.59	0.0304	4.56	1		0	2	MASCOT		T
	R20190700986_B2,5496	K.LNAEINK.I	801.446	-0.00053	2	1	35.94	0.0117	6	0		0	2	MASCOT		T
	R20190700986_B2,18855	K.NGLESYAYSLR.N	1272.62	-0.00017	2	1	48.34	0.000333	6	0		0	2	MASCOT		T
	R20190700986_B2,7798	K.TNQITITNDK.G	1147.6	-3e-05	2	1	52.67	0.000206	5.5	0		0	2	MASCOT		T
	R20190700986_B2,22902	R.ARFEELCQDLFR.S	1583.76	-0.00248	3	1	45.36	0.000635	4.68	1		0	2	MASCOT		T
	R20190700986_B2,10474	R.IEIIANDQGNR.T	1242.64	-0.00047	2	1	58.61	3.72e-05	4.37	0		0	2	MASCOT		T
	R20190700986_B2,10907	R.IEIIANDQGNR.T	1242.64	-0.00016	2	1	73.93	9.87e-07	4.37	0		0	2	MASCOT		T
	R20190700986_B2,6090	R.KFSDAEVQADM*K.H	1384.64	0.00155	3	1	40.41	0.0011	4.56	1	15.994919 Oxidation (M)	0	2	MASCOT		T
	R20190700986_B2,4648	R.LIGDAAK.N	687.404	-0.0001	2	1	41.19	0.00402	5.84	0		0	2	MASCOT		T
	R20190700986_B2,5429	R.LSKEDIER.M	989.526	-0.00348	2	1	50.96	0.000325	4.68	1		0	2	MASCOT		T
	R20190700986_B2,5481	R.LSKEDIER.M	989.526	-5e-05	3	1	27.47	0.076	4.68	1		0	2	MASCOT		T
	R20190700986_B2,13875	R.LVTHFANEFK.R	1205.63	0.00121	2	1	31.35	0.0275	6.75	0		0	2	MASCOT		T
	R20190700986_B2,13931	R.LVTHFANEFK.R	1205.63	-0.00076	3	1	23.43	0.174	6.75	0		0	2	MASCOT		T
	R20190700986_B2,2861	R.M*LAEAEK.F	807.392	-0.00018	2	1	23.96	0.112	4.53	0	15.994919 Oxidation (M)	0	2	MASCOT		T
	R20190700986_B2,4794	R.MLAEAEK.F	791.397	-0.00036	2	1	28.92	0.0463	4.53	0		0	2	MASCOT		T
	R20190700986_B2,4618	R.NTTIPTK.K	774.436	0.00039	2	1	27.34	0.111	8.75	0		0	2	MASCOT		T
	R20190700986_B2,2857	R.NTTIPTKK.S	902.531	0.00062	2	1	29.99	0.0304	10	1		0	2	MASCOT		T
	R20190700986_B2,2892	R.NTTIPTKK.S	902.531	-0.00014	3	1	24.34	0.112	10	1		0	2	MASCOT		T
	R20190700986_B2,15263	R.SGKPVIEVEFK.G	1232.69	0.00059	3	1	45.65	0.000858	5.86	0		0	2	MASCOT		T
	R20190700986_B2,15264	R.SGKPVIEVEFK.G	1232.69	0.00126	2	1	21.96	0.201	5.86	0		0	2	MASCOT		T
	R20190700986_B2,15694	R.SGKPVIEVEFK.G	1232.69	-0.00016	3	1	52.19	0.000173	5.86	0		0	2	MASCOT		T
	R20190700986_B2,16129	R.SGKPVIEVEFK.G	1232.69	2e-05	3	1	33.57	0.0127	5.86	0		0	2	MASCOT		T
	R20190700986_B2,5962	R.STLQPVDR.V	915.489	-0.0014	2	1	42.76	0.00171	5.55	0		0	2	MASCOT		T
	R20190700986_B2,5334	R.TKDNNLLGK.F	1002.56	0.00053	2	1	50.74	0.00036	8.26	1		0	2	MASCOT		T
	R20190700986_B2,5335	R.TKDNNLLGK.F	1002.56	0.00052	3	1	24.39	0.155	8.26	1		0	2	MASCOT		T
	R20190700986_B2,2791	R.VLTDAK.I	646.377	0.00061	2	1	25.86	0.14	5.81	0		0	2	MASCOT		T
$2-1	tr|L7JNC6|L7JNC6_MAGOP Uncharacterized protein OS=Magnaporthe oryzae (strain P131) OX=1143193 GN=OOW_P131scaffold00142g7 PE=4 SV=1	30	27	0.3357	75097.5	5.29
$2-2	tr|G4N0Y1|G4N0Y1_MAGO7 Uncharacterized protein OS=Magnaporthe oryzae (strain 70-15 / ATCC MYA-4617 / FGSC 8958) OX=242507 GN=MGG_09571 PE=4 SV=1	30	27	0.3357	75097.5	5.29
$2-3	tr|L7I4W2|L7I4W2_MAGOY Uncharacterized protein OS=Magnaporthe oryzae (strain Y34) OX=1143189 GN=OOU_Y34scaffold00548g79 PE=4 SV=1	30	27	0.3357	75097.5	5.29
	R20190700986_B2,2880	K.AALADAK.K	659.372	0.00039	2	1	33.75	0.026	5.88	0		0	2	MASCOT		T
	R20190700986_B2,8554	K.AAVDQQLAEAQK.G	1271.66	-0.00095	2	1	79.42	9.34e-07	4.37	0		0	2	MASCOT		T
	R20190700986_B2,4945	K.ADANSALETQK.S	1147.56	-0.00038	2	1	56.2	6.64e-05	4.37	0		0	2	MASCOT		T
	R20190700986_B2,6463	K.AELNAQVEK.L	1001.53	0.00194	2	1	39.41	0.00386	4.53	0		0	2	MASCOT		T
	R20190700986_B2,2605	K.AIEAEK.Q ! K.ALEAEK.A	660.356	0.001	2	1	48.77	0.001	4.53	0		0	2	MASCOT		T
	R20190700986_B2,4813	K.ALETETAATK.E	1034.54	-0.00172	2	1	50.82	0.000314	4.53	0		0	2	MASCOT		T
	R20190700986_B2,3693	K.ASEDLSTR.D	878.421	-0.00078	2	1	55.23	6.3e-05	4.37	0		0	2	MASCOT		T
	R20190700986_B2,9660	K.ETEDLLAK.L	918.478	0.00034	2	1	29.58	0.0441	4.14	0		0	2	MASCOT		T
	R20190700986_B2,16399	K.IVALTSDLDAAK.A	1216.68	-0.00056	2	1	56.82	7.37e-05	4.21	0		0	2	MASCOT		T
	R20190700986_B2,2370	K.KAVEVEK.A	802.467	0.00011	2	1	46.62	0.0011	6.14	1		0	2	MASCOT		T
	R20190700986_B2,2340	K.KPLEEEK.T	872.472	-0.00139	2	1	37.75	0.00592	4.79	0		0	2	MASCOT		T
	R20190700986_B2,8536	K.LEEDLAAAK.S	959.504	0.00464	2	1	26.03	0.283	4.14	0		0	2	MASCOT		T
	R20190700986_B2,8421	K.LEEDLEAANK.S	1131.55	0.00194	2	1	56.67	5.07e-05	4	0		0	2	MASCOT		T
	R20190700986_B2,5412	K.LKSEVADVSSK.N	1162.63	0.00131	2	1	43.74	0.00139	6.07	1		0	2	MASCOT		T
	R20190700986_B2,2359	K.LTQEAEAQKK.S	1145.62	0.00114	3	1	20.3	0.417	6.14	1		0	2	MASCOT		T
	R20190700986_B2,2373	K.LTQEAEAQKK.S	1145.62	0.00078	2	1	39.1	0.0055	6.14	1		0	2	MASCOT		T
	R20190700986_B2,3291	K.SALEAEK.T	747.388	0.00031	2	1	33.35	0.023	4.53	0		0	2	MASCOT		T
	R20190700986_B2,3408	K.SALEAEQK.A	875.447	0.00275	2	1	30.08	0.0377	4.53	0		0	2	MASCOT		T
	R20190700986_B2,5996	K.SEVTSLNTK.I	978.51	0.0013	2	1	28.9	0.0443	5.72	0		0	2	MASCOT		T
	R20190700986_B2,8013	K.SLDDANAQIQAK.T	1273.64	0.00352	2	1	59.56	8.44e-05	4.21	0		0	2	MASCOT		T
	R20190700986_B2,5029	K.SSEAGTSAVTEAQK.A	1365.65	0.00363	2	1	87.45	4.07e-08	4.53	0		0	2	MASCOT		T
	R20190700986_B2,9130	K.STETAQAEAATLK.T	1320.66	0.00206	2	1	69.24	3.97e-06	4.53	0		0	2	MASCOT		T
	R20190700986_B2,3648	K.TALEAEK.K	761.404	0.0008	2	1	26.99	0.103	4.53	0		0	2	MASCOT		T
	R20190700986_B2,2606	K.TALEAEKK.A	889.499	0.00148	2	1	33.58	0.0198	5.81	1		0	2	MASCOT		T
	R20190700986_B2,8378	K.TKETEDLLAK.L	1147.62	-0.00026	2	1	30.18	0.104	4.68	1		0	2	MASCOT		T
	R20190700986_B2,8438	K.TKETEDLLAK.L	1147.62	0.00082	3	1	34.03	0.0128	4.68	1		0	2	MASCOT		T
	R20190700986_B2,10237	K.TLQAELDATKK.D	1217.67	-0.00036	2	1	45.89	0.000736	5.73	1		0	2	MASCOT		T
	R20190700986_B2,10238	K.TLQAELDATKK.D	1217.67	0.00014	3	1	35.48	0.00811	5.73	1		0	2	MASCOT		T
	R20190700986_B2,4398	R.ADELAAAK.K	788.415	-0.0001	2	1	23.35	0.219	4.37	0		0	2	MASCOT		T
	R20190700986_B2,16103	R.DSEIKDLLK.N	1060.59	-0.00031	2	1	50.6	0.000331	4.56	1		0	2	MASCOT		T
$3-1	tr|L7JAP8|L7JAP8_MAGOP 78 kDa glucose-regulated protein OS=Magnaporthe oryzae (strain P131) OX=1143193 GN=OOW_P131scaffold00546g9 PE=3 SV=1	49	26	0.3434	72366	5.17
$3-2	tr|A7U5U5|A7U5U5_MAGOR Hsp70 OS=Magnaporthe oryzae OX=318829 GN=KAR2 PE=3 SV=1	49	26	0.3476	71545.1	5.1
$3-3	tr|L7HXE1|L7HXE1_MAGOY 78 kDa glucose-regulated protein OS=Magnaporthe oryzae (strain Y34) OX=1143189 GN=OOU_Y34scaffold00712g9 PE=3 SV=1	49	26	0.3434	72366	5.17
$3-4	tr|G4MKA5|G4MKA5_MAGO7 Glucose-regulated protein OS=Magnaporthe oryzae (strain 70-15 / ATCC MYA-4617 / FGSC 8958) OX=242507 GN=MGG_02503 PE=3 SV=1	49	26	0.3434	72366	5.17
	R20190700986_B2,23441	K.DAGVIAGLNVLR.I	1197.69	0.00113	2	1	47.86	0.000277	5.84	0		0	2	MASCOT		T
	R20190700986_B2,23885	K.DAGVIAGLNVLR.I	1197.69	-0.00193	2	1	20.16	0.17	5.84	0		0	2	MASCOT		T
	R20190700986_B2,24772	K.DAGVIAGLNVLR.I	1197.69	-0.00079	2	1	39.01	0.00212	5.84	0		0	2	MASCOT		T
	R20190700986_B2,3417	K.DEEGLGGK.I	804.373	-0.00024	2	1	32.14	0.0113	4.14	0		0	2	MASCOT		T
	R20190700986_B2,5448	K.DFSETM*TQAK.F	1173.51	0.00078	2	1	32.39	0.00381	4.37	0	15.994919 Oxidation (M)	0	2	MASCOT		T
	R20190700986_B2,5849	K.DFSETM*TQAK.F	1173.51	-0.00069	2	1	22.12	0.0405	4.37	0	15.994919 Oxidation (M)	0	2	MASCOT		T
	R20190700986_B2,6635	K.DFSETM*TQAK.F	1173.51	-2e-05	2	1	41.71	0.000445	4.37	0	15.994919 Oxidation (M)	0	2	MASCOT		T
	R20190700986_B2,10772	K.DFSETMTQAK.F	1157.51	7e-05	2	1	21.04	0.0669	4.37	0		0	2	MASCOT		T
	R20190700986_B2,7735	K.DNNLLGK.F	773.415	0.00063	2	1	32.75	0.0204	5.84	0		0	2	MASCOT		T
	R20190700986_B2,17617	K.EALLDAIK.E	872.509	0.00026	2	1	50.55	0.000401	4.37	0		0	2	MASCOT		T
	R20190700986_B2,10823	K.EVAEAYLGK.K	979.509	-0.00251	2	1	21.68	0.197	4.53	0		0	2	MASCOT		T
	R20190700986_B2,27631	K.FEELNIDLFK.K	1267.66	0.00093	2	1	38.08	0.0161	4.14	0		0	2	MASCOT		T
	R20190700986_B2,28042	K.FEELNIDLFK.K	1267.66	-0.00179	2	1	47.62	0.000427	4.14	0		0	2	MASCOT		T
	R20190700986_B2,19248	K.FELTGIPPAPR.G	1197.66	-0.0019	2	1	29.29	0.0591	6	0		0	2	MASCOT		T
	R20190700986_B2,19534	K.FELTGIPPAPR.G	1197.66	-0.0011	2	1	51.32	0.000172	6	0		0	2	MASCOT		T
	R20190700986_B2,19665	K.FELTGIPPAPR.G	1197.66	-0.00056	2	1	69.89	2.39e-06	6	0		0	2	MASCOT		T
	R20190700986_B2,20075	K.FELTGIPPAPR.G	1197.66	0.00024	2	1	69.87	2.41e-06	6	0		0	2	MASCOT		T
	R20190700986_B2,20497	K.FELTGIPPAPR.G	1197.66	0.0008	2	1	65.26	7e-06	6	0		0	2	MASCOT		T
	R20190700986_B2,20922	K.FELTGIPPAPR.G	1197.66	-0.0011	2	1	69.87	2.41e-06	6	0		0	2	MASCOT		T
	R20190700986_B2,21350	K.FELTGIPPAPR.G	1197.66	0.00076	2	1	69.77	2.48e-06	6	0		0	2	MASCOT		T
	R20190700986_B2,21773	K.FELTGIPPAPR.G	1197.66	0.0001	2	1	42.87	0.00121	6	0		0	2	MASCOT		T
	R20190700986_B2,9775	K.FTDKDVQQDIK.H	1336.67	0.00194	3	1	26.06	0.0799	4.43	1		0	2	MASCOT		T
	R20190700986_B2,8675	K.GGKPVVSVDVK.G	1084.64	-0.00064	3	1	30.38	0.0153	8.59	0		0	2	MASCOT		T
	R20190700986_B2,8702	K.GGKPVVSVDVK.G	1084.64	0.00096	2	1	22.96	0.0928	8.59	0		0	2	MASCOT		T
	R20190700986_B2,1971	K.KHNVDVTK.D	940.521	0.00014	3	1	46.95	0.00033	8.6	1		0	2	MASCOT		T
	R20190700986_B2,1987	K.KHNVDVTK.D	940.521	-0.00053	2	1	54.25	6.14e-05	8.6	1		0	2	MASCOT		T
	R20190700986_B2,5642	K.LYSGGAGGDSDEPR.S	1380.6	-0.00031	2	1	49.16	8.07e-05	4.03	0		0	2	MASCOT		T
	R20190700986_B2,6029	K.LYSGGAGGDSDEPR.S	1380.6	0.00157	2	1	119.54	6.89e-12	4.03	0		0	2	MASCOT		T
	R20190700986_B2,7040	K.LYSGGAGGDSDEPR.S	1380.6	-0.00031	2	1	47.68	0.000113	4.03	0		0	2	MASCOT		T
	R20190700986_B2,9766	K.M*KEVAEAYLGK.K	1254.64	0.00133	2	1	56.41	5.79e-05	5.9	1	15.994919 Oxidation (M)	0	2	MASCOT		T
	R20190700986_B2,9790	K.M*KEVAEAYLGK.K	1254.64	0.00186	3	1	32.06	0.0158	5.9	1	15.994919 Oxidation (M)	0	2	MASCOT		T
	R20190700986_B2,8280	K.NQAASNPFR.T	1004.49	0.00027	2	1	30.53	0.0231	9.75	0		0	2	MASCOT		T
	R20190700986_B2,4463	K.NQVKDEEGLGGK.I	1273.64	-0.00329	3	1	66.12	7.31e-06	4.68	1		0	2	MASCOT		T
	R20190700986_B2,12556	K.TLKPVEQVLK.D	1154.71	-0.00272	3	1	21.74	0.0569	8.26	0		0	2	MASCOT		T
	R20190700986_B2,11959	K.VEILVNDQGNR.I	1256.66	0.00099	2	1	40.37	0.00257	4.37	0		0	2	MASCOT		T
	R20190700986_B2,8026	K.VQALIK.E	671.445	0.00066	2	1	30.84	0.0241	8.72	0		0	2	MASCOT		T
	R20190700986_B2,21389	R.IEIESFFDGK.D	1184.58	-0.00269	2	1	40.31	0.00146	4.14	0		0	2	MASCOT		T
	R20190700986_B2,25041	R.IEIESFFDGK.D	1184.58	-0.00117	2	1	37.41	0.00301	4.14	0		0	2	MASCOT		T
	R20190700986_B2,25451	R.IEIESFFDGK.D	1184.58	0.00019	2	1	52.7	8.83e-05	4.14	0		0	2	MASCOT		T
	R20190700986_B2,25894	R.IEIESFFDGK.D	1184.58	-0.00355	2	1	40.33	0.00148	4.14	0		0	2	MASCOT		T
	R20190700986_B2,17369	R.ITPSYVAFTDDER.L	1513.72	7e-05	3	1	59.66	7.21e-05	4.03	0		0	2	MASCOT		T
	R20190700986_B2,9380	R.LTPEEIDR.M	972.5	0.00059	2	1	36.9	0.00501	4.14	0		0	2	MASCOT		T
	R20190700986_B2,9481	R.LTPEEIDR.M	972.5	-0.00119	2	1	44.09	0.000967	4.14	0		0	2	MASCOT		T
	R20190700986_B2,3103	R.LVGDAAK.N	673.388	0.00138	2	1	27.76	0.116	5.84	0		0	2	MASCOT		T
	R20190700986_B2,2199	R.M*VTEAEK.F	823.387	0.00042	2	1	40.61	0.00161	4.53	0	15.994919 Oxidation (M)	0	2	MASCOT		T
	R20190700986_B2,21367	R.NGLENYAFSLK.N	1255.63	0.00199	2	1	33.29	0.0108	6	0		0	2	MASCOT		T
	R20190700986_B2,3115	R.SHDEL.-	600.262	-0.00073	2	1	22.66	0.0125	4.35	0		0	2	MASCOT		T
	R20190700986_B2,13631	R.TIFDVK.R	722.408	-0.0006	2	1	22.6	0.0775	5.5	0		0	2	MASCOT		T
	R20190700986_B2,14055	R.TIFDVK.R	722.408	-6e-05	2	1	22.28	0.133	5.5	0		0	2	MASCOT		T
$6-1	tr|L7JM28|L7JM28_MAGOP Heat shock protein 80 OS=Magnaporthe oryzae (strain P131) OX=1143193 GN=OOW_P131scaffold00177g52 PE=3 SV=1	42	24	0.2792	79576.1	4.9
$6-2	tr|L7I7P6|L7I7P6_MAGOY Heat shock protein 80 OS=Magnaporthe oryzae (strain Y34) OX=1143189 GN=OOU_Y34scaffold00534g52 PE=3 SV=1	42	24	0.2792	79576.1	4.9
$6-3	tr|G4MLM8|G4MLM8_MAGO7 Heat shock protein 90 OS=Magnaporthe oryzae (strain 70-15 / ATCC MYA-4617 / FGSC 8958) OX=242507 GN=MGG_06759 PE=3 SV=1	42	24	0.2792	79576.1	4.9
	R20190700986_B2,18033	K.ADLVNNLGTIAR.S	1256.7	-0.00012	2	1	45.66	0.000852	5.88	0		0	2	MASCOT		T
	R20190700986_B2,18456	K.ADLVNNLGTIAR.S	1256.7	0.00022	2	1	50.91	0.000262	5.88	0		0	2	MASCOT		T
	R20190700986_B2,19540	K.ADLVNNLGTIAR.S	1256.7	0.00036	2	1	24.53	0.114	5.88	0		0	2	MASCOT		T
	R20190700986_B2,14039	K.DFELEETEEEK.A	1397.6	-0.00018	2	1	58.32	6.7e-06	3.77	0		0	2	MASCOT		T
	R20190700986_B2,14522	K.DFELEETEEEK.A	1397.6	-0.00106	2	1	58.37	6.62e-06	3.77	0		0	2	MASCOT		T
	R20190700986_B2,14974	K.DFELEETEEEK.A	1397.6	0.00182	2	1	21.14	0.0342	3.77	0		0	2	MASCOT		T
	R20190700986_B2,3014	K.DTGIGM*TK.A	838.398	0.00164	2	1	29.24	0.0187	5.84	0	15.994919 Oxidation (M)	0	2	MASCOT		T
	R20190700986_B2,11446	K.EEQLDYLNESK.I	1367.63	-0.00165	2	1	27.36	0.0796	4	0		0	2	MASCOT		T
	R20190700986_B2,5685	K.ETKVEEEELNK.Q	1347.66	-0.00075	2	1	20.2	0.835	4.33	1		0	2	MASCOT		T
	R20190700986_B2,5755	K.ETKVEEEELNK.Q	1347.66	0.00046	3	1	30.96	0.0243	4.33	1		0	2	MASCOT		T
	R20190700986_B2,4706	K.EVPDEEAETK.E	1146.52	0.00114	2	1	30.03	0.0079	3.91	0		0	2	MASCOT		T
	R20190700986_B2,12377	K.FYSAFSK.N	849.414	0.00012	2	1	31.63	0.0167	8.59	0		0	2	MASCOT		T
	R20190700986_B2,17161	K.HFSVEGQLEFR.A	1348.66	0.00128	3	1	29.3	0.0784	5.4	0		0	2	MASCOT		T
	R20190700986_B2,18305	K.HFSVEGQLEFR.A	1348.66	-0.00022	3	1	43.24	0.00319	5.4	0		0	2	MASCOT		T
	R20190700986_B2,18738	K.HFSVEGQLEFR.A	1348.66	-0.00139	3	1	38.21	0.0048	5.4	0		0	2	MASCOT		T
	R20190700986_B2,18829	K.HFSVEGQLEFR.A	1348.66	-0.0011	2	1	26.37	0.0739	5.4	0		0	2	MASCOT		T
	R20190700986_B2,5906	K.IEEVDDEEEEK.K	1363.57	-0.00563	2	1	48.22	0.000148	3.67	0		0	2	MASCOT		T
	R20190700986_B2,6292	K.IEEVDDEEEEK.K	1363.57	1e-05	2	1	72.79	1.32e-07	3.67	0		0	2	MASCOT		T
	R20190700986_B2,7562	K.KLVDITK.D	816.519	0.00011	2	1	30.97	0.0107	8.59	1		0	2	MASCOT		T
	R20190700986_B2,8422	K.KTFEISPK.S	949.535	0.00053	2	1	35.32	0.00737	8.59	1		0	2	MASCOT		T
	R20190700986_B2,8440	K.KTFEISPK.S	949.535	0.00045	3	1	29.5	0.0282	8.59	1		0	2	MASCOT		T
	R20190700986_B2,5176	K.LGIHEDSANR.Q	1111.55	-0.00077	3	1	28.73	0.0297	5.32	0		0	2	MASCOT		T
	R20190700986_B2,8108	K.LVDITK.D	688.424	6e-05	2	1	34.49	0.00994	5.84	0		0	2	MASCOT		T
	R20190700986_B2,10888	K.LVGAPCAIR.T	956.535	-0.00177	2	1	20.3	0.188	8.25	0		0	2	MASCOT		T
	R20190700986_B2,4159	K.NVLGDK.V	645.357	0.00069	2	1	30.63	0.0486	5.84	0		0	2	MASCOT		T
	R20190700986_B2,4538	K.NVLGDK.V	645.357	-0.00219	2	1	24.84	0.184	5.84	0		0	2	MASCOT		T
	R20190700986_B2,6257	K.NVLGDKVEK.V	1001.56	0.00051	3	1	29.73	0.0437	6.07	1		0	2	MASCOT		T
	R20190700986_B2,21333	K.RAPFDLFETK.K	1223.64	-0.00033	2	1	34.96	0.00769	6.07	1		0	2	MASCOT		T
	R20190700986_B2,21377	K.RAPFDLFETK.K	1223.64	-0.00199	3	1	36.76	0.00525	6.07	1		0	2	MASCOT		T
	R20190700986_B2,21751	K.RAPFDLFETK.K	1223.64	0.00088	2	1	35.88	0.00643	6.07	1		0	2	MASCOT		T
	R20190700986_B2,21790	K.RAPFDLFETK.K	1223.64	0.00056	3	1	34.71	0.00825	6.07	1		0	2	MASCOT		T
	R20190700986_B2,15238	K.SPFLDSLK.E	906.493	-0.00082	2	1	23.06	0.149	5.55	0		0	2	MASCOT		T
	R20190700986_B2,17496	K.SPFLDSLK.E	906.493	0.00106	2	1	30.7	0.0276	5.55	0		0	2	MASCOT		T
	R20190700986_B2,17916	K.SPFLDSLK.E	906.493	-0.00028	2	1	34.18	0.0116	5.55	0		0	2	MASCOT		T
	R20190700986_B2,3248	K.VTVVSK.H	632.398	-4e-05	2	1	35.03	0.00234	8.72	0		0	2	MASCOT		T
	R20190700986_B2,17658	R.AILFVPK.R	787.508	-0.00112	2	1	26.32	0.0168	8.8	0		0	2	MASCOT		T
	R20190700986_B2,21293	R.APFDLFETK.K	1067.54	-0.00214	2	1	34.01	0.0321	4.37	0		0	2	MASCOT		T
	R20190700986_B2,23240	R.APFDLFETK.K	1067.54	-0.00048	2	1	44.94	0.000787	4.37	0		0	2	MASCOT		T
	R20190700986_B2,2725	R.DTSM*SSYM*SSK.K	1255.48	0.00192	2	1	39.16	6.07e-05	5.84	0	15.994919 Oxidation (M)	0	2	MASCOT		T
	R20190700986_B2,10136	R.ELVSNCSDALDK.I	1350.62	0.00347	2	1	53.06	7.44e-05	4.03	0		0	2	MASCOT		T
	R20190700986_B2,13702	R.IDIIPDK.A	813.472	1e-05	2	1	30.11	0.0161	4.21	0		0	2	MASCOT		T
	R20190700986_B2,14210	R.IDIIPDK.A	813.472	-0.00049	2	1	27.34	0.0304	4.21	0		0	2	MASCOT		T
