# Supplementary material for: MoGT2 Is Essential for Morphogenesis and Pathogenicity of Magnaporthe oryzae
Source: mSphere. 2019 Sep 4;4(5):e00309-19. doi: 10.1128/mSphere.00309-19 (PMC6731526; doi:10.1128/mSphere.00309-19)
Supplement: DATA SET S2 [file mSphere.00309-19-sd002.xlsx]

## Sheet: DEGs(T-1vsWT-1)
id	T-1_count	WT-1_count	T-1_fpkm	WT-1_fpkm	T-1_mean	WT-1_mean	log2(fc)	PValue	FDR	Symbol	Description	KEGG_A_class	KEGG_B_class	Pathway	K_ID	GO Component	GO Function	GO Process
MSTRG.10072	16	2526	0.7	86.72	0.7	86.72	6.95287	0	0	--	hypothetical protein MGG_16612 [Magnaporthe oryzae 70-15]	-	-	-	-	-	-	-
MSTRG.10531	58	8	1.68	0.18	1.68	0.18	-3.22239	4.84518e-13	1.14065e-12	--	-	-	-	-	-	-	-	-
MSTRG.1056	12	55	0.16	0.58	0.16	0.58	1.85798	1.62006e-05	2.82048e-05	--	-	-	-	-	-	-	-	-
MSTRG.1057	70	225	0.82	2.07	0.82	2.07	1.33593	1.30435e-12	3.03028e-12	--	-	-	-	-	-	-	-	-
MSTRG.10597	372	223	4.33	2.04	4.33	2.04	-1.0858	6.55806e-19	1.79692e-18	--	hypothetical protein MGG_16601 [Magnaporthe oryzae 70-15]	-	-	-	-	-	-	GO:0007275//multicellular organism development
MSTRG.10658	7	2174	0.29	69.87	0.29	69.87	7.91248	0	0	--	transposase, partial [Magnaporthe grisea]	-	-	-	-	-	-	-
MSTRG.1074	86	26	1.42	0.34	1.42	0.34	-2.06228	3.69607e-12	8.47519e-12	--	hypothetical protein OOU_Y34scaffold00283g69 [Magnaporthe oryzae Y34]	-	-	-	-	-	-	-
MSTRG.10845	89	46	3.1	1.26	3.1	1.26	-1.29884	5.31186e-07	9.97552e-07	--	hypothetical protein OOU_Y34scaffold00477g13 [Magnaporthe oryzae Y34]	-	-	-	-	-	-	-
MSTRG.10848	223	136	5.21	2.5	5.21	2.5	-1.05936	1.25331e-11	2.82796e-11	--	-	-	-	-	-	-	-	-
MSTRG.11338	116	24	2.8	0.45	2.8	0.45	-2.63743	1.1236e-20	3.20831e-20	--	-	-	-	-	-	-	-	-
MSTRG.11408	47	123	1.67	3.43	1.67	3.43	1.03836	1.78818e-05	3.10282e-05	--	-	-	-	-	-	-	-	-
MSTRG.1141	36	0	0.96	0	0.96	0.001	-9.90689	7.53576e-12	1.71065e-11	TY4B-J	retrotransposase [Fusarium oxysporum f. sp. lycopersici]	-	-	-	-	-	-	-
MSTRG.1142	168	454	1.63	3.47	1.63	3.47	1.09006	1.22922e-17	3.27103e-17	TY3B-I	reverse transcriptase [Magnaporthe grisea]	-	-	-	-	-	-	-
MSTRG.1143	1	61	0.04	1.93	0.04	1.93	5.59246	1.27591e-14	3.14561e-14	--	reverse transcriptase [Magnaporthe grisea]	-	-	-	-	-	-	-
MSTRG.11462	141	64	4.7	1.68	4.7	1.68	-1.4842	1.46102e-12	3.38769e-12	--	-	-	-	-	-	-	-	-
MSTRG.11612	23	2875	0.91	89.82	0.91	89.82	6.62503	0	0	--	hypothetical protein OOU_Y34scaffold00440g2 [Magnaporthe oryzae Y34]	-	-	-	-	-	-	-
MSTRG.11642	102	547	1.17	4.94	1.17	4.94	2.078	1.4763e-51	7.02398e-51	--	-	-	-	-	-	-	-	-
MSTRG.11662	0	327	0	3.98	0.001	3.98	11.9586	2.11387e-80	1.35913e-79	TY3B-I	gag, partial [Magnaporthe grisea]	-	-	-	-	-	-	-
MSTRG.11747	51	341	0.71	3.75	0.71	3.75	2.401	5.59883e-39	2.24252e-38	--	-	-	-	-	-	-	-	-
MSTRG.11782	0	1033	0	12.21	0.001	12.21	13.5758	1.53023e-248	2.52668e-247	--	glycosyl hydrolase [Magnaporthiopsis poae ATCC 64411]	-	-	-	-	-	-	-
MSTRG.11836	3	1000	0.11	29	0.11	29	8.04241	1.55621e-234	2.43239e-233	--	hypothetical protein MGCH7_ch7g11 [Magnaporthe oryzae 70-15]	-	-	-	-	-	-	-
MSTRG.11902	68	33	1.7	0.65	1.7	0.65	-1.38702	4.25555e-06	7.66676e-06	--	-	-	-	-	-	-	-	-
MSTRG.1205	146	84	3.6	1.63	3.6	1.63	-1.14312	4.72242e-09	9.67371e-09	--	-	-	-	-	-	-	-	-
MSTRG.132	78	4	1.13	0.05	1.13	0.05	-4.49825	5.86306e-23	1.75512e-22	--	-	-	-	-	-	-	-	-
MSTRG.1481	7	87	0.18	1.75	0.18	1.75	3.28129	2.10678e-14	5.16857e-14	--	-	-	-	-	-	-	-	-
MSTRG.1565	144	41	4.08	0.91	4.08	0.91	-2.16463	1.35507e-20	3.8628e-20	--	hypothetical protein OOU_Y34scaffold00390g2 [Magnaporthe oryzae Y34]	-	-	-	-	-	-	-
MSTRG.1594	8	341	0.15	5.11	0.15	5.11	5.09029	3.6272e-72	2.14805e-71	TY3B-I	reverse transcriptase [Magnaporthe grisea]	-	-	-	-	-	-	-
MSTRG.1605	353	0	4.52	0	4.52	0.001	-12.1421	5.46143e-113	4.50578e-112	--	-	-	-	-	-	-	-	-
MSTRG.190	40	9849	1.93	373.32	1.93	373.32	7.59567	0	0	--	-	-	-	-	-	-	-	-
MSTRG.1910	0	1049	0	23.59	0.001	23.59	14.5259	2.11067e-252	3.52385e-251	--	-	-	-	-	-	-	-	-
MSTRG.2226	124	77	5.79	2.83	5.79	2.83	-1.03276	7.92049e-07	1.47453e-06	--	hypothetical protein OOU_Y34scaffold01090g15 [Magnaporthe oryzae Y34]	-	-	-	-	-	-	-
MSTRG.2292	8	156	0.14	2.09	0.14	2.09	3.9	3.46793e-29	1.18298e-28	--	hypothetical protein MGG_16611 [Magnaporthe oryzae 70-15]	-	-	-	-	-	-	GO:0007275//multicellular organism development
MSTRG.2337	532	242	23.8	8.5	23.8	8.5	-1.48543	6.24072e-42	2.62947e-41	--	-	-	-	-	-	-	-	-
MSTRG.2438	40	120	0.72	1.69	0.72	1.69	1.23095	1.16247e-06	2.14947e-06	--	-	-	-	-	-	-	-	-
MSTRG.2643	83	220	0.82	1.7	0.82	1.7	1.05184	5.32655e-09	1.0876e-08	--	-	-	-	-	-	-	-	-
MSTRG.2694	62	14	2.1	0.37	2.1	0.37	-2.50479	3.83976e-11	8.51672e-11	--	-	-	-	-	-	-	-	-
MSTRG.2778	122	0	2.22	0	2.22	0.001	-11.1163	1.12151e-39	4.5344e-39	--	hypothetical protein TOPH_09096 [Tolypocladium ophioglossoides CBS 100239]	-	-	-	-	-	-	-
MSTRG.2815	39	22	1.05	0.46	1.05	0.46	-1.19068	0.00320217	0.00479467	--	-	-	-	-	-	-	-	-
MSTRG.3033	219	82	4.35	1.28	4.35	1.28	-1.76487	3.57438e-23	1.07402e-22	--	-	-	-	-	-	-	-	-
MSTRG.3161	25	96	1.29	3.9	1.29	3.9	1.5961	1.39051e-07	2.67925e-07	--	gag, partial [Magnaporthe grisea]	-	-	-	-	-	-	-
MSTRG.3431	146	29	2.31	0.36	2.31	0.36	-2.68182	2.99968e-26	9.62786e-26	--	-	-	-	-	-	-	-	-
MSTRG.3446	410	184	4.87	1.72	4.87	1.72	-1.50151	2.05308e-33	7.53676e-33	--	-	-	-	-	-	-	-	-
MSTRG.3594	12	263	0.12	2.1	0.12	2.1	4.12928	3.4228e-50	1.60748e-49	--	-	-	-	-	-	-	-	-
MSTRG.3762	47	221	0.73	2.68	0.73	2.68	1.87626	1.37163e-19	3.82286e-19	--	-	-	-	-	-	-	-	-
MSTRG.3770	152	43	2.23	0.5	2.23	0.5	-2.15704	1.24192e-21	3.62197e-21	--	hypothetical protein OOU_Y34scaffold00526g12 [Magnaporthe oryzae Y34]	-	-	-	-	-	-	-
MSTRG.4119	1256	12	12.26	0.09	12.26	0.09	-7.08982	0	0	--	integral membrane protein [Purpureocillium lilacinum]	-	-	-	-	-	-	-
MSTRG.4139	253	9	4.44	0.12	4.44	0.12	-5.20945	9.08146e-77	5.59045e-76	--	-	-	-	-	-	-	-	-
MSTRG.4167	264	132	3.83	1.5	3.83	1.5	-1.35238	5.1235e-19	1.4077e-18	--	transposase, partial [Magnaporthe grisea]	-	-	-	-	-	-	-
MSTRG.4209	404	205	1.7	0.68	1.7	0.68	-1.32193	1.32862e-27	4.37672e-27	--	reverse transcriptase [Magnaporthe grisea]	-	-	-	-	-	-	GO:0007275//multicellular organism development
MSTRG.434	202	3	0.61	0.01	0.61	0.01	-5.93074	7.73074e-66	4.32633e-65	ORF	pol polyprotein [Magnaporthe oryzae]	-	-	-	-	-	-	-
MSTRG.4358	78	216	1.78	3.88	1.78	3.88	1.12418	1.31436e-09	2.74919e-09	--	-	-	-	-	-	-	-	-
MSTRG.455	99	266	1.4	2.96	1.4	2.96	1.08017	5.82936e-11	1.28254e-10	--	-	-	-	-	-	-	-	-
MSTRG.4698	136	77	5.59	2.49	5.59	2.49	-1.1667	9.19019e-09	1.85879e-08	--	-	-	-	-	-	-	-	-
MSTRG.4699	364	205	2.88	1.28	2.88	1.28	-1.16993	6.24345e-21	1.79212e-20	--	-	-	-	-	-	-	-	-
MSTRG.4745	130	67	2.17	0.88	2.17	0.88	-1.30212	8.63629e-10	1.81781e-09	--	-	-	-	-	-	-	-	-
MSTRG.4966	62	37	1.36	0.64	1.36	0.64	-1.08746	0.000306343	0.000493008	--	hypothetical protein OOW_P131scaffold01149g11 [Magnaporthe oryzae P131]	-	-	-	-	-	-	-
MSTRG.5008	118	39	1.05	0.27	1.05	0.27	-1.95936	4.13138e-15	1.03254e-14	--	-	-	-	-	-	-	-	-
MSTRG.5016	277	113	2.15	0.69	2.15	0.69	-1.63967	2.61705e-26	8.41325e-26	--	-	-	-	-	-	-	-	-
MSTRG.5108	67	16	1.65	0.31	1.65	0.31	-2.41213	2.97107e-11	6.61316e-11	--	-	-	-	-	-	-	-	-
MSTRG.5219	873	2925	23.81	62.67	23.81	62.67	1.39621	4.53065e-146	4.56641e-145	--	-	-	-	-	-	-	-	-
MSTRG.5252	60	37	1.64	0.8	1.64	0.8	-1.03562	0.000579873	0.000913969	--	-	-	-	-	-	-	-	-
MSTRG.5351	0	340	0	5.68	0.001	5.68	12.4717	7.47083e-84	4.94922e-83	--	reverse transcriptase [Magnaporthe grisea]	-	-	-	-	-	-	-
MSTRG.5432	107	47	2.23	0.77	2.23	0.77	-1.53411	4.61175e-10	9.82248e-10	--	-	-	-	-	-	-	-	-
MSTRG.567	441	151	5.2	1.4	5.2	1.4	-1.89308	1.31956e-49	6.16101e-49	--	-	-	-	-	-	-	-	-
MSTRG.5930	335	126	5.14	1.52	5.14	1.52	-1.7577	1.0029e-34	3.76685e-34	--	hypothetical protein OOW_P131scaffold00419g6, partial [Magnaporthe oryzae P131]	-	-	-	-	-	-	-
MSTRG.5977	122	41	2.07	0.55	2.07	0.55	-1.91213	3.91159e-15	9.78632e-15	--	-	-	-	-	-	-	-	-
MSTRG.603	345	167	17.68	6.72	17.68	6.72	-1.39559	1.20204e-25	3.81223e-25	--	hypothetical protein OOU_Y34scaffold00533g32 [Magnaporthe oryzae Y34]	-	-	-	-	-	-	-
MSTRG.6221	1620	311	47.02	7.09	47.02	7.09	-2.72942	3.29817e-263	5.66399e-262	--	-	-	-	-	-	-	-	-
MSTRG.6312	122	389	0.99	2.48	0.99	2.48	1.32484	1.55304e-20	4.41875e-20	--	-	-	-	-	-	-	-	-
MSTRG.6522	68	36	1.21	0.5	1.21	0.5	-1.27501	2.40929e-05	4.14759e-05	--	-	-	-	-	-	-	-	-
MSTRG.6660	225	18	3.57	0.22	3.57	0.22	-4.02035	4.60587e-57	2.34077e-56	--	hypothetical protein OOU_Y34scaffold01032g2 [Magnaporthe oryzae Y34]	-	-	-	-	-	-	-
MSTRG.6687	0	69	0	2.2	0.001	2.2	11.1033	7.7442e-18	2.07133e-17	--	hypothetical protein OOU_Y34scaffold00838g2 [Magnaporthe oryzae Y34]	-	-	-	-	-	-	-
MSTRG.6747	140	6	2.86	0.1	2.86	0.1	-4.83794	4.69864e-41	1.9476e-40	--	-	-	-	-	-	-	-	-
MSTRG.6772	9	401	0.21	7.35	0.21	7.35	5.12928	3.37474e-85	2.27203e-84	--	-	-	-	-	-	-	-	-
MSTRG.6788	38	762	0.17	2.75	0.17	2.75	4.01582	7.29113e-136	6.98506e-135	Peg10	reverse transcriptase [Magnaporthe grisea]	-	-	-	-	-	GO:0046914//transition metal ion binding;GO:0097159//organic cyclic compound binding	-
MSTRG.6889	4	18	0.23	0.8	0.23	0.8	1.79837	0.0266814	0.0367297	--	-	-	-	-	-	-	-	-
MSTRG.7097	59	34	1.99	0.9	1.99	0.9	-1.14477	0.000270348	0.000436484	--	hypothetical protein OOU_Y34scaffold00655g17 [Magnaporthe oryzae Y34]	-	-	-	-	-	-	-
MSTRG.724	1072	601	12.34	5.43	12.34	5.43	-1.18432	2.867e-56	1.4436e-55	--	-	-	-	-	-	-	-	-
MSTRG.7359	216	111	4.63	1.87	4.63	1.87	-1.30797	3.08945e-15	7.74879e-15	--	hypothetical protein OOU_Y34scaffold00726g74 [Magnaporthe oryzae Y34]	-	-	-	-	-	-	-
MSTRG.7549	128	43	4.13	1.09	4.13	1.09	-1.92181	9.07535e-16	2.30367e-15	--	-	-	-	-	-	-	-	-
MSTRG.7678	150	59	2.23	0.69	2.23	0.69	-1.69238	9.78366e-16	2.48137e-15	--	-	-	-	-	-	-	-	-
MSTRG.7732	71	300	1.49	4.94	1.49	4.94	1.7292	2.19024e-23	6.60595e-23	--	-	-	-	-	-	-	-	-
MSTRG.7742	35	119	0.66	1.76	0.66	1.76	1.41504	6.20114e-08	1.21117e-07	--	-	-	-	-	-	-	-	-
MSTRG.8280	153	82	3.89	1.64	3.89	1.64	-1.24607	1.61144e-10	3.49416e-10	--	-	-	-	-	-	-	-	-
MSTRG.8513	89	260	1.69	3.88	1.69	3.88	1.19903	1.82804e-12	4.22484e-12	--	-	-	-	-	-	-	-	-
MSTRG.9137	353	164	4.88	1.78	4.88	1.78	-1.455	6.62965e-28	2.20023e-27	--	-	-	-	-	-	-	-	-
MSTRG.9382	62	470	0.47	2.78	0.47	2.78	2.56435	1.70633e-57	8.69388e-57	--	hypothetical protein OOU_Y34scaffold00198g4 [Magnaporthe oryzae Y34]	-	-	-	-	-	-	-
MSTRG.9429	266	161	11.49	5.46	11.49	5.46	-1.07341	9.83377e-14	2.36895e-13	--	-	-	-	-	-	-	-	-
MSTRG.9458	805	416	18.03	7.32	18.03	7.32	-1.30048	2.24414e-50	1.05725e-49	--	hypothetical protein OOU_Y34scaffold00608g62 [Magnaporthe oryzae Y34]	-	-	-	-	-	-	-
MSTRG.9484	456	233	5.76	2.31	5.76	2.31	-1.31818	2.02486e-30	7.06376e-30	--	-	-	-	-	-	-	-	-
MSTRG.9570	82	341	1.33	4.35	1.33	4.35	1.70959	6.74698e-26	2.15229e-25	--	-	-	-	-	-	-	-	-
MSTRG.9598	93	33	1.79	0.5	1.79	0.5	-1.83996	2.16289e-11	4.83488e-11	--	hypothetical protein OOU_Y34scaffold00793g43 [Magnaporthe oryzae Y34]	-	-	-	-	-	-	-
MSTRG.9687	878	135	21.62	2.61	21.62	2.61	-3.05024	3.20718e-168	3.73777e-167	--	hypothetical protein OOU_Y34scaffold00119g16 [Magnaporthe oryzae Y34]	-	-	-	-	-	-	-
MSTRG.9755	27	10	0.78	0.23	0.78	0.23	-1.76184	0.000477614	0.000758571	--	hypothetical protein OOU_Y34scaffold00217g32 [Magnaporthe oryzae Y34]	-	-	-	-	-	-	-
MSTRG.9907	25	95	0.36	1.08	0.36	1.08	1.58496	2.07371e-07	3.9613e-07	--	DDE superfamily endonuclease, CENP-B-like protein [Metarhizium album ARSEF 1941]	-	-	-	-	-	GO:0005488//binding	-
MSTRG.9925	338	213	1.74	0.86	1.74	0.86	-1.01668	1.17795e-15	2.97937e-15	--	reverse transcriptase [Magnaporthe grisea]	-	-	-	-	-	-	GO:0007275//multicellular organism development
ncbi_12983996	115	469	4.58	14.68	4.58	14.68	1.68043	6.20495e-34	2.29748e-33	--	hypothetical protein MGG_17335 [Magnaporthe oryzae 70-15]	-	-	-	-	-	-	-
ncbi_12983997	12	58	0.37	1.42	0.37	1.42	1.94029	6.68141e-06	1.18926e-05	--	hypothetical protein MGG_17336 [Magnaporthe oryzae 70-15]	-	-	-	-	-	-	-
ncbi_12984012	0	9	0	0.27	0.001	0.27	8.07682	0.00782344	0.0112849	--	Protein kinase-like domain [Cordyceps militaris CM01]	-	-	-	-	-	-	-
ncbi_12984017	19	3	1.56	0.19	1.56	0.19	-3.03747	6.66138e-05	0.000111556	--	hypothetical protein MGG_17353 [Magnaporthe oryzae 70-15]	-	-	-	-	-	-	-
ncbi_12984022	24	69	0.51	1.14	0.51	1.14	1.16046	0.00045085	0.000717106	--	hypothetical protein MGG_17357 [Magnaporthe oryzae 70-15]	-	-	-	-	-	-	-
ncbi_12984023	0	7	0	0.17	0.001	0.17	7.40939	0.0312734	0.0426744	--	hypothetical protein MGG_17358 [Magnaporthe oryzae 70-15]	-	-	-	-	-	-	-
ncbi_12984044	5	21	0.19	0.61	0.19	0.61	1.68281	0.0146935	0.0207409	--	hypothetical protein MGG_17374 [Magnaporthe oryzae 70-15]	-	-	-	-	-	-	-
ncbi_12984050	7	0	0.55	0	0.55	0.001	-9.10329	0.00782344	0.0112849	--	hypothetical protein MGG_17380 [Magnaporthe oryzae 70-15]	-	-	-	-	-	-	-
ncbi_12984060	224	134	3.2	1.5	3.2	1.5	-1.09311	3.77326e-12	8.65054e-12	--	hypothetical protein MGG_17389 [Magnaporthe oryzae 70-15]	-	-	-	-	-	-	-
ncbi_12984067	12	2	0.54	0.07	0.54	0.07	-2.94753	0.0074061	0.0107383	--	hypothetical protein MGG_17396 [Magnaporthe oryzae 70-15]	-	-	-	-	-	-	-
ncbi_12984073	664	60	2.39	0.17	2.39	0.17	-3.8134	8.38296e-159	9.20668e-158	--	hypothetical protein MGG_17400 [Magnaporthe oryzae 70-15]	-	-	-	-	-	-	-
ncbi_12984090	217	125	5.26	2.38	5.26	2.38	-1.1441	1.12202e-12	2.61275e-12	--	hypothetical protein MGG_17416 [Magnaporthe oryzae 70-15]	-	-	-	-	-	-	-
ncbi_12984096	109	40	7.76	2.24	7.76	2.24	-1.79256	9.98e-13	2.32847e-12	--	hypothetical protein MGG_17422 [Magnaporthe oryzae 70-15]	-	-	-	-	-	-	-
ncbi_12984101	13	5	1.08	0.33	1.08	0.33	-1.71049	0.0309574	0.0423393	--	hypothetical protein MGG_17427, partial [Magnaporthe oryzae 70-15]	-	-	-	-	-	-	-
ncbi_12984104	941	474	7.97	3.15	7.97	3.15	-1.33923	1.28682e-60	6.80786e-60	LAC1	laccase-3 [Magnaporthe oryzae Y34]	-	-	-	-	-	-	-
ncbi_12984106	15	7	0.67	0.25	0.67	0.25	-1.42223	0.034792	0.047218	--	hypothetical protein MGG_17431 [Magnaporthe oryzae 70-15]	-	-	-	-	-	-	-
ncbi_12984116	63	38	1.11	0.53	1.11	0.53	-1.0665	0.000352974	0.000565021	--	hypothetical protein MGG_17441 [Magnaporthe oryzae 70-15]	-	-	-	-	-	-	-
ncbi_12984152	13	5	1.5	0.45	1.5	0.45	-1.73697	0.0309574	0.0423393	--	hypothetical protein MGG_16679 [Magnaporthe oryzae 70-15]	-	-	-	-	-	-	-
ncbi_12984159	8	0	0.52	0	0.52	0.001	-9.02237	0.00391328	0.00581159	--	hypothetical protein MGG_16686 [Magnaporthe oryzae 70-15]	-	-	-	-	-	-	-
ncbi_12984161	32	2	1.4	0.07	1.4	0.07	-4.32193	1.10747e-09	2.32211e-09	--	hypothetical protein MGG_16688 [Magnaporthe oryzae 70-15]	-	-	-	-	-	-	-
ncbi_12984164	337	110	10.07	2.58	10.07	2.58	-1.96462	3.98442e-40	1.62022e-39	--	hypothetical protein MGG_16690 [Magnaporthe oryzae 70-15]	-	-	-	-	-	-	-
ncbi_12984181	127	41	4.3	1.09	4.3	1.09	-1.98001	2.34016e-16	6.03853e-16	--	hypothetical protein MGG_16704 [Magnaporthe oryzae 70-15]	-	-	-	-	-	-	-
ncbi_12984191	2626	1395	32.67	13.63	32.67	13.63	-1.26118	3.88582e-143	3.8742e-142	AADACL3	alpha/beta hydrolase fold protein [Magnaporthe oryzae 70-15]	-	-	-	-	-	GO:0003824//catalytic activity	-
ncbi_12984193	16	42	0.96	1.97	0.96	1.97	1.03709	0.0164996	0.0231542	--	hypothetical protein MGG_15240 [Magnaporthe oryzae 70-15]	-	-	-	-	-	-	-
ncbi_12984203	157	3938	1.56	30.71	1.56	30.71	4.29909	0	0	--	hypothetical protein MGG_16718 [Magnaporthe oryzae 70-15]	-	-	-	-	-	-	-
ncbi_12984214	3034	608	64.38	10.13	64.38	10.13	-2.66798	0	0	--	hypothetical protein MGG_16724 [Magnaporthe oryzae 70-15]	-	-	-	-	-	-	-
ncbi_12984219	1565	861	21.06	9.1	21.06	9.1	-1.21057	9.8405e-82	6.43034e-81	--	hypothetical protein MGG_15233 [Magnaporthe oryzae 70-15]	-	-	-	-	-	-	-
ncbi_12984220	29	9	1.7	0.41	1.7	0.41	-2.05184	7.13353e-05	0.00011918	--	hypothetical protein MGG_15232 [Magnaporthe oryzae 70-15]	-	-	-	-	-	-	-
ncbi_12984222	13290	5745	165.58	56.22	165.58	56.22	-1.55837	0	0	--	hypothetical protein MGG_16728 [Magnaporthe oryzae 70-15]	-	-	-	-	-	-	GO:0007275//multicellular organism development
ncbi_12984225	1	11	0.08	0.7	0.08	0.7	3.12928	0.0117402	0.0167196	--	hypothetical protein MGG_16731 [Magnaporthe oryzae 70-15]	-	-	-	-	-	-	-
ncbi_12984237	271	835	5.11	12.37	5.11	12.37	1.27545	3.62215e-39	1.45663e-38	--	hypothetical protein MGG_16741 [Magnaporthe oryzae 70-15]	-	-	-	-	-	-	-
ncbi_12984239	8237	3438	43.12	14.14	43.12	14.14	-1.60858	0	0	--	HET domain-containing protein [Verticillium alfalfae VaMs.102]	-	-	-	-	-	-	-
ncbi_12984241	40	16	4.09	1.28	4.09	1.28	-1.67596	4.82359e-05	8.16216e-05	--	hypothetical protein MGG_16745 [Magnaporthe oryzae 70-15]	-	-	-	-	-	-	-
ncbi_12984243	69	32	2.22	0.81	2.22	0.81	-1.45457	1.53474e-06	2.82346e-06	--	hypothetical protein OOW_P131scaffold00439g35, partial [Magnaporthe oryzae P131]	-	-	-	-	-	-	-
ncbi_12984246	2704	959	35.7	9.95	35.7	9.95	-1.84316	4.66062e-248	7.66384e-247	--	endoribonuclease L-PSP [Magnaporthe oryzae Y34]	-	-	-	-	-	-	-
ncbi_12984249	22	72	1.45	3.73	1.45	3.73	1.36312	5.5175e-05	9.30357e-05	--	hypothetical protein MGG_16753 [Magnaporthe oryzae 70-15]	-	-	-	-	-	-	-
ncbi_12984260	26	13	1.16	0.46	1.16	0.46	-1.33442	0.00647851	0.00944819	--	hypothetical protein MGG_16760 [Magnaporthe oryzae 70-15]	-	-	-	-	-	-	-
ncbi_12984276	18	8	0.81	0.28	0.81	0.28	-1.5325	0.0192367	0.0268291	--	hypothetical protein MGG_16773 [Magnaporthe oryzae 70-15]	-	-	-	-	-	-	-
ncbi_12984293	18	0	0.3	0	0.3	0.001	-8.22882	1.92554e-06	3.52619e-06	--	hypothetical protein MGG_16060 [Magnaporthe oryzae 70-15]	-	-	-	-	-	-	-
ncbi_12984296	18	5219	0.19	42.15	0.19	42.15	7.79339	0	0	--	gag protein [Colletotrichum gloeosporioides]	-	-	-	-	-	GO:0046914//transition metal ion binding;GO:0097159//organic cyclic compound binding	-
ncbi_12984303	375	195	4.76	1.94	4.76	1.94	-1.2949	1.0889e-24	3.38543e-24	--	hypothetical protein MGG_16069 [Magnaporthe oryzae 70-15]	-	-	-	-	-	-	GO:0007275//multicellular organism development
ncbi_12984304	11	121	0.2	1.75	0.2	1.75	3.12928	6.14591e-19	1.68514e-18	--	hypothetical protein MGG_16070 [Magnaporthe oryzae 70-15]	-	-	-	-	-	-	-
ncbi_12984316	11	0	0.24	0	0.24	0.001	-7.90689	0.000489894	0.000776329	--	hypothetical protein MGG_16081 [Magnaporthe oryzae 70-15]	-	-	-	-	-	-	-
ncbi_12984317	19	5	2.23	0.46	2.23	0.46	-2.27734	0.000916869	0.00142788	--	hypothetical protein MGG_17039 [Magnaporthe oryzae 70-15]	-	-	-	-	-	-	GO:0007275//multicellular organism development
ncbi_12984318	7	26	0.23	0.68	0.23	0.68	1.5639	0.0107331	0.0153362	--	hypothetical protein MGG_17040 [Magnaporthe oryzae 70-15]	-	-	-	-	-	-	-
ncbi_12984321	286	131	3.18	1.15	3.18	1.15	-1.46739	1.98531e-23	5.99538e-23	--	MYB DNA-binding domain-containing protein [Magnaporthe oryzae 70-15]	-	-	-	-	-	GO:0005488//binding	-
ncbi_12984335	29	2	1.13	0.06	1.13	0.06	-4.23522	8.1025e-09	1.64267e-08	--	hypothetical protein MGG_16084 [Magnaporthe oryzae 70-15]	-	-	-	-	-	-	-
ncbi_12984344	66	12	3.43	0.49	3.43	0.49	-2.80735	2.70772e-13	6.43506e-13	--	hypothetical protein MGG_16092 [Magnaporthe oryzae 70-15]	-	-	-	-	-	-	-
ncbi_12984345	490	292	11.49	5.38	11.49	5.38	-1.0947	1.83047e-24	5.66169e-24	--	Rhodopsin kinase [Madurella mycetomatis]	-	-	-	-	-	-	-
ncbi_12984348	15	58	0.19	0.58	0.19	0.58	1.61005	6.01999e-05	0.000101267	--	hypothetical protein MGG_16095 [Magnaporthe oryzae 70-15]	-	-	-	-	-	-	-
ncbi_12984352	675	363	9.07	3.83	9.07	3.83	-1.24376	5.28515e-40	2.14407e-39	--	NAD(P)H azoreductase [Madurella mycetomatis]	-	-	-	-	-	-	-
ncbi_12984357	1160	3032	9.1	18.68	9.1	18.68	1.03756	2.17667e-91	1.54061e-90	ARB_02390	N-acetylated-alpha-linked acidic dipeptidase 2 [Magnaporthe oryzae 70-15]	-	-	-	-	-	-	-
ncbi_12984364	258	1333	8.22	33.35	8.22	33.35	2.02048	3.62185e-115	3.03185e-114	--	gag protein [Magnaporthe oryzae]	-	-	-	-	-	-	-
ncbi_12984367	48	154	1.95	4.91	1.95	4.91	1.33225	5.11929e-09	1.04581e-08	--	hypothetical protein OOU_Y34scaffold00794g1, partial [Magnaporthe oryzae Y34]	-	-	-	-	-	-	-
ncbi_12984370	13	52	0.39	1.22	0.39	1.22	1.64534	0.000119881	0.000198026	--	hypothetical protein MGG_16107 [Magnaporthe oryzae 70-15]	-	-	-	-	-	-	-
ncbi_12984372	0	12	0	0.67	0.001	0.67	9.38802	0.00097925	0.00152069	--	hypothetical protein MGG_16109 [Magnaporthe oryzae 70-15]	-	-	-	-	-	-	-
ncbi_12984404	30	12	0.77	0.24	0.77	0.24	-1.68182	0.000614054	0.000966703	--	hypothetical protein MGG_16124 [Magnaporthe oryzae 70-15]	-	-	-	-	-	-	-
ncbi_12984407	83	52	3.9	1.92	3.9	1.92	-1.02237	7.72482e-05	0.000128826	--	hypothetical protein MGG_16127 [Magnaporthe oryzae 70-15]	-	-	-	-	-	-	GO:0051704//multi-organism process
ncbi_12984416	1770	1009	26.54	11.88	26.54	11.88	-1.15963	1.07072e-84	7.16837e-84	coq9	ubiquinone biosynthesis protein COQ9-B, mitochondrial precursor [Magnaporthe oryzae P131]	-	-	-	-	-	-	-
ncbi_12984417	22	7	1.41	0.35	1.41	0.35	-2.01027	0.00144222	0.00221584	--	hypothetical protein MGG_17071 [Magnaporthe oryzae 70-15]	-	-	-	-	-	-	-
ncbi_12984420	27	17	0.87	0.43	0.87	0.43	-1.01668	0.0359038	0.0486828	CYP714B2	related to cytochrome P450 [Neurospora crassa]	-	-	-	-	-	GO:0016491//oxidoreductase activity;GO:0046906//tetrapyrrole binding	GO:0044710//single-organism metabolic process
ncbi_12984421	0	8	0	0.11	0.001	0.11	6.78136	0.0156414	0.0219859	--	hypothetical protein MGG_17075 [Magnaporthe oryzae 70-15]	-	-	-	-	-	-	-
ncbi_12984423	33	279	1.83	12.18	1.83	12.18	2.7346	6.88402e-37	2.6717e-36	--	hypothetical protein MGG_17077 [Magnaporthe oryzae 70-15]	-	-	-	-	-	-	-
ncbi_12984431	157	606	2.34	7.1	2.34	7.1	1.60131	2.08518e-40	8.52249e-40	--	hypothetical protein MGG_16134 [Magnaporthe oryzae 70-15]	-	-	-	-	-	-	-
ncbi_12984434	0	28	0	1.14	0.001	1.14	10.1548	3.02899e-08	5.99605e-08	--	hypothetical protein MGG_16137 [Magnaporthe oryzae 70-15]	-	-	-	-	-	-	-
ncbi_12984435	1	17	0.06	0.82	0.06	0.82	3.77259	0.000521183	0.000824171	--	hypothetical protein MGG_16138 [Magnaporthe oryzae 70-15]	-	-	-	-	-	-	-
ncbi_12984438	4	19	0.34	1.26	0.34	1.26	1.88982	0.0169593	0.0237715	--	hypothetical protein MGG_16139, partial [Magnaporthe oryzae 70-15]	-	-	-	-	-	-	-
ncbi_12984450	34	18	1.46	0.61	1.46	0.61	-1.25909	0.00221931	0.00336584	--	hypothetical protein MGG_17082 [Magnaporthe oryzae 70-15]	-	-	-	-	-	-	-
ncbi_12984452	6046	1845	53.44	12.81	53.44	12.81	-2.06065	0	0	sdnT	cytochrome P450 4A10 [Magnaporthe oryzae Y34]	-	-	-	-	-	GO:0005488//binding;GO:0016491//oxidoreductase activity	-
ncbi_12984466	14	0	0.11	0	0.11	0.001	-6.78136	6.13562e-05	0.000102981	DEG1	tRNA-pseudouridine synthase [Magnaporthe oryzae 70-15]	-	-	-	-	GO:0043231//intracellular membrane-bounded organelle;GO:0044444//cytoplasmic part	GO:0003676//nucleic acid binding;GO:0016866//intramolecular transferase activity	GO:0001522//pseudouridine synthesis
ncbi_12984483	22	58	0.26	0.54	0.26	0.54	1.05445	0.00441012	0.00651157	pyr3	ent-kaurene oxidase [Magnaporthe oryzae Y34]	-	-	-	-	-	GO:0016491//oxidoreductase activity;GO:0046906//tetrapyrrole binding;GO:0046914//transition metal ion binding	GO:0044710//single-organism metabolic process
ncbi_12984493	4852	12689	42.22	86.73	42.22	86.73	1.0386	1.60419e-248	2.64516e-247	MT1	sphingolipid C9-methyltransferase [Magnaporthe oryzae 70-15]	-	-	-	-	-	GO:0003824//catalytic activity	GO:0006629//lipid metabolic process
ncbi_12984495	198	103	7.92	3.24	7.92	3.24	-1.28951	7.39546e-14	1.78766e-13	--	hypothetical protein MGG_17100, partial [Magnaporthe oryzae 70-15]	-	-	-	-	-	-	-
ncbi_12984506	2015	974	24.6	9.34	24.6	9.34	-1.39716	2.30463e-127	2.08948e-126	--	HET-domain-containing protein, partial [Lepidopterella palustris CBS 459.81]	-	-	-	-	-	-	-
ncbi_12984508	17036	3556	255.23	41.85	255.23	41.85	-2.6085	0	0	Ephx1	epoxide hydrolase 1 [Magnaporthe oryzae 70-15]	-	-	-	-	-	GO:0016803//ether hydrolase activity	-
ncbi_12984509	69	22	1.05	0.26	1.05	0.26	-2.01381	1.28224e-09	2.6834e-09	--	hypothetical protein MGG_14881 [Magnaporthe oryzae 70-15]	-	-	-	-	-	GO:0016740//transferase activity	-
ncbi_12984514	17	3	1.42	0.2	1.42	0.2	-2.82782	0.000222778	0.000362018	--	hypothetical protein MGG_17105 [Magnaporthe oryzae 70-15]	-	-	-	-	-	-	-
ncbi_12984517	81	24	9.87	2.3	9.87	2.3	-2.10142	1.59458e-11	3.58317e-11	--	hypothetical protein MGG_17107 [Magnaporthe oryzae 70-15]	-	-	-	-	-	-	-
ncbi_12984518	14	0	1.23	0	1.23	0.001	-10.2644	6.13562e-05	0.000102981	--	hypothetical protein MGG_17108 [Magnaporthe oryzae 70-15]	-	-	-	-	-	-	-
ncbi_12984532	2	141	0.02	1.31	0.02	1.31	6.03342	4.65663e-32	1.6716e-31	--	gag protein [Colletotrichum gloeosporioides]	-	-	-	-	-	GO:0046914//transition metal ion binding;GO:0097159//organic cyclic compound binding	-
ncbi_12984533	0	21	0	0.25	0.001	0.25	7.96578	3.84742e-06	6.9534e-06	--	hypothetical protein MGG_16168 [Magnaporthe oryzae 70-15]	-	-	-	-	-	GO:0046914//transition metal ion binding;GO:0097159//organic cyclic compound binding	-
ncbi_12984538	0	134	0	3.25	0.001	3.25	11.6662	1.03945e-33	3.83452e-33	--	hypothetical protein MGG_16173 [Magnaporthe oryzae 70-15]	-	-	-	-	-	-	GO:0022413//reproductive process in single-celled organism
ncbi_12984547	11776	7140	59.85	28.5	59.85	28.5	-1.07039	4.12809e-294	7.94129e-293	--	polyubiquitin [Exophiala mesophila]	-	-	-	-	-	-	-
ncbi_12984551	385	130	16.52	4.38	16.52	4.38	-1.91521	5.44954e-44	2.35989e-43	--	hypothetical protein MGG_16185, partial [Magnaporthe oryzae 70-15]	-	-	-	-	-	-	-
ncbi_12984553	12387	5828	284.77	105.24	284.77	105.24	-1.43611	0	0	--	elicitor protein Hrip2 [Magnaporthe oryzae]	-	-	-	-	-	-	-
ncbi_12984559	321	142	6.52	2.27	6.52	2.27	-1.52218	2.92389e-27	9.57141e-27	--	hypothetical protein MGG_16192 [Magnaporthe oryzae 70-15]	-	-	-	-	-	-	-
ncbi_12984560	19	7	0.79	0.23	0.79	0.23	-1.78022	0.00595708	0.00871421	--	hypothetical protein MGG_16193 [Magnaporthe oryzae 70-15]	-	-	-	-	-	-	-
ncbi_12984566	17	7	0.95	0.31	0.95	0.31	-1.61566	0.0146935	0.0207409	--	hypothetical protein MGG_17117 [Magnaporthe oryzae 70-15]	-	-	-	-	-	-	-
ncbi_12984567	19	50	0.96	1.99	0.96	1.99	1.05166	0.00683275	0.00993584	--	hypothetical protein MGG_17118 [Magnaporthe oryzae 70-15]	-	-	-	-	-	-	-
ncbi_12984574	579	1854	5.73	14.41	5.73	14.41	1.33046	6.0106e-86	4.07174e-85	AFUA_4G09580	major allergen Asp f 2 [Magnaporthe oryzae Y34]	-	-	-	-	GO:0005618//cell wall	GO:0070011//peptidase activity, acting on L-amino acid peptides	GO:0019538//protein metabolic process
ncbi_12984582	246	81	19.01	4.92	19.01	4.92	-1.95003	1.40335e-29	4.82136e-29	--	hypothetical protein MGG_15635 [Magnaporthe oryzae 70-15]	-	-	-	-	-	-	-
ncbi_12984585	125	45	7.14	2.02	7.14	2.02	-1.82157	1.35476e-14	3.33728e-14	--	hypothetical protein MGG_15638 [Magnaporthe oryzae 70-15]	-	-	-	-	-	-	-
ncbi_12984613	92	40	4.45	1.52	4.45	1.52	-1.54973	7.37623e-09	1.49796e-08	--	hypothetical protein MGG_15661 [Magnaporthe oryzae 70-15]	-	-	-	-	-	-	-
ncbi_12984614	58	226	5.06	15.48	5.06	15.48	1.6132	1.83071e-16	4.73618e-16	--	hypothetical protein MGG_15662, partial [Magnaporthe oryzae 70-15]	-	-	-	-	-	-	-
ncbi_12984634	2	94	0.04	1.45	0.04	1.45	5.17991	5.1029e-21	1.46789e-20	CC1G_03009	D-alanine-poly(phosphoribitol) ligase subunit 1 [Magnaporthe oryzae Y34]	-	-	-	-	-	-	-
ncbi_12984635	77	495	0.68	3.45	0.68	3.45	2.34299	3.0892e-54	1.52166e-53	CC1G_06235	D-alanine-poly(phosphoribitol) ligase subunit 1 [Magnaporthe oryzae Y34]	-	-	-	-	-	-	-
ncbi_12984648	28	13	1.69	0.62	1.69	0.62	-1.44668	0.002916	0.0043749	--	hypothetical protein MGG_15695 [Magnaporthe oryzae 70-15]	-	-	-	-	-	-	-
ncbi_12984652	10	2	0.58	0.09	0.58	0.09	-2.68806	0.0225028	0.0311778	--	hypothetical protein MGG_15699 [Magnaporthe oryzae 70-15]	-	-	-	-	-	-	-
ncbi_12984656	30	117	0.33	1.02	0.33	1.02	1.62803	3.82499e-09	7.87027e-09	xptC	GMC oxidoreductase [Colletotrichum salicis]	-	-	-	-	-	GO:0000166//nucleotide binding;GO:0016614//oxidoreductase activity, acting on CH-OH group of donors	GO:0044710//single-organism metabolic process
ncbi_12984657	0	28	0	0.83	0.001	0.83	9.69697	3.02899e-08	5.99605e-08	betA	gmc oxidoreductase [Colletotrichum orbiculare MAFF 240422]	-	-	-	-	-	GO:0000166//nucleotide binding;GO:0016614//oxidoreductase activity, acting on CH-OH group of donors	GO:0044710//single-organism metabolic process
ncbi_12984665	0	7	0	0.14	0.001	0.14	7.12928	0.0312734	0.0426744	--	hypothetical protein MGG_15711 [Magnaporthe oryzae 70-15]	-	-	-	-	-	-	-
ncbi_12984684	0	9	0	0.42	0.001	0.42	8.71425	0.00782344	0.0112849	--	hypothetical protein MGG_15729 [Magnaporthe oryzae 70-15]	-	-	-	-	-	-	-
ncbi_12984686	3306	1822	30.78	13.33	30.78	13.33	-1.20732	9.85012e-160	1.08577e-158	aspC	aspartate aminotransferase [Magnaporthe oryzae Y34]	-	-	-	-	-	-	-
ncbi_12984695	59	17	1.45	0.33	1.45	0.33	-2.13551	5.53905e-09	1.12983e-08	--	hypothetical protein MGG_15740 [Magnaporthe oryzae 70-15]	-	-	-	-	-	-	-
ncbi_12984700	1633	5869	12.33	34.82	12.33	34.82	1.49774	3.21744e-285	6.06312e-284	FMP42	major facilitator superfamily transporter [Ophiostoma piceae UAMH 11346]	-	-	-	-	GO:0031224//intrinsic component of membrane;GO:0043231//intracellular membrane-bounded organelle	-	GO:0044763//single-organism cellular process
ncbi_12984706	121	456	5.81	17.2	5.81	17.2	1.5658	3.79014e-30	1.3157e-29	--	hypothetical protein MGG_15751 [Magnaporthe oryzae 70-15]	-	-	-	-	-	-	-
ncbi_12984720	1468	902	10.07	4.86	10.07	4.86	-1.05104	2.05299e-61	1.09529e-60	--	hypothetical protein MGG_15451 [Magnaporthe oryzae 70-15]	-	-	-	-	-	-	-
ncbi_12984723	0	9	0	0.52	0.001	0.52	9.02237	0.00782344	0.0112849	--	hypothetical protein MGG_17865 [Magnaporthe oryzae 70-15]	-	-	-	-	-	-	-
ncbi_12984743	491	1723	30.81	84.92	30.81	84.92	1.46271	1.1189e-92	7.98054e-92	--	hypothetical protein MGG_17879 [Magnaporthe oryzae 70-15]	-	-	-	-	-	-	-
ncbi_12984749	56	956	1	13.41	1	13.41	3.74524	2.86678e-161	3.18342e-160	--	hypothetical protein MGG_17884 [Magnaporthe oryzae 70-15]	-	-	-	-	-	-	-
ncbi_12984763	363	0	14.65	0	14.65	0.001	-13.8386	6.42624e-116	5.42479e-115	--	hypothetical protein MGG_17894 [Magnaporthe oryzae 70-15]	-	-	-	-	-	-	-
ncbi_12984765	16	0	1.27	0	1.27	0.001	-10.3106	1.53628e-05	2.67968e-05	--	hypothetical protein MGG_17896 [Magnaporthe oryzae 70-15]	-	-	-	-	-	-	-
ncbi_12984773	406	192	8.36	3.11	8.36	3.11	-1.42659	7.88239e-31	2.76829e-30	--	hypothetical protein MGG_14994 [Magnaporthe oryzae 70-15]	-	-	-	-	-	-	-
ncbi_12984775	80	47	1.55	0.72	1.55	0.72	-1.1062	2.03291e-05	3.51628e-05	--	hypothetical protein MGG_17905 [Magnaporthe oryzae 70-15]	-	-	-	-	-	-	-
ncbi_12984786	210	124	6.76	3.13	6.76	3.13	-1.11086	1.03594e-11	2.34454e-11	--	hypothetical protein MGG_14997 [Magnaporthe oryzae 70-15]	-	-	-	-	-	-	-
ncbi_12984798	0	7	0	0.54	0.001	0.54	9.07682	0.0312734	0.0426744	--	hypothetical protein MGG_17925 [Magnaporthe oryzae 70-15]	-	-	-	-	-	-	-
ncbi_12984805	37734	16645	128.04	44.37	128.04	44.37	-1.52894	0	0	--	hypothetical protein MGG_15000 [Magnaporthe oryzae 70-15]	-	-	-	-	-	-	-
ncbi_12984806	43276	25868	213.87	100.42	213.87	100.42	-1.09069	0	0	--	hypothetical protein MGG_17932 [Magnaporthe oryzae 70-15]	-	-	-	-	-	-	-
ncbi_12984809	345	99	2.63	0.59	2.63	0.59	-2.15628	3.44594e-46	1.53774e-45	--	NAD-binding Rossmann fold oxidoreductase family protein [Magnaporthe oryzae Y34]	-	-	-	-	-	GO:0016772//transferase activity, transferring phosphorus-containing groups	GO:0009636//response to toxic substance
ncbi_12984811	254	100	6.49	2.01	6.49	2.01	-1.69102	2.4042e-25	7.58277e-25	--	Ankyrin-3 [Talaromyces marneffei PM1]	-	-	-	-	-	-	-
ncbi_12984825	31	14	1.85	0.66	1.85	0.66	-1.48699	0.00166131	0.00254334	--	hypothetical protein MGG_17948 [Magnaporthe oryzae 70-15]	-	-	-	-	-	-	-
ncbi_12984832	20	11	1.55	0.67	1.55	0.67	-1.21004	0.0295734	0.0405667	--	hypothetical protein MGG_17952 [Magnaporthe oryzae 70-15]	-	-	-	-	-	-	-
ncbi_12984842	990	3411	4.37	11.82	4.37	11.82	1.43552	5.42847e-174	6.53594e-173	--	hypothetical protein MGG_17960 [Magnaporthe oryzae 70-15]	-	-	-	-	-	-	GO:0006486//protein glycosylation
ncbi_12984843	5564	1606	60.17	13.64	60.17	13.64	-2.1412	0	0	--	serum paraoxonase arylesterase [Colletotrichum incanum]	-	-	-	-	-	-	-
ncbi_12984847	30	89	0.72	1.68	0.72	1.68	1.22239	3.4554e-05	5.90106e-05	--	hypothetical protein MGG_17965 [Magnaporthe oryzae 70-15]	-	-	-	-	-	-	-
ncbi_12984849	49	230	1.73	6.4	1.73	6.4	1.8873	2.07155e-20	5.88426e-20	--	hypothetical protein MGG_17967 [Magnaporthe oryzae 70-15]	-	-	-	-	-	-	-
ncbi_12984857	74	41	2.54	1.11	2.54	1.11	-1.19427	1.7442e-05	3.02957e-05	--	hypothetical protein MGG_17972 [Magnaporthe oryzae 70-15]	-	-	-	-	-	-	-
ncbi_12984858	148	65	17.37	5.99	17.37	5.99	-1.53597	1.76497e-13	4.21626e-13	--	hypothetical protein MGG_17973 [Magnaporthe oryzae 70-15]	-	-	-	-	-	-	-
ncbi_12984859	12	32	0.92	1.92	0.92	1.92	1.0614	0.0317205	0.0432353	--	hypothetical protein MGG_17974 [Magnaporthe oryzae 70-15]	-	-	-	-	-	-	-
ncbi_12984860	126	368	1.6	3.68	1.6	3.68	1.20163	8.5555e-17	2.22681e-16	--	regulator of G protein signaling superfamily [Colletotrichum tofieldiae]	-	-	-	-	-	-	-
ncbi_12984870	23	11	0.65	0.25	0.65	0.25	-1.37851	0.00909852	0.0130644	--	hypothetical protein MGG_17984 [Magnaporthe oryzae 70-15]	-	-	-	-	-	-	-
ncbi_12984874	31	19	1.52	0.73	1.52	0.73	-1.0581	0.0154733	0.0218083	--	hypothetical protein MGG_17986 [Magnaporthe oryzae 70-15]	-	-	-	-	-	-	-
ncbi_12984885	10357	6348	63.09	30.38	63.09	30.38	-1.05429	6.12347e-268	1.07465e-266	PLC1	1-phosphatidylinositol-4,5-bisphosphate phosphodiesterase 1 [Magnaporthe oryzae 70-15]	-	-	-	-	-	GO:0042578//phosphoric ester hydrolase activity	GO:0006629//lipid metabolic process;GO:0007165//signal transduction
ncbi_12984886	4437	2692	29.46	14.04	29.46	14.04	-1.06921	7.48573e-161	8.28191e-160	AMO	peroxisomal copper amine oxidase [Magnaporthe oryzae 70-15]	Metabolism;Metabolism;Metabolism;Metabolism;Metabolism;Metabolism	Global and overview maps;Global and overview maps;Amino acid metabolism;Amino acid metabolism;Amino acid metabolism;Metabolism of other amino acids	ko01100//Metabolic pathways;ko01110//Biosynthesis of secondary metabolites;ko00350//Tyrosine metabolism;ko00260//Glycine, serine and threonine metabolism;ko00360//Phenylalanine metabolism;ko00410//beta-Alanine metabolism	K00276;K00276;K00276;K00276;K00276;K00276	-	GO:0016641//oxidoreductase activity, acting on the CH-NH2 group of donors, oxygen as acceptor;GO:0043169//cation binding;GO:0048037//cofactor binding	GO:0044710//single-organism metabolic process;GO:1901564//organonitrogen compound metabolic process
ncbi_12984890	2228	9888	53.01	184.82	53.01	184.82	1.80178	0	0	--	hypersensitive response-inducing protein elicitor [Magnaporthe oryzae]	-	-	-	-	-	-	-
ncbi_12984892	829	3591	4.4	14.97	4.4	14.97	1.7665	1.79305e-254	3.01032e-253	--	C6 zinc finger domain-containing protein [Colletotrichum tofieldiae]	-	-	-	-	GO:0043231//intracellular membrane-bounded organelle	GO:0046914//transition metal ion binding	GO:0006355//regulation of transcription, DNA-templated
ncbi_12984896	508	1304	4.96	10	4.96	10	1.01159	5.08184e-41	2.10571e-40	--	hypothetical protein MGG_15025 [Magnaporthe oryzae 70-15]	-	-	-	-	-	-	-
ncbi_12984897	6	62	0.57	4.61	0.57	4.61	3.01573	5.88652e-10	1.248e-09	--	hypothetical protein MGG_17999 [Magnaporthe oryzae 70-15]	-	-	-	-	-	-	-
ncbi_12984898	7373	48221	37.09	190.56	37.09	190.56	2.36114	0	0	betA	choline dehydrogenase [Magnaporthe oryzae Y34]	-	-	-	-	-	GO:0000166//nucleotide binding;GO:0016614//oxidoreductase activity, acting on CH-OH group of donors	GO:0044710//single-organism metabolic process
ncbi_12984904	13	68	0.29	1.19	0.29	1.19	2.03684	1.59416e-07	3.06279e-07	--	hypothetical protein MGG_18004 [Magnaporthe oryzae 70-15]	-	-	-	-	-	-	-
ncbi_12984910	15	289	0.75	11.42	0.75	11.42	3.92853	5.74609e-53	2.78242e-52	--	hypothetical protein MGG_18007 [Magnaporthe oryzae 70-15]	-	-	-	-	-	-	-
ncbi_12984911	48	1061	2.62	45.53	2.62	45.53	4.11918	1.69119e-191	2.18761e-190	--	hypothetical protein MGG_18008 [Magnaporthe oryzae 70-15]	-	-	-	-	-	-	-
ncbi_12984914	8	1	0.27	0.03	0.27	0.03	-3.16993	0.0215151	0.0298575	--	hypothetical protein MGG_18011 [Magnaporthe oryzae 70-15]	-	-	-	-	-	-	-
ncbi_12984915	16	47	0.5	1.15	0.5	1.15	1.20163	0.00450375	0.00664409	--	hypothetical protein MGCH7_ch7g353 [Magnaporthe oryzae 70-15]	-	-	-	-	-	-	-
ncbi_12984918	346	167	9.58	3.63	9.58	3.63	-1.40006	8.32775e-26	2.64952e-25	--	Pc22g08180 [Penicillium rubens Wisconsin 54-1255]	-	-	-	-	-	-	-
ncbi_12984926	34	5	1.54	0.18	1.54	0.18	-3.09686	1.05341e-07	2.04052e-07	--	hypothetical protein MGG_16791 [Magnaporthe oryzae 70-15]	-	-	-	-	-	-	-
ncbi_12984927	19429	12202	112.96	55.73	112.96	55.73	-1.01929	0	0	--	hypothetical protein MGG_16792 [Magnaporthe oryzae 70-15]	-	-	-	-	-	-	-
ncbi_12984943	2	24	0.11	1	0.11	1	3.18442	0.000157883	0.000258664	--	hypothetical protein MGG_17464 [Magnaporthe oryzae 70-15]	-	-	-	-	-	-	-
ncbi_12984944	249	126	2.76	1.1	2.76	1.1	-1.32716	1.29459e-17	3.44193e-17	--	hypothetical protein MGG_17465 [Magnaporthe oryzae 70-15]	-	-	-	-	-	-	GO:0007275//multicellular organism development
ncbi_12984948	20	406	1.1	17.57	1.1	17.57	3.99754	2.02735e-74	1.2217e-73	--	hypothetical protein MGG_16796 [Magnaporthe oryzae 70-15]	-	-	-	-	-	-	-
ncbi_12984956	0	9	0	0.27	0.001	0.27	8.07682	0.00782344	0.0112849	--	hypothetical protein MGG_16802 [Magnaporthe oryzae 70-15]	-	-	-	-	-	-	-
ncbi_12984960	98	743	1	5.98	1	5.98	2.58015	4.0789e-89	2.82534e-88	--	solute carrier family 12 member 4 [Magnaporthe oryzae Y34]	-	-	-	-	-	-	-
ncbi_12984962	43	23	1.97	0.83	1.97	0.83	-1.24701	0.000932538	0.00145096	--	myosin regulatory light chain cdc4 [Magnaporthe oryzae Y34]	-	-	-	-	-	-	-
ncbi_12984969	85185	2604	1142.93	27.44	1142.93	27.44	-5.38031	0	0	plr1	Aldo/keto reductase [Alternaria alternata]	Metabolism;Metabolism	Global and overview maps;Metabolism of cofactors and vitamins	ko01100//Metabolic pathways;ko00750//Vitamin B6 metabolism	K05275;K05275	-	-	-
ncbi_12984971	18	7	0.4	0.12	0.4	0.12	-1.73697	0.00939996	0.0134811	--	TPR domain protein [Metarhizium acridum CQMa 102]	-	-	-	-	-	-	-
ncbi_12984973	46	130	1.18	2.62	1.18	2.62	1.15078	1.81072e-06	3.32049e-06	--	hypothetical protein MGG_17470 [Magnaporthe oryzae 70-15]	-	-	-	-	-	-	-
ncbi_12984976	58	154	0.53	1.11	0.53	1.11	1.0665	1.37947e-06	2.54208e-06	--	hypothetical protein MGG_17473 [Magnaporthe oryzae 70-15]	-	-	-	-	-	-	-
ncbi_12984980	2391	77	59.89	1.52	59.89	1.52	-5.30017	0	0	Cmbl	dienelactone hydrolase family protein [Magnaporthe oryzae Y34]	-	-	-	-	-	GO:0003824//catalytic activity	-
ncbi_12984981	34	0	0.52	0	0.52	0.001	-9.02237	3.00335e-11	6.68129e-11	--	Clavaminate synthase-like protein [Coniochaeta ligniaria NRRL 30616]	-	-	-	-	-	-	-
ncbi_12984983	0	8	0	0.74	0.001	0.74	9.53138	0.0156414	0.0219859	--	hypothetical protein MGG_17478 [Magnaporthe oryzae 70-15]	-	-	-	-	-	-	GO:0022413//reproductive process in single-celled organism;GO:0043473//pigmentation;GO:0051704//multi-organism process
ncbi_12984988	22449	6963	198.6	48.39	198.6	48.39	-2.03708	0	0	pyr5	fruiting body maturation-1 [Neurospora crassa OR74A]	-	-	-	-	-	GO:0003824//catalytic activity	GO:0044710//single-organism metabolic process
ncbi_12984989	731	62	56.49	3.76	56.49	3.76	-3.90919	4.40367e-177	5.39955e-176	--	hypothetical protein MGG_16814, partial [Magnaporthe oryzae 70-15]	-	-	-	-	-	-	GO:0052048//interaction with host via secreted substance involved in symbiotic interaction
ncbi_12984990	169	72	5.65	1.89	5.65	1.89	-1.57986	1.03345e-15	2.61886e-15	--	hypothetical protein MGG_15115 [Magnaporthe oryzae 70-15]	-	-	-	-	-	-	-
ncbi_12984995	0	7	0	0.48	0.001	0.48	8.90689	0.0312734	0.0426744	--	hypothetical protein MGG_16819, partial [Magnaporthe oryzae 70-15]	-	-	-	-	-	-	-
ncbi_12985007	1335	4632	5.89	16.06	5.89	16.06	1.44713	6.17061e-225	9.27059e-224	ARB_02077	glucan 1,3-beta-glucosidase [Magnaporthe oryzae Y34]	-	-	-	-	-	-	-
ncbi_12985010	8	33	0.48	1.55	0.48	1.55	1.69116	0.00224347	0.00340119	--	hypothetical protein MGG_17489 [Magnaporthe oryzae 70-15]	-	-	-	-	-	-	GO:0009150//purine ribonucleotide metabolic process
ncbi_12985021	93	55	3.98	1.85	3.98	1.85	-1.10524	6.05483e-06	1.07981e-05	--	hypothetical protein MGG_16827 [Magnaporthe oryzae 70-15]	-	-	-	-	-	-	-
ncbi_12985030	2509	1495	19.46	9.11	19.46	9.11	-1.09499	4.92118e-108	3.92257e-107	DIM	FAD binding domain-containing protein [Magnaporthe oryzae Y34]	-	-	-	-	-	GO:0016614//oxidoreductase activity, acting on CH-OH group of donors	-
ncbi_12985031	2618	1435	19.88	8.56	19.88	8.56	-1.21564	4.70042e-134	4.45686e-133	--	C6 finger domain-containing protein [Pochonia chlamydosporia 170]	-	-	-	-	GO:0043231//intracellular membrane-bounded organelle	GO:0046914//transition metal ion binding	GO:0006355//regulation of transcription, DNA-templated
ncbi_12985045	29	87	1.03	2.42	1.03	2.42	1.23236	4.10493e-05	6.9746e-05	--	hypothetical protein MGG_17499 [Magnaporthe oryzae 70-15]	-	-	-	-	-	-	-
ncbi_12985054	9	33	0.21	0.61	0.21	0.61	1.53842	0.0043629	0.00644815	--	hypothetical protein MGG_17506 [Magnaporthe oryzae 70-15]	-	-	-	-	-	-	-
ncbi_12985057	136	44	2.39	0.61	2.39	0.61	-1.97013	2.13284e-17	5.63563e-17	--	hypothetical protein MGG_17509 [Magnaporthe oryzae 70-15]	-	-	-	-	-	-	-
ncbi_12985062	8	0	0.61	0	0.61	0.001	-9.25267	0.00391328	0.00581159	--	hypothetical protein MGG_16838 [Magnaporthe oryzae 70-15]	-	-	-	-	-	-	-
ncbi_12985073	105	47	2.62	0.92	2.62	0.92	-1.50986	1.02738e-09	2.15756e-09	--	hypothetical protein MGG_16846 [Magnaporthe oryzae 70-15]	-	-	-	-	-	-	-
ncbi_12985074	344	193	3.79	1.67	3.79	1.67	-1.18235	5.63202e-20	1.5833e-19	--	YALIA101S02e04896g1_1 [Yarrowia lipolytica]	-	-	-	-	-	-	-
ncbi_12985093	3344	1328	45.57	14.22	45.57	14.22	-1.68016	1.35745e-284	2.53814e-283	--	tetratricopeptide repeat-containing [Purpureocillium lilacinum]	-	-	-	-	-	-	-
ncbi_12985094	2648	1132	61.47	20.64	61.47	20.64	-1.57444	1.03804e-210	1.47989e-209	--	TPR-like protein [Coniochaeta ligniaria NRRL 30616]	-	-	-	-	-	-	-
ncbi_12985095	55	18	2.04	0.52	2.04	0.52	-1.97199	1.66919e-07	3.20437e-07	--	MFS multidrug transporter [Colletotrichum gloeosporioides Nara gc5]	-	-	-	-	GO:0031224//intrinsic component of membrane	GO:0003824//catalytic activity	GO:0044763//single-organism cellular process
ncbi_12985098	170	1214	1.1	6.19	1.1	6.19	2.49244	8.03262e-136	7.67704e-135	--	hypothetical protein MGG_16852 [Magnaporthe oryzae 70-15]	-	-	-	-	-	-	-
ncbi_12985100	99	1282	0.8	8.11	0.8	8.11	3.34163	4.45367e-194	5.86848e-193	patE	alcohol dehydrogenase [Magnaporthe oryzae Y34]	-	-	-	-	-	GO:0000166//nucleotide binding;GO:0016614//oxidoreductase activity, acting on CH-OH group of donors	GO:0044281//small molecule metabolic process
ncbi_12985101	13728	7413	88.03	37.34	88.03	37.34	-1.23727	0	0	Gtpbp1	GTP-binding protein 1 [Magnaporthe oryzae Y34]	-	-	-	-	-	GO:0008135//translation factor activity, RNA binding;GO:0017111//nucleoside-triphosphatase activity;GO:0032550//purine ribonucleoside binding	GO:0007275//multicellular organism development;GO:0034645//cellular macromolecule biosynthetic process
ncbi_12985108	3	15	0.18	0.71	0.18	0.71	1.97982	0.0309574	0.0423393	--	hypothetical protein MGG_16859 [Magnaporthe oryzae 70-15]	-	-	-	-	-	-	-
ncbi_12985109	831	330	10.67	3.33	10.67	3.33	-1.67997	1.08893e-75	6.63868e-75	--	hypothetical protein MGG_16860 [Magnaporthe oryzae 70-15]	-	-	-	-	-	-	-
ncbi_12985121	3353	606	17.59	2.5	17.59	2.5	-2.81476	0	0	--	hypothetical protein MGG_17528 [Magnaporthe oryzae 70-15]	-	-	-	-	-	-	-
ncbi_12985130	22	82	0.39	1.14	0.39	1.14	1.54749	1.76565e-06	3.23833e-06	--	hypothetical protein MGG_17536 [Magnaporthe oryzae 70-15]	-	-	-	-	-	-	GO:0009150//purine ribonucleotide metabolic process
ncbi_12985135	2926	1822	17.8	8.71	17.8	8.71	-1.03113	4.08293e-110	3.29822e-109	--	ATP-dependent rRNA helicase rrp3 [Magnaporthe oryzae Y34]	-	-	-	-	-	-	-
ncbi_12985137	351	6659	2.08	31.07	2.08	31.07	3.90087	0	0	--	Opine oxidase subunit B [Fusarium oxysporum f. sp. cubense race 1]	-	-	-	-	-	-	GO:0044710//single-organism metabolic process
ncbi_12985139	561	1750	8.09	19.81	8.09	19.81	1.29202	3.71665e-78	2.31885e-77	--	hypothetical protein MGG_16869 [Magnaporthe oryzae 70-15]	-	-	-	-	-	-	-
ncbi_12985142	10	64	0.61	3.06	0.61	3.06	2.32665	6.59028e-08	1.28634e-07	--	hypothetical protein MGG_16872 [Magnaporthe oryzae 70-15]	-	-	-	-	-	-	-
ncbi_12985145	73	209	2.22	5	2.22	5	1.17137	5.44156e-10	1.1553e-09	--	hypothetical protein MGG_15129 [Magnaporthe oryzae 70-15]	-	-	-	-	-	-	-
ncbi_12985166	0	47	0	0.39	0.001	0.39	8.60733	5.3407e-12	1.21789e-11	--	gag protein [Colletotrichum gloeosporioides]	-	-	-	-	-	GO:0046914//transition metal ion binding;GO:0097159//organic cyclic compound binding	-
ncbi_12985193	323	186	4.78	2.16	4.78	2.16	-1.14598	4.89495e-18	1.31452e-17	nahG	salicylate hydroxylase [Magnaporthe oryzae 70-15]	-	-	-	-	-	GO:0003824//catalytic activity	GO:0044710//single-organism metabolic process
ncbi_12985195	229	750	1.99	5.13	1.99	5.13	1.36619	3.94495e-39	1.58538e-38	--	Gag protein [Magnaporthe grisea]	-	-	-	-	-	-	-
ncbi_12985203	901	2627	30.21	69.19	30.21	69.19	1.19554	4.68326e-103	3.62462e-102	--	hypothetical protein MGG_17570 [Magnaporthe oryzae 70-15]	-	-	-	-	-	-	GO:0007275//multicellular organism development
ncbi_12985216	152	70	3.14	1.14	3.14	1.14	-1.46173	3.50272e-13	8.28178e-13	--	hypothetical protein MGG_16197 [Magnaporthe oryzae 70-15]	-	-	-	-	-	-	-
ncbi_12985217	2438	952	13.4	4.11	13.4	4.11	-1.70502	6.62718e-203	9.1545e-202	--	ORP1 [Magnaporthe grisea]	-	-	-	-	-	-	-
ncbi_12985225	19	0	0.37	0	0.37	0.001	-8.53138	9.6373e-07	1.78776e-06	--	hypothetical protein, variant [Magnaporthe oryzae 70-15]	-	-	-	-	-	-	-
ncbi_12985259	0	9	0	0.49	0.001	0.49	8.93664	0.00782344	0.0112849	--	hypothetical protein MGG_16238 [Magnaporthe oryzae 70-15]	-	-	-	-	-	-	-
ncbi_12985267	21	9	0.94	0.32	0.94	0.32	-1.55459	0.0107331	0.0153362	--	hypothetical protein MGG_16246 [Magnaporthe oryzae 70-15]	-	-	-	-	-	-	-
ncbi_12985272	8060	3548	43.94	15.2	43.94	15.2	-1.53146	0	0	--	hypothetical protein MGG_16251 [Magnaporthe oryzae 70-15]	-	-	-	-	-	-	GO:0007275//multicellular organism development
ncbi_12985273	107	33	5.34	1.29	5.34	1.29	-2.04947	1.11865e-14	2.76232e-14	--	hypothetical protein MGG_16252 [Magnaporthe oryzae 70-15]	-	-	-	-	-	-	-
ncbi_12985282	30	127	0.33	1.11	0.33	1.11	1.75002	9.33662e-11	2.03998e-10	--	hypothetical protein MGG_16260 [Magnaporthe oryzae 70-15]	-	-	-	-	-	-	-
ncbi_12985289	33	0	0.56	0	0.56	0.001	-9.12928	5.99623e-11	1.31805e-10	--	hypothetical protein MGG_16266 [Magnaporthe oryzae 70-15]	-	-	-	-	-	-	-
ncbi_12985290	1	11	0.04	0.33	0.04	0.33	3.04439	0.0117402	0.0167196	--	hypothetical protein MGG_16267 [Magnaporthe oryzae 70-15]	-	-	-	-	-	-	-
ncbi_12985293	27	10	1.76	0.51	1.76	0.51	-1.78701	0.000477614	0.000758571	--	hypothetical protein MGG_16270 [Magnaporthe oryzae 70-15]	-	-	-	-	-	-	-
ncbi_12985294	118	44	3.25	0.95	3.25	0.95	-1.77444	3.10129e-13	7.35292e-13	--	Mg2+ transporter protein, CorA-like protein [Pochonia chlamydosporia 170]	-	-	-	-	-	GO:0022890//inorganic cation transmembrane transporter activity	GO:0006812//cation transport;GO:0044763//single-organism cellular process
ncbi_12985295	151	16	4.1	0.34	4.1	0.34	-3.59202	3.66551e-36	1.40983e-35	--	hypothetical protein MGG_16272 [Magnaporthe oryzae 70-15]	-	-	-	-	-	-	-
ncbi_12985339	350	1772	7.46	29.67	7.46	29.67	1.99176	2.01173e-146	2.03444e-145	--	hypothetical protein MGG_16311 [Magnaporthe oryzae 70-15]	-	-	-	-	-	-	-
ncbi_12985354	21	61	0.25	0.57	0.25	0.57	1.18903	0.00107689	0.00166843	SPBC1271.10c	MFS transporter [Magnaporthe oryzae 70-15]	-	-	-	-	-	-	GO:0044763//single-organism cellular process
ncbi_12985366	1050	399	10.83	3.23	10.83	3.23	-1.74543	4.26246e-99	3.20794e-98	--	Heterokaryon incompatibility [Metarhizium guizhouense ARSEF 977]	-	-	-	-	-	-	-
ncbi_12985367	0	8	0	0.66	0.001	0.66	9.36632	0.0156414	0.0219859	--	hypothetical protein MGG_16332 [Magnaporthe oryzae 70-15]	-	-	-	-	-	-	-
ncbi_12985374	41	353	1.92	12.95	1.92	12.95	2.75377	4.05383e-47	1.83147e-46	--	hypothetical protein MGG_16339 [Magnaporthe oryzae 70-15]	-	-	-	-	-	-	-
ncbi_12985378	20	3	0.34	0.04	0.34	0.04	-3.08746	3.62271e-05	6.178e-05	--	hypothetical protein MGG_15179 [Magnaporthe oryzae 70-15]	-	-	-	-	-	-	-
ncbi_12985381	20	51	1.16	2.33	1.16	2.33	1.00621	0.007724	0.011175	--	hypothetical protein MGG_16342 [Magnaporthe oryzae 70-15]	-	-	-	-	-	-	-
ncbi_12985388	29	18	1.63	0.79	1.63	0.79	-1.04495	0.0294974	0.0404717	--	hypothetical protein MGG_15762 [Magnaporthe oryzae 70-15]	-	-	-	-	-	-	-
ncbi_12985389	11	0	0.86	0	0.86	0.001	-9.74819	0.000489894	0.000776329	--	hypothetical protein MGG_15943, partial [Magnaporthe oryzae 70-15]	-	-	-	-	-	-	-
ncbi_12985393	252	752	1.6	3.76	1.6	3.76	1.23266	1.02315e-33	3.77672e-33	--	hypothetical protein MGG_15324 [Magnaporthe oryzae 70-15]	-	-	-	-	-	-	-
ncbi_12985395	26768	6857	185.13	37.25	185.13	37.25	-2.31323	0	0	ADL1	calpain-9 [Magnaporthe oryzae 70-15]	-	-	-	-	GO:0044464//cell part	GO:0070011//peptidase activity, acting on L-amino acid peptides	GO:0007275//multicellular organism development;GO:0019538//protein metabolic process
ncbi_12985407	67	32	2.34	0.88	2.34	0.88	-1.41093	3.3596e-06	6.08917e-06	--	hypothetical protein MGG_17132 [Magnaporthe oryzae 70-15]	-	-	-	-	-	-	-
ncbi_12985409	10	1	1.01	0.08	1.01	0.08	-3.65821	0.00636217	0.00928641	--	hypothetical protein MGG_15766 [Magnaporthe oryzae 70-15]	-	-	-	-	-	-	-
ncbi_12985415	18	102	0.43	1.91	0.43	1.91	2.15116	2.5771e-11	5.74262e-11	--	hypothetical protein MGG_15770 [Magnaporthe oryzae 70-15]	-	-	-	-	-	-	-
ncbi_12985419	388	2292	3.03	14.07	3.03	14.07	2.21523	9.06407e-212	1.29684e-210	--	hypothetical protein MGG_15773 [Magnaporthe oryzae 70-15]	-	-	-	-	-	-	-
ncbi_12985420	10933	32657	126.36	296.48	126.36	296.48	1.23039	0	0	ilv-2	ketol-acid reductoisomerase [Magnaporthe oryzae 70-15]	Metabolism;Metabolism;Metabolism;Metabolism;Metabolism;Metabolism;Metabolism	Global and overview maps;Global and overview maps;Global and overview maps;Global and overview maps;Global and overview maps;Amino acid metabolism;Metabolism of cofactors and vitamins	ko01100//Metabolic pathways;ko01110//Biosynthesis of secondary metabolites;ko01130//Biosynthesis of antibiotics;ko01230//Biosynthesis of amino acids;ko01210//2-Oxocarboxylic acid metabolism;ko00290//Valine, leucine and isoleucine biosynthesis;ko00770//Pantothenate and CoA biosynthesis	K00053;K00053;K00053;K00053;K00053;K00053;K00053	GO:0009295//nucleoid;GO:0043231//intracellular membrane-bounded organelle	GO:0016616//oxidoreductase activity, acting on the CH-OH group of donors, NAD or NADP as acceptor;GO:0043566//structure-specific DNA binding;GO:0048037//cofactor binding	GO:0007275//multicellular organism development;GO:0008652//cellular amino acid biosynthetic process
ncbi_12985431	34	99	0.84	1.93	0.84	1.93	1.20014	2.03291e-05	3.51628e-05	--	hypothetical protein MGG_17134 [Magnaporthe oryzae 70-15]	-	-	-	-	-	-	-
ncbi_12985433	5	20	0.4	1.26	0.4	1.26	1.65535	0.0227353	0.031489	--	hypothetical protein MGG_17136, partial [Magnaporthe oryzae 70-15]	-	-	-	-	-	-	-
ncbi_12985434	56	24	4.69	1.58	4.69	1.58	-1.56966	3.88079e-06	7.00947e-06	--	hypothetical protein MGG_17137 [Magnaporthe oryzae 70-15]	-	-	-	-	-	-	-
ncbi_12985438	40	24	4.09	1.93	4.09	1.93	-1.0835	0.00599839	0.00877036	--	hypothetical protein MGG_17141 [Magnaporthe oryzae 70-15]	-	-	-	-	-	-	-
ncbi_12985439	0	9	0	0.6	0.001	0.6	9.22882	0.00782344	0.0112849	--	hypothetical protein MGG_15782 [Magnaporthe oryzae 70-15]	-	-	-	-	-	-	-
ncbi_12985441	5	38	0.19	1.13	0.19	1.13	2.57225	8.52605e-06	1.50643e-05	--	hypothetical protein MGG_15784 [Magnaporthe oryzae 70-15]	-	-	-	-	-	-	-
ncbi_12985446	312	822	2.9	6	2.9	6	1.04891	1.0796e-28	3.65366e-28	MFS2	siderophore iron transporter [Colletotrichum gloeosporioides Nara gc5]	-	-	-	-	-	-	GO:0044763//single-organism cellular process
ncbi_12985451	10	107	0.14	1.2	0.14	1.2	3.09954	5.5942e-17	1.46526e-16	--	carbonic anhydrase 2 [Fusarium langsethiae]	-	-	-	-	-	-	GO:0055086//nucleobase-containing small molecule metabolic process
ncbi_12985458	74	835	3.07	27.17	3.07	27.17	3.1457	3.1541e-122	2.75559e-121	--	hypothetical protein MGG_16553 [Magnaporthe oryzae 70-15]	-	-	-	-	-	-	-
ncbi_12985489	8295	623	75.13	4.43	75.13	4.43	-4.08401	0	0	xynC	endo-1,4-beta-xylanase 2 [Magnaporthe oryzae Y34]	-	-	-	-	-	-	-
ncbi_12985490	115	9	5.07	0.31	5.07	0.31	-4.03165	6.83217e-30	2.35806e-29	--	hypothetical protein MGG_17155 [Magnaporthe oryzae 70-15]	-	-	-	-	-	-	-
ncbi_12985492	98	24	1.64	0.31	1.64	0.31	-2.40336	5.47629e-16	1.39956e-15	--	hypothetical protein MGG_17157 [Magnaporthe oryzae 70-15]	-	-	-	-	-	-	-
ncbi_12985505	1317	5364	15.97	51.09	15.97	51.09	1.67768	4.94065645841247e-322	1.02963280593316e-320	--	hypothetical protein MGG_15807 [Magnaporthe oryzae 70-15]	-	-	-	-	-	-	-
ncbi_12985506	253	130	4.63	1.87	4.63	1.87	-1.30797	1.18958e-17	3.16693e-17	--	hypothetical protein MGG_15808 [Magnaporthe oryzae 70-15]	-	-	-	-	-	-	-
ncbi_12985510	3391	699	13.74	2.22	13.74	2.22	-2.62975	0	0	ADL1	Calpain-8 [Valsa mali]	-	-	-	-	GO:0044464//cell part	-	GO:0019538//protein metabolic process
ncbi_12985526	945	527	13.9	6.09	13.9	6.09	-1.19057	9.11599e-51	4.30651e-50	--	NADH(P)-binding domain-containing protein [Purpureocillium lilacinum]	-	-	-	-	-	-	-
ncbi_12985531	144	384	4.28	8.97	4.28	8.97	1.0675	9.03827e-15	2.24164e-14	--	hypothetical protein MGG_17175, partial [Magnaporthe oryzae 70-15]	-	-	-	-	-	-	-
ncbi_12985541	223	931	1.38	4.52	1.38	4.52	1.71165	3.02131e-66	1.69952e-65	--	hypothetical protein MGG_15818 [Magnaporthe oryzae 70-15]	-	-	-	-	-	-	-
ncbi_12985545	320	183	6.72	3.02	6.72	3.02	-1.15391	4.16861e-18	1.12273e-17	--	hypothetical protein MGG_15822 [Magnaporthe oryzae 70-15]	-	-	-	-	-	-	-
ncbi_12985546	963	147	6.66	0.8	6.66	0.8	-3.05745	3.41361e-184	4.32703e-183	YCR023C	MFS general substrate transporter [Coniochaeta ligniaria NRRL 30616]	-	-	-	-	-	-	GO:0044763//single-organism cellular process
ncbi_12985556	500	283	10.73	4.77	10.73	4.77	-1.16959	9.61611e-28	3.17819e-27	--	hypothetical protein MGG_15824 [Magnaporthe oryzae 70-15]	-	-	-	-	-	-	-
ncbi_12985557	3854	2059	31.03	13.02	31.03	13.02	-1.25293	1.43806e-191	1.86218e-190	DESI1	thioredoxin [Neurospora crassa OR74A]	-	-	-	-	GO:0015630//microtubule cytoskeleton;GO:0043234//protein complex;GO:0044430//cytoskeletal part	GO:0005488//binding	GO:0007275//multicellular organism development;GO:0019725//cellular homeostasis
ncbi_12985573	0	7	0	0.7	0.001	0.7	9.45121	0.0312734	0.0426744	--	hypothetical protein MGG_15835 [Magnaporthe oryzae 70-15]	-	-	-	-	-	-	-
ncbi_12985582	472	113	54.39	10.23	54.39	10.23	-2.41054	1.47385e-71	8.67683e-71	--	hypothetical protein OOW_P131scaffold00476g6 [Magnaporthe oryzae P131]	-	-	-	-	-	-	-
ncbi_12985585	4330	2154	57.93	22.64	57.93	22.64	-1.35544	6.06636e-240	9.6579e-239	--	glutathione s-transferase [Colletotrichum gloeosporioides Nara gc5]	-	-	-	-	-	-	-
ncbi_12985586	10	552	0.19	8.24	0.19	8.24	5.43857	1.79749e-118	1.53792e-117	rasY	P-loop containing nucleoside triphosphate hydrolase protein [Coniochaeta ligniaria NRRL 30616]	Cellular Processes;Cellular Processes;Organismal Systems	Transport and catabolism;Cell growth and death;Aging	ko04138//Autophagy - yeast;ko04113//Meiosis - yeast;ko04213//Longevity regulating pathway - multiple species	K07827;K07827;K07827	-	GO:0032550//purine ribonucleoside binding	GO:0035556//intracellular signal transduction
ncbi_12985587	9	0	0.58	0	0.58	0.001	-9.17991	0.00195752	0.00298199	--	hypothetical protein MGG_15839 [Magnaporthe oryzae 70-15]	-	-	-	-	-	-	-
ncbi_12985591	18	181	1	7.9	1	7.9	2.98185	7.35447e-27	2.38732e-26	--	gag protein [Colletotrichum gloeosporioides]	-	-	-	-	-	GO:0046914//transition metal ion binding;GO:0097159//organic cyclic compound binding	-
ncbi_12985593	35	22	1.77	0.87	1.77	0.87	-1.02466	0.0120502	0.0171387	--	hypothetical protein MGG_15843 [Magnaporthe oryzae 70-15]	-	-	-	-	-	-	-
ncbi_12985595	97	38	5.73	1.76	5.73	1.76	-1.70296	1.3873e-10	3.0147e-10	--	hypothetical protein MGG_15845 [Magnaporthe oryzae 70-15]	-	-	-	-	-	-	-
ncbi_12985611	55	151	2.53	5.46	2.53	5.46	1.10976	4.44402e-07	8.37589e-07	--	hypothetical protein MGG_17190 [Magnaporthe oryzae 70-15]	-	-	-	-	-	-	-
ncbi_12985626	27	13	2.25	0.85	2.25	0.85	-1.40439	0.0043629	0.00644815	--	hypothetical protein MGG_15859 [Magnaporthe oryzae 70-15]	-	-	-	-	-	-	-
ncbi_12985632	6684	897	47.49	5.01	47.49	5.01	-3.24474	0	0	--	S-adenosyl-L-methionine-dependent methyltransferase [Coniochaeta ligniaria NRRL 30616]	-	-	-	-	-	-	-
ncbi_12985636	7	33	0.15	0.56	0.15	0.56	1.90046	0.00107662	0.00166823	--	hypothetical protein MGG_17197 [Magnaporthe oryzae 70-15]	-	-	-	-	-	-	-
ncbi_12985647	17	7	0.69	0.22	0.69	0.22	-1.64909	0.0146935	0.0207409	--	hypothetical protein MGG_17206 [Magnaporthe oryzae 70-15]	-	-	-	-	-	-	-
ncbi_12985650	61	23	1.77	0.52	1.77	0.52	-1.76717	2.05483e-07	3.92711e-07	--	hypothetical protein MGG_15983 [Magnaporthe oryzae 70-15]	-	-	-	-	-	-	-
ncbi_12985656	9024	861	97.87	7.34	97.87	7.34	-3.73701	0	0	Slc16a8	monocarboxylate permease [Colletotrichum gloeosporioides Nara gc5]	-	-	-	-	-	-	GO:0007275//multicellular organism development;GO:0044763//single-organism cellular process
ncbi_12985657	4609	471	26.05	2.09	26.05	2.09	-3.63971	0	0	--	Mitosis inhibitor protein kinase mik1 [Valsa mali]	-	-	-	-	-	-	-
ncbi_12985658	656	39	17.18	0.8	17.18	0.8	-4.42459	2.36975e-175	2.86759e-174	--	hypothetical protein MGG_15992 [Magnaporthe oryzae 70-15]	-	-	-	-	-	-	-
ncbi_12985659	14	0	1.45	0	1.45	0.001	-10.5018	6.13562e-05	0.000102981	--	hypothetical protein MGG_15993 [Magnaporthe oryzae 70-15]	-	-	-	-	-	-	-
ncbi_12985660	9	0	0.08	0	0.08	0.001	-6.32193	0.00195752	0.00298199	HET-E1	similar to ankyrin repeat domain-containing protein [Botrytis cinerea T4]	-	-	-	-	-	-	-
ncbi_12985677	8	0	0.86	0	0.86	0.001	-9.74819	0.00391328	0.00581159	--	hypothetical protein MGG_16011 [Magnaporthe oryzae 70-15]	-	-	-	-	-	-	-
ncbi_12985678	35	0	0.97	0	0.97	0.001	-9.92184	1.50437e-11	3.38428e-11	--	PV-1 protein (PLVAP) domain-containing protein [Pochonia chlamydosporia 170]	-	-	-	-	-	-	-
ncbi_12985683	1278	0	95.28	0	95.28	0.001	-16.5399	0	0	--	hypothetical protein MGG_16017 [Magnaporthe oryzae 70-15]	-	-	-	-	-	-	-
ncbi_12985684	10	0	0.39	0	0.39	0.001	-8.60733	0.00097925	0.00152069	--	hypothetical protein MGG_16018 [Magnaporthe oryzae 70-15]	-	-	-	-	-	-	-
ncbi_12985687	475	22	3.67	0.13	3.67	0.13	-4.8192	2.35705e-134	2.23845e-133	--	hypothetical protein MGG_16021 [Magnaporthe oryzae 70-15]	-	-	-	-	-	-	-
ncbi_12985693	211	49	3.23	0.59	3.23	0.59	-2.45275	5.71047e-34	2.11569e-33	--	hypothetical protein MGG_16027 [Magnaporthe oryzae 70-15]	-	-	-	-	-	-	GO:0007275//multicellular organism development
ncbi_12985694	9	0	0.76	0	0.76	0.001	-9.56986	0.00195752	0.00298199	--	hypothetical protein OOU_Y34scaffold00216g2 [Magnaporthe oryzae Y34]	-	-	-	-	-	-	-
ncbi_12985698	23	11	1.97	0.74	1.97	0.74	-1.4126	0.00909852	0.0130644	--	hypothetical protein MGG_16032 [Magnaporthe oryzae 70-15]	-	-	-	-	-	-	-
ncbi_12985701	185	115	2.59	1.27	2.59	1.27	-1.02812	1.55814e-09	3.25003e-09	--	hypothetical protein MGG_16034 [Magnaporthe oryzae 70-15]	-	-	-	-	-	-	-
ncbi_12985703	8	1	0.46	0.04	0.46	0.04	-3.52356	0.0215151	0.0298575	--	hypothetical protein MGG_16036 [Magnaporthe oryzae 70-15]	-	-	-	-	-	-	-
ncbi_12985705	2093	1259	16.61	7.85	16.61	7.85	-1.08129	5.4956e-91	3.87143e-90	--	kelch repeat protein [Colletotrichum gloeosporioides Cg-14]	-	-	-	-	-	-	-
ncbi_12985711	28	797	0.82	18.37	0.82	18.37	4.48558	1.81436e-153	1.91721e-152	--	cellulose-growth-specific protein [Verticillium dahliae VdLs.17]	-	-	-	-	-	-	-
ncbi_12985712	6	358	0.09	4.32	0.09	4.32	5.58496	2.03947e-78	1.27643e-77	--	hypothetical protein MGG_16044 [Magnaporthe oryzae 70-15]	-	-	-	-	-	-	-
ncbi_12985716	818	2658	24.88	63.51	24.88	63.51	1.352	9.72776e-128	8.83967e-127	--	hypothetical protein MGG_16045 [Magnaporthe oryzae 70-15]	-	-	-	-	-	-	GO:0007275//multicellular organism development
ncbi_12985728	391	1008	4.06	8.23	4.06	8.23	1.01941	8.13392e-33	2.95878e-32	--	phenylacetaldoxime dehydratase [Colletotrichum orbiculare MAFF 240422]	-	-	-	-	-	-	GO:0052048//interaction with host via secreted substance involved in symbiotic interaction
ncbi_12985732	2	14	0.12	0.63	0.12	0.63	2.39232	0.0213208	0.0296083	--	hypothetical protein MGG_16897 [Magnaporthe oryzae 70-15]	-	-	-	-	-	-	-
ncbi_12985752	2	37	0.03	0.38	0.03	0.38	3.66297	1.26225e-07	2.43719e-07	--	carbohydrate esterase family 3 protein [Trichoderma atroviride IMI 206040]	-	-	-	-	-	GO:0016787//hydrolase activity	-
ncbi_12985761	0	14	0	0.13	0.001	0.13	7.02237	0.000245094	0.000396527	--	gag protein [Colletotrichum gloeosporioides]	-	-	-	-	-	GO:0046914//transition metal ion binding;GO:0097159//organic cyclic compound binding	-
ncbi_12985789	11	3	0.36	0.08	0.36	0.08	-2.16993	0.0129695	0.0183873	--	hypothetical protein MGG_18027 [Magnaporthe oryzae 70-15]	-	-	-	-	-	-	-
ncbi_12985796	18	8	0.75	0.26	0.75	0.26	-1.52838	0.0192367	0.0268291	--	hypothetical protein MGG_18031 [Magnaporthe oryzae 70-15]	-	-	-	-	-	-	-
ncbi_12985801	1005	5513	16.29	70.19	16.29	70.19	2.10728	0	0	--	repetitive proline-rich cell wall protein [Colletotrichum fioriniae PJ7]	-	-	-	-	-	-	-
ncbi_12985806	0	7	0	0.63	0.001	0.63	9.29921	0.0312734	0.0426744	--	hypothetical protein MGG_16909 [Magnaporthe oryzae 70-15]	-	-	-	-	-	-	-
ncbi_12985817	17	6	0.49	0.13	0.49	0.13	-1.91427	0.00664208	0.00967263	--	hypothetical protein MGG_15364 [Magnaporthe oryzae 70-15]	-	-	-	-	-	-	-
ncbi_12985829	40	23	1.03	0.47	1.03	0.47	-1.13191	0.00374401	0.00558022	--	serine threonine-protein kinase [Ustilaginoidea virens]	-	-	-	-	-	GO:0016740//transferase activity;GO:0032550//purine ribonucleoside binding	GO:0006464//cellular protein modification process
ncbi_12985830	3295	1354	59.49	19.2	59.49	19.2	-1.63154	2.16641e-267	3.78538e-266	sidH	carnitinyl-CoA dehydratase [Magnaporthe oryzae Y34]	-	-	-	-	-	-	-
ncbi_12985843	0	17	0	1.34	0.001	1.34	10.388	3.07011e-05	5.25579e-05	--	hypothetical protein MGG_18032 [Magnaporthe oryzae 70-15]	-	-	-	-	-	-	-
ncbi_12985848	0	31	0	2.91	0.001	2.91	11.5068	7.59254e-09	1.54032e-08	--	hypothetical protein MGG_18036 [Magnaporthe oryzae 70-15]	-	-	-	-	-	-	-
ncbi_12985853	0	9	0	0.41	0.001	0.41	8.67948	0.00782344	0.0112849	--	AvrPiz-t [Magnaporthe grisea]	-	-	-	-	-	-	-
ncbi_12985864	23456	1527	415.22	21.23	415.22	21.23	-4.2897	0	0	CAALFM_C102740CA	NAD-dependent deacetylase sirtuin-5 [Magnaporthe oryzae Y34]	-	-	-	-	-	-	-
ncbi_12985865	4985	199	48.9	1.53	48.9	1.53	-4.99823	0	0	--	ott 1508-like deaminase [Colletotrichum incanum]	-	-	-	-	-	-	-
ncbi_12985867	177	89	11.68	4.62	11.68	4.62	-1.33808	3.11858e-13	7.38956e-13	--	hypothetical protein MGG_16913, partial [Magnaporthe oryzae 70-15]	-	-	-	-	-	-	-
ncbi_12985870	635	351	2.5	1.08	2.5	1.08	-1.2109	5.0409e-36	1.93264e-35	aclP	D-alanine-poly(phosphoribitol) ligase subunit 1 [Magnaporthe oryzae P131]	-	-	-	-	-	-	-
ncbi_12985882	266	79	3.51	0.82	3.51	0.82	-2.09778	6.29723e-35	2.37114e-34	mokE	NADPH-quinone reductase [Magnaporthe oryzae Y34]	-	-	-	-	-	GO:0003824//catalytic activity	GO:0044710//single-organism metabolic process
ncbi_12985883	112	40	1.33	0.37	1.33	0.37	-1.84583	2.56965e-13	6.11055e-13	--	glucan 1,3-beta-glucosidase, partial [Colletotrichum tofieldiae]	-	-	-	-	-	-	-
ncbi_12985884	246	21	3.81	0.26	3.81	0.26	-3.87321	2.20129e-61	1.17337e-60	--	hypothetical protein MGG_15249 [Magnaporthe oryzae 70-15]	-	-	-	-	-	-	-
ncbi_12985888	45	10	3.28	0.57	3.28	0.57	-2.52466	2.83125e-08	5.61293e-08	--	c2h2 finger domain-containing protein, partial [Colletotrichum incanum]	-	-	-	-	-	GO:0046872//metal ion binding	-
ncbi_12985890	414	212	7.52	3.03	7.52	3.03	-1.31141	8.13698e-28	2.69526e-27	--	NAD(P)-binding domain protein [Sporothrix insectorum RCEF 264]	-	-	-	-	-	-	-
ncbi_12985897	0	90	0	1.05	0.001	1.05	10.0362	2.0413e-23	6.16292e-23	--	gag protein [Colletotrichum gloeosporioides]	-	-	-	-	-	GO:0046914//transition metal ion binding;GO:0097159//organic cyclic compound binding	-
ncbi_12985901	0	24	0	0.31	0.001	0.31	8.27612	4.82371e-07	9.07298e-07	Su(var)205	hypothetical protein MGG_17615 [Magnaporthe oryzae 70-15]	-	-	-	-	-	-	GO:0006259//DNA metabolic process
ncbi_12985902	0	21	0	0.23	0.001	0.23	7.84549	3.84742e-06	6.9534e-06	--	carbonic anhydrase 2 [Fusarium langsethiae]	-	-	-	-	-	-	GO:0006259//DNA metabolic process
ncbi_12985905	6521	752	88.81	8.04	88.81	8.04	-3.46545	0	0	wwox	Short-chain dehydrogenase/reductase SDR [Purpureocillium lilacinum]	-	-	-	-	-	-	-
ncbi_12985908	3	267	0.02	1.59	0.02	1.59	6.31288	4.05158e-61	2.15677e-60	--	gag protein [Colletotrichum gloeosporioides]	-	-	-	-	-	GO:0046914//transition metal ion binding;GO:0097159//organic cyclic compound binding	-
ncbi_12985910	642	319	7.51	2.93	7.51	2.93	-1.35791	9.91277e-44	4.28186e-43	SPAC1002.16c	F-box domain-containing protein [Magnaporthe oryzae Y34]	-	-	-	-	-	-	GO:0044763//single-organism cellular process
ncbi_12985911	693	214	5.03	1.22	5.03	1.22	-2.04368	6.27323e-84	4.16503e-83	--	Sterol uptake control protein 2 [Tolypocladium ophioglossoides CBS 100239]	-	-	-	-	GO:0043231//intracellular membrane-bounded organelle	GO:0046914//transition metal ion binding	GO:0006355//regulation of transcription, DNA-templated
ncbi_12985915	39	3	0.59	0.04	0.59	0.04	-3.88264	6.13544e-11	1.34791e-10	--	integral membrane protein [Colletotrichum salicis]	-	-	-	-	-	-	-
ncbi_12985920	4	18	0.29	1.02	0.29	1.02	1.81444	0.0266814	0.0367297	--	hypothetical protein MGG_18045 [Magnaporthe oryzae 70-15]	-	-	-	-	-	-	-
ncbi_12985926	17	113	1.56	8.15	1.56	8.15	2.38525	4.1268e-14	1.00483e-13	--	hypothetical protein MGG_18048 [Magnaporthe oryzae 70-15]	-	-	-	-	-	-	-
ncbi_12985929	10	43	0.56	1.89	0.56	1.89	1.75489	0.000201637	0.000328509	--	hypothetical protein MGG_18050 [Magnaporthe oryzae 70-15]	-	-	-	-	-	-	-
ncbi_12985935	33	8	1.38	0.26	1.38	0.26	-2.40808	2.8917e-06	5.25461e-06	--	hypothetical protein MGG_18056 [Magnaporthe oryzae 70-15]	-	-	-	-	-	-	-
ncbi_12985955	0	8	0	0.33	0.001	0.33	8.36632	0.0156414	0.0219859	--	hypothetical protein MGG_16940 [Magnaporthe oryzae 70-15]	-	-	-	-	-	-	GO:0009150//purine ribonucleotide metabolic process
ncbi_12985961	63	261	1.82	5.92	1.82	5.92	1.70166	5.85207e-20	1.64477e-19	--	hypothetical protein MGG_16945 [Magnaporthe oryzae 70-15]	-	-	-	-	-	-	GO:0007275//multicellular organism development
ncbi_12985964	291	775	6.59	13.78	6.59	13.78	1.06423	8.14785e-28	2.69812e-27	--	hypothetical protein MGG_16947 [Magnaporthe oryzae 70-15]	-	-	-	-	-	-	GO:0007275//multicellular organism development
ncbi_12985965	98	33	1.67	0.44	1.67	0.44	-1.92427	1.33265e-12	3.09482e-12	--	ankyrin domain-containing protein [Magnaporthe oryzae 70-15]	-	-	-	-	-	-	-
ncbi_12985969	2190	394	53.72	7.59	53.72	7.59	-2.82329	0	0	--	hypothetical protein MGG_17632 [Magnaporthe oryzae 70-15]	-	-	-	-	-	-	-
ncbi_12985972	40446	12055	572.14	133.95	572.14	133.95	-2.09467	0	0	--	hypothetical protein MGG_14892 [Magnaporthe oryzae 70-15]	-	-	-	-	-	-	-
ncbi_12985999	62	344	1.64	7.15	1.64	7.15	2.12425	1.86116e-34	6.94262e-34	--	hypothetical protein MGG_17656 [Magnaporthe oryzae 70-15]	-	-	-	-	-	-	GO:0007275//multicellular organism development
ncbi_12986008	86	251	2.32	5.32	2.32	5.32	1.1973	5.68141e-12	1.29436e-11	--	hypothetical protein MGG_17663 [Magnaporthe oryzae 70-15]	-	-	-	-	-	-	GO:0007275//multicellular organism development
ncbi_12986015	18	55	0.43	1.03	0.43	1.03	1.26024	0.000783107	0.00122449	--	hypothetical protein MGCH7_ch7g97 [Magnaporthe oryzae 70-15]	-	-	-	-	-	-	-
ncbi_12986032	39	235	0.15	0.72	0.15	0.72	2.26303	1.08396e-25	3.43955e-25	af370	quinone oxidoreductase [Magnaporthe oryzae Y34]	-	-	-	-	-	GO:0003824//catalytic activity;GO:0046914//transition metal ion binding	GO:0044710//single-organism metabolic process
ncbi_12986034	26	70	0.95	2.02	0.95	2.02	1.08836	0.000832606	0.0013002	--	Inositol 2-dehydrogenase 3 [Fusarium oxysporum f. sp. cubense race 1]	-	-	-	-	-	-	-
ncbi_12986035	159	865	1.9	8.14	1.9	8.14	2.09903	1.89781e-80	1.22086e-79	HXT3	lactose permease [Magnaporthe oryzae Y34]	-	-	-	-	GO:0031224//intrinsic component of membrane	GO:0022857//transmembrane transporter activity	GO:0044763//single-organism cellular process;GO:0051234//establishment of localization
ncbi_12986044	0	7	0	0.24	0.001	0.24	7.90689	0.0312734	0.0426744	--	hypothetical protein MGG_18087 [Magnaporthe oryzae 70-15]	-	-	-	-	-	-	-
ncbi_12986046	20	3	0.76	0.09	0.76	0.09	-3.078	3.62271e-05	6.178e-05	--	hypothetical protein MGG_18089 [Magnaporthe oryzae 70-15]	-	-	-	-	-	-	-
ncbi_12986050	10	2	0.19	0.03	0.19	0.03	-2.66297	0.0225028	0.0311778	set5	SET domain-containing protein 5 [Madurella mycetomatis]	-	-	-	-	-	-	-
ncbi_12986063	4	514	0.02	2.04	0.02	2.04	6.67243	2.69991e-118	2.30674e-117	--	hypothetical protein MGG_16961 [Magnaporthe oryzae 70-15]	-	-	-	-	-	-	-
ncbi_12986067	28	11	1.36	0.42	1.36	0.42	-1.69515	0.000687676	0.00107949	--	hypothetical protein MGG_16962 [Magnaporthe oryzae 70-15]	-	-	-	-	-	-	-
ncbi_12986070	321	132	4.09	1.32	4.09	1.32	-1.63156	5.43204e-30	1.87806e-29	--	tetraspanin Tsp3 [Magnaporthe grisea]	-	-	-	-	-	-	-
ncbi_12986076	909	549	1.34	0.63	1.34	0.63	-1.08881	1.18282e-41	4.95585e-41	apdA	polyketide synthase [Magnaporthe oryzae 70-15]	-	-	-	-	-	GO:0003824//catalytic activity	-
ncbi_12986080	218	133	2.8	1.34	2.8	1.34	-1.06319	2.3666e-11	5.28684e-11	--	hypothetical protein MGG_14899 [Magnaporthe oryzae 70-15]	-	-	-	-	-	-	-
ncbi_12986101	2	18	0.04	0.26	0.04	0.26	2.70044	0.00444281	0.00655823	--	Zinc finger X-chromosomal protein [Madurella mycetomatis]	-	-	-	-	-	GO:0005488//binding	-
ncbi_12986104	3	24	0.07	0.42	0.07	0.42	2.58496	0.000537698	0.00084928	--	hypothetical protein, variant [Magnaporthe oryzae 70-15]	-	-	-	-	-	-	-
ncbi_12986106	340	1091	5.15	12.98	5.15	12.98	1.33365	1.92277e-53	9.37485e-53	--	Methyltransferase type 11 [Metarhizium robertsii ARSEF 23]	-	-	-	-	-	-	-
ncbi_12986107	25	67	0.7	1.48	0.7	1.48	1.08017	0.00136815	0.00210554	--	hypothetical protein MGG_18097 [Magnaporthe oryzae 70-15]	-	-	-	-	-	-	-
ncbi_12986114	25	14	0.15	0.07	0.15	0.07	-1.09954	0.0166959	0.0234241	nps11	L-aminoadipate-semialdehyde dehydrogenase [Magnaporthe oryzae P131]	-	-	-	-	-	-	-
ncbi_12986115	1	33	0.01	0.31	0.01	0.31	4.9542	2.51049e-07	4.78121e-07	--	gag protein [Colletotrichum gloeosporioides]	-	-	-	-	-	GO:0046914//transition metal ion binding;GO:0097159//organic cyclic compound binding	-
ncbi_12986128	0	16	0	0.41	0.001	0.41	8.67948	6.13562e-05	0.000102981	--	hypothetical protein MGG_16479, partial [Magnaporthe oryzae 70-15]	-	-	-	-	-	-	-
ncbi_12986131	7979	5046	285.68	141.92	285.68	141.92	-1.00932	1.22653e-213	1.77175e-212	--	proline-rich antigen [Colletotrichum gloeosporioides Nara gc5]	-	-	-	-	-	-	-
ncbi_12986164	7415	2702	148.39	42.48	148.39	42.48	-1.80454	0	0	--	Arsenate reductase [Colletotrichum higginsianum IMI 349063]	-	-	-	-	-	-	-
ncbi_12986172	3	17	0.26	1.16	0.26	1.16	2.15754	0.0192663	0.0268629	--	hypothetical protein MGG_15502 [Magnaporthe oryzae 70-15]	-	-	-	-	-	-	-
ncbi_12986181	83	46	1.11	0.48	1.11	0.48	-1.20945	4.4556e-06	8.01393e-06	--	hypothetical protein MGG_15494 [Magnaporthe oryzae 70-15]	-	-	-	-	-	-	GO:0007275//multicellular organism development
ncbi_12986183	101	45	3.2	1.12	3.2	1.12	-1.51457	1.98261e-09	4.1218e-09	--	hypothetical protein MGG_15505 [Magnaporthe oryzae 70-15]	-	-	-	-	-	-	-
ncbi_12986184	62	18	1.41	0.32	1.41	0.32	-2.13955	3.42548e-09	7.06398e-09	--	hypothetical protein MGG_15409 [Magnaporthe oryzae 70-15]	-	-	-	-	-	-	-
ncbi_12986185	2847	991	24.3	6.65	24.3	6.65	-1.86953	1.39894e-264	2.42672e-263	--	hypothetical protein MGG_15408 [Magnaporthe oryzae 70-15]	-	-	-	-	-	-	-
ncbi_12986202	2077	523	38.26	7.57	38.26	7.57	-2.33747	8.25148e-273	1.48058e-271	terF	ring canal kelch protein [Magnaporthe oryzae P131]	-	-	-	-	-	-	-
ncbi_12986204	57	30	2.68	1.11	2.68	1.11	-1.27167	0.000113758	0.000188118	--	hypothetical protein MGG_17693 [Magnaporthe oryzae 70-15]	-	-	-	-	-	-	-
ncbi_12986220	22	0	0.54	0	0.54	0.001	-9.07682	1.20864e-07	2.33631e-07	axe1	acetylxylan esterase 2 [Magnaporthe oryzae P131]	-	-	-	-	-	-	-
ncbi_12986221	7403	4000	41.85	17.76	41.85	17.76	-1.2366	2.25594e-294	4.34677e-293	SPAC1039.06	Alanine racemase [Cordyceps confragosa RCEF 1005]	-	-	-	-	GO:0044444//cytoplasmic part	GO:0016841//ammonia-lyase activity	GO:0009069//serine family amino acid metabolic process
ncbi_12986224	118	52	4.66	1.61	4.66	1.61	-1.53327	5.60501e-11	1.23409e-10	--	hypothetical protein MGG_15514 [Magnaporthe oryzae 70-15]	-	-	-	-	-	-	-
ncbi_12986225	31	13	0.39	0.13	0.39	0.13	-1.58496	0.000834919	0.00130347	--	hypothetical protein MGG_15515 [Magnaporthe oryzae 70-15]	-	-	-	-	-	-	-
ncbi_12986228	8	55	0.09	0.46	0.09	0.46	2.35364	1.68122e-07	3.22644e-07	--	aspartic-type endopeptidase [Ophiostoma piceae UAMH 11346]	-	-	-	-	-	-	-
ncbi_12986235	10	74	0.12	0.71	0.12	0.71	2.56478	6.89312e-10	1.45601e-09	--	EC87 protein [Colletotrichum higginsianum IMI 349063]	-	-	-	-	-	-	-
ncbi_12986238	6	0	0.3	0	0.3	0.001	-8.22882	0.0156414	0.0219859	--	hypothetical protein MGG_17705 [Magnaporthe oryzae 70-15]	-	-	-	-	-	-	-
ncbi_12986240	1398	832	28.4	13.27	28.4	13.27	-1.09772	4.12452e-63	2.24844e-62	MTQ1	HemK family methyltransferase [Diaporthe helianthi]	-	-	-	-	-	GO:0008168//methyltransferase activity	GO:0006414//translational elongation
ncbi_12986249	1277	772	11.46	5.44	11.46	5.44	-1.07493	2.7594e-56	1.39001e-55	--	carbohydrate-binding module family 48 protein [Metarhizium robertsii ARSEF 23]	-	-	-	-	-	-	-
ncbi_12986252	41	167	1.09	3.49	1.09	3.49	1.6789	3.54962e-13	8.38937e-13	--	hypothetical protein MGG_17716 [Magnaporthe oryzae 70-15]	-	-	-	-	-	-	-
ncbi_12986253	71	34	1.89	0.71	1.89	0.71	-1.4125	2.49677e-06	4.55144e-06	--	hypothetical protein MGG_17717 [Magnaporthe oryzae 70-15]	-	-	-	-	-	-	-
ncbi_12986264	0	89	0	3.45	0.001	3.45	11.7524	4.01799e-23	1.2058e-22	--	hypothetical protein MGG_16352 [Magnaporthe oryzae 70-15]	-	-	-	-	-	-	-
ncbi_12986265	0	13	0	0.86	0.001	0.86	9.74819	0.000489894	0.000776329	--	hypothetical protein MGG_16353 [Magnaporthe oryzae 70-15]	-	-	-	-	-	-	-
ncbi_12986277	1251	3291	6.23	12.88	6.23	12.88	1.04783	3.33115e-99	2.5086e-98	Atp1a2	H/K ATPase alpha subunit [Magnaporthe oryzae 70-15]	-	-	-	-	GO:0031224//intrinsic component of membrane	GO:0003824//catalytic activity;GO:0032550//purine ribonucleoside binding;GO:0043169//cation binding	-
ncbi_12986280	2287	1048	80.97	29.15	80.97	29.15	-1.47389	3.18217e-154	3.37148e-153	--	hypothetical protein MGG_16364 [Magnaporthe oryzae 70-15]	-	-	-	-	-	-	-
ncbi_12986289	478	75	7	0.86	7	0.86	-3.02495	5.16597e-93	3.70444e-92	--	hypothetical protein MGG_16372 [Magnaporthe oryzae 70-15]	-	-	-	-	-	-	-
ncbi_12986291	2025	664	27.04	6.96	27.04	6.96	-1.95794	1.1119e-210	1.5833e-209	--	nucleoside-diphosphate-sugar epimerase [Colletotrichum incanum]	-	-	-	-	-	GO:0048037//cofactor binding	GO:0008152//metabolic process
ncbi_12986292	1502	649	22.19	7.53	22.19	7.53	-1.55919	1.69008e-116	1.43579e-115	AKR7A3	aldehyde reductase [Magnaporthe oryzae 70-15]	-	-	-	-	-	GO:0003824//catalytic activity	GO:0044710//single-organism metabolic process
ncbi_12986295	529	1393	3.61	7.47	3.61	7.47	1.04911	7.63708e-46	3.38536e-45	ARB_01444	endo-1,3(4)-beta-glucanase 1 [Magnaporthe oryzae 70-15]	-	-	-	-	-	GO:0052736//beta-glucanase activity	GO:0044036//cell wall macromolecule metabolic process
ncbi_12986298	3	337	0.18	15.98	0.18	15.98	6.47213	1.05227e-77	6.54138e-77	--	hypothetical protein MGG_16379 [Magnaporthe oryzae 70-15]	-	-	-	-	-	-	GO:0052048//interaction with host via secreted substance involved in symbiotic interaction
ncbi_12986303	304	1898	7.51	36.81	7.51	36.81	2.29321	1.58053e-186	2.01623e-185	--	gag protein [Magnaporthe oryzae]	-	-	-	-	-	-	-
ncbi_12986311	1510	386	16.17	3.25	16.17	3.25	-2.31481	1.80736e-202	2.48518e-201	--	hypothetical protein MGG_16390 [Magnaporthe oryzae 70-15]	-	-	-	-	-	-	-
ncbi_12986319	15	7	0.15	0.05	0.15	0.05	-1.58496	0.034792	0.047218	AS	arylsulfatase [Magnaporthe oryzae 70-15]	-	-	-	-	-	GO:0016788//hydrolase activity, acting on ester bonds	-
ncbi_12986325	36	20	0.36	0.16	0.36	0.16	-1.16993	0.00324435	0.0048554	--	hypothetical protein MGG_16398 [Magnaporthe oryzae 70-15]	-	-	-	-	-	-	GO:0007275//multicellular organism development
ncbi_12986332	4360	3	102.72	0.06	102.72	0.06	-10.7415	0	0	--	hypothetical protein MGG_16402 [Magnaporthe oryzae 70-15]	-	-	-	-	-	-	-
ncbi_12986333	131	0	3.14	0	3.14	0.001	-11.6165	2.32623e-42	9.86368e-42	--	hypothetical protein MGG_15152 [Magnaporthe oryzae 70-15]	-	-	-	-	-	-	-
ncbi_12986334	870	0	10.6	0	10.6	0.001	-13.3718	1.51859e-272	2.71672e-271	--	hypothetical protein OOU_Y34scaffold00056g2 [Magnaporthe oryzae Y34]	-	-	-	-	-	-	-
ncbi_12986335	6179	1	359.25	0.05	359.25	0.05	-12.8108	0	0	--	nuclear RNA binding protein [Aspergillus nomius NRRL 13137]	-	-	-	-	-	-	-
ncbi_12986336	12	0	0.43	0	0.43	0.001	-8.74819	0.000245094	0.000396527	--	hypothetical protein MGG_16404 [Magnaporthe oryzae 70-15]	-	-	-	-	-	-	-
ncbi_12986340	18516	3897	195.9	32.39	195.9	32.39	-2.5965	0	0	--	DUF636 domain protein [Aspergillus fumigatus Af293]	-	-	-	-	-	GO:0016829//lyase activity	-
ncbi_12986341	582	332	9.36	4.19	9.36	4.19	-1.15956	1.93464e-31	6.8546e-31	--	monooxygenase [Fusarium langsethiae]	-	-	-	-	-	-	-
ncbi_12986342	545	214	3.77	1.16	3.77	1.16	-1.70044	1.04383e-51	4.98017e-51	ktnD	monooxygenase [Colletotrichum fioriniae PJ7]	-	-	-	-	-	GO:0003824//catalytic activity	GO:0044710//single-organism metabolic process
ncbi_12986343	0	9	0	0.21	0.001	0.21	7.71425	0.00782344	0.0112849	--	hypothetical protein MGG_16411 [Magnaporthe oryzae 70-15]	-	-	-	-	-	-	-
ncbi_12986346	1027	305	52.49	12.24	52.49	12.24	-2.10044	3.05483e-125	2.73454e-124	--	hypothetical protein MGG_16413, partial [Magnaporthe oryzae 70-15]	-	-	-	-	-	-	-
ncbi_12986348	26	5	1.66	0.25	1.66	0.25	-2.73118	1.95723e-05	3.39124e-05	--	biotrophy-associated secreted protein 3 [Colletotrichum graminicola M1.001]	-	-	-	-	-	-	-
ncbi_12986349	118	47	4.08	1.28	4.08	1.28	-1.67243	1.50319e-12	3.48278e-12	--	hypothetical protein MGG_16416 [Magnaporthe oryzae 70-15]	-	-	-	-	-	-	-
ncbi_12986353	11725	1667	182.12	20.34	182.12	20.34	-3.1625	0	0	--	acetyltransferase [Magnaporthe oryzae Y34]	-	-	-	-	-	GO:0016407//acetyltransferase activity	GO:0007275//multicellular organism development
ncbi_12986364	334	62	6.32	0.92	6.32	0.92	-2.78022	2.18981e-60	1.15545e-59	--	acyl-CoA N-acyltransferase [Coniochaeta ligniaria NRRL 30616]	-	-	-	-	-	GO:0016407//acetyltransferase activity	-
ncbi_12986384	120	64	1.98	0.83	1.98	0.83	-1.25432	1.41964e-08	2.84686e-08	--	hypothetical protein MGG_16446 [Magnaporthe oryzae 70-15]	-	-	-	-	-	-	-
ncbi_12986395	3717	92	34.61	0.67	34.61	0.67	-5.69088	0	0	SPAPB1A11.03	lactate 2-monooxygenase [Magnaporthe oryzae Y34]	Metabolism	Carbohydrate metabolism	ko00620//Pyruvate metabolism	K00467	GO:0043231//intracellular membrane-bounded organelle;GO:0044444//cytoplasmic part	GO:0003824//catalytic activity;GO:0032553//ribonucleotide binding	GO:0044238//primary metabolic process;GO:0044710//single-organism metabolic process
ncbi_12986398	30	15	1.58	0.62	1.58	0.62	-1.34958	0.00457933	0.0067473	--	hypothetical protein MGG_16458 [Magnaporthe oryzae 70-15]	-	-	-	-	-	-	-
ncbi_12986403	65	35	0.49	0.21	0.49	0.21	-1.22239	4.06031e-05	6.90074e-05	--	atp synthase [Colletotrichum incanum]	-	-	-	-	-	-	-
ncbi_12986404	605	227	4.7	1.39	4.7	1.39	-1.75758	2.74945e-60	1.4482e-59	--	methylated-DNA-binding protein3 [Diaporthe helianthi]	-	-	-	-	-	-	GO:0006281//DNA repair
ncbi_12986409	7	162	0.22	4.05	0.22	4.05	4.20235	1.35459e-31	4.81506e-31	--	hypothetical protein MGG_16466 [Magnaporthe oryzae 70-15]	-	-	-	-	-	-	-
ncbi_12986421	31	13	1.18	0.39	1.18	0.39	-1.59724	0.000834919	0.00130347	--	hypothetical protein MGG_15172 [Magnaporthe oryzae 70-15]	-	-	-	-	-	-	-
ncbi_12986425	7	40	0.55	2.46	0.55	2.46	2.16115	6.69334e-05	0.00011206	--	hypothetical protein MGG_15943, partial [Magnaporthe oryzae 70-15]	-	-	-	-	-	-	-
ncbi_12986429	34	181	0.63	2.64	0.63	2.64	2.06711	4.55165e-18	1.22342e-17	DCR2	Metallo-dependent phosphatase [Lepidopterella palustris CBS 459.81]	-	-	-	-	-	-	-
ncbi_12986430	17	147	0.51	3.48	0.51	3.48	2.77052	1.18654e-20	3.38721e-20	--	BTB/POZ domain-containing protein [Colletotrichum salicis]	-	-	-	-	-	-	-
ncbi_12986431	165	809	4.51	17.38	4.51	17.38	1.94623	6.08746e-69	3.51485e-68	--	hypothetical protein MGG_16482 [Magnaporthe oryzae 70-15]	-	-	-	-	-	-	-
ncbi_12986432	47	290	1.35	6.56	1.35	6.56	2.28074	7.05192e-32	2.52088e-31	--	hypothetical protein MGG_16483 [Magnaporthe oryzae 70-15]	-	-	-	-	-	-	-
ncbi_12986433	359	1288	26.77	75.43	26.77	75.43	1.49452	1.64603e-73	9.8352e-73	--	zinc finger protein [Ophiocordyceps sinensis CO18]	-	-	-	-	-	GO:0005488//binding	-
ncbi_12986434	8	27	0.11	0.29	0.11	0.29	1.39855	0.0136065	0.0192768	--	hypothetical protein MGG_15318 [Magnaporthe oryzae 70-15]	-	-	-	-	-	-	-
ncbi_12986437	14	83	0.04	0.17	0.04	0.17	2.08746	7.92447e-10	1.67004e-09	--	hypothetical protein MGG_16486 [Magnaporthe oryzae 70-15]	-	-	-	-	-	-	-
ncbi_12986445	184	931	5.35	21.26	5.35	21.26	1.99053	9.34245e-81	6.04239e-80	--	hypothetical protein MGG_16045 [Magnaporthe oryzae 70-15]	-	-	-	-	-	-	GO:0007275//multicellular organism development
ncbi_12986469	13	0	0.28	0	0.28	0.001	-8.12928	0.000122627	0.000202255	--	hypothetical protein MGG_16507 [Magnaporthe oryzae 70-15]	-	-	-	-	-	-	-
ncbi_12986470	0	11	0	0.41	0.001	0.41	8.67948	0.00195752	0.00298199	--	hypothetical protein MGG_16508 [Magnaporthe oryzae 70-15]	-	-	-	-	-	-	-
ncbi_12986471	100	55	2.47	1.07	2.47	1.07	-1.2069	4.18543e-07	7.89742e-07	--	hypothetical protein MGG_16509 [Magnaporthe oryzae 70-15]	-	-	-	-	-	-	-
ncbi_12986475	1397	798	12.33	5.53	12.33	5.53	-1.15682	1.04213e-68	6.00851e-68	nodC	hyaluronan synthase [Purpureocillium lilacinum]	-	-	-	-	-	-	-
ncbi_12986482	26	0	0.67	0	0.67	0.001	-9.38802	7.59254e-09	1.54032e-08	--	hypothetical protein MGG_15362 [Magnaporthe oryzae 70-15]	-	-	-	-	-	-	-
ncbi_12986483	38	23	3.76	1.79	3.76	1.79	-1.07077	0.00723705	0.0105047	--	hypothetical protein MGG_17029 [Magnaporthe oryzae 70-15]	-	-	-	-	-	-	-
ncbi_12986484	7	0	0.43	0	0.43	0.001	-8.74819	0.00782344	0.0112849	--	hypothetical protein MGG_17030 [Magnaporthe oryzae 70-15]	-	-	-	-	-	-	-
ncbi_12986497	0	18	0	1.18	0.001	1.18	10.2046	3.07011e-05	5.25579e-05	--	hypothetical protein MGG_17037 [Magnaporthe oryzae 70-15]	-	-	-	-	-	-	-
ncbi_12986520	2065	993	22.63	8.55	22.63	8.55	-1.40424	3.90004e-131	3.61235e-130	--	hypothetical protein MGG_17222 [Magnaporthe oryzae 70-15]	-	-	-	-	-	-	-
ncbi_12986543	0	8	0	0.45	0.001	0.45	8.81378	0.0156414	0.0219859	--	hypothetical protein MGG_17240 [Magnaporthe oryzae 70-15]	-	-	-	-	-	-	-
ncbi_12986549	43	11	2.31	0.46	2.31	0.46	-2.32819	2.66437e-07	5.06864e-07	--	cysteine-rich secreted protein [Arthroderma otae CBS 113480]	-	-	-	-	-	-	-
ncbi_12986556	1576	862	19.28	8.28	19.28	8.28	-1.2194	4.53375e-83	2.98373e-82	--	Activator of stress genes 1 [Valsa mali var. pyri] [Valsa mali]	-	-	-	-	-	-	-
ncbi_12986557	1739	796	28.7	10.32	28.7	10.32	-1.47561	5.9967e-122	5.22762e-121	--	hypothetical protein MGG_17253 [Magnaporthe oryzae 70-15]	-	-	-	-	-	-	-
ncbi_12986559	0	147	0	6.15	0.001	6.15	12.5864	3.28664e-37	1.28177e-36	--	hypothetical protein MGG_17255 [Magnaporthe oryzae 70-15]	-	-	-	-	-	-	-
ncbi_12986564	562	318	21.85	9.71	21.85	9.71	-1.17009	8.50188e-31	2.98411e-30	--	hypothetical protein MGG_17259, partial [Magnaporthe oryzae 70-15]	-	-	-	-	-	-	-
ncbi_12986570	249	4481	2.84	40.12	2.84	40.12	3.82036	0	0	gsfR2	hypothetical protein MGG_17264 [Magnaporthe oryzae 70-15]	-	-	-	-	GO:0043231//intracellular membrane-bounded organelle	GO:0046914//transition metal ion binding	GO:0006355//regulation of transcription, DNA-templated
ncbi_12986571	397	215	49.33	20.99	49.33	20.99	-1.23276	2.63444e-24	8.11699e-24	--	hypothetical protein MGG_17265 [Magnaporthe oryzae 70-15]	-	-	-	-	-	-	-
ncbi_12986572	44	182	1.88	6.09	1.88	6.09	1.69571	1.9339e-14	4.74832e-14	--	hypothetical protein MGG_17266 [Magnaporthe oryzae 70-15]	-	-	-	-	-	-	-
ncbi_12986578	126	50	2.36	0.73	2.36	0.73	-1.69282	3.14924e-13	7.45926e-13	--	hypothetical protein MGG_17271 [Magnaporthe oryzae 70-15]	-	-	-	-	-	-	-
ncbi_12986590	0	8	0	0.47	0.001	0.47	8.87652	0.0156414	0.0219859	--	hypothetical protein MGG_17279 [Magnaporthe oryzae 70-15]	-	-	-	-	-	-	GO:0007275//multicellular organism development
ncbi_12986595	0	30	0	0.42	0.001	0.42	8.71425	1.51646e-08	3.03647e-08	--	gag protein [Colletotrichum gloeosporioides]	-	-	-	-	-	GO:0046914//transition metal ion binding;GO:0097159//organic cyclic compound binding	-
ncbi_12986620	26	189	0.75	4.28	0.75	4.28	2.51265	1.13273e-23	3.43801e-23	--	hypothetical protein MGG_17293 [Magnaporthe oryzae 70-15]	-	-	-	-	-	-	GO:0007275//multicellular organism development
ncbi_12986625	0	181	0	1.6	0.001	1.6	10.6439	8.06754e-45	3.53441e-44	--	gag protein [Colletotrichum gloeosporioides]	-	-	-	-	-	GO:0046914//transition metal ion binding;GO:0097159//organic cyclic compound binding	-
ncbi_12986644	4	18	0.19	0.67	0.19	0.67	1.81816	0.0266814	0.0367297	--	hypothetical protein MGG_17325, partial [Magnaporthe oryzae 70-15]	-	-	-	-	-	-	-
ncbi_12986661	354	4616	5.11	52.3	5.11	52.3	3.35542	0	0	--	hypothetical protein MGG_15082 [Magnaporthe oryzae 70-15]	-	-	-	-	-	-	-
ncbi_12986667	131	516	5.77	17.84	5.77	17.84	1.62847	9.06091e-36	3.45841e-35	--	hypothetical protein MGG_15873 [Magnaporthe oryzae 70-15]	-	-	-	-	-	-	-
ncbi_12986668	120	637	4.32	18.02	4.32	18.02	2.0605	4.37968e-59	2.27395e-58	--	hypothetical protein MGG_15874 [Magnaporthe oryzae 70-15]	-	-	-	-	-	-	-
ncbi_12986681	352	167	4.5	1.68	4.5	1.68	-1.42146	6.26554e-27	2.03825e-26	Vat1	alcohol dehydrogenase [Magnaporthe oryzae Y34]	-	-	-	-	-	-	-
ncbi_12986686	18	3	0.59	0.08	0.59	0.08	-2.88264	0.000122056	0.000201479	--	hypothetical protein MGG_15084 [Magnaporthe oryzae 70-15]	-	-	-	-	-	-	-
ncbi_12986697	329	852	33.09	67.32	33.09	67.32	1.02464	1.19669e-28	4.04536e-28	--	hypothetical protein MGG_15899 [Magnaporthe oryzae 70-15]	-	-	-	-	-	-	-
ncbi_12986702	608	271	4.19	1.47	4.19	1.47	-1.51113	1.0914e-48	5.0428e-48	--	hypothetical protein MGG_15902 [Magnaporthe oryzae 70-15]	-	-	-	-	-	-	GO:0007275//multicellular organism development
ncbi_12986706	322	201	2.56	1.25	2.56	1.25	-1.03422	3.38479e-15	8.48423e-15	--	hypothetical protein MGG_15906 [Magnaporthe oryzae 70-15]	-	-	-	-	-	-	-
ncbi_12986714	0	341	0	13.91	0.001	13.91	13.7638	3.85225e-84	2.56333e-83	--	hypothetical protein MGG_15912 [Magnaporthe oryzae 70-15]	-	-	-	-	-	-	-
ncbi_12986722	0	7	0	0.29	0.001	0.29	8.17991	0.0312734	0.0426744	--	hypothetical protein MGG_15917 [Magnaporthe oryzae 70-15]	-	-	-	-	-	GO:0046914//transition metal ion binding;GO:0097159//organic cyclic compound binding	-
ncbi_12986744	62	7	0.1	0.01	0.1	0.01	-3.32193	3.77577e-15	9.4544e-15	ccsA	polyketide synthase [Magnaporthe oryzae 70-15]	-	-	-	-	-	GO:0003824//catalytic activity	-
ncbi_12986746	29	17	0.48	0.22	0.48	0.22	-1.12553	0.0187608	0.0262018	--	hypothetical protein MGG_15930 [Magnaporthe oryzae 70-15]	-	-	-	-	-	-	-
ncbi_12986747	8	47	0.36	1.64	0.36	1.64	2.18763	5.70108e-06	1.01839e-05	--	hypothetical protein MGG_15931, partial [Magnaporthe oryzae 70-15]	-	-	-	-	-	-	-
ncbi_12986750	915	43	8.42	0.31	8.42	0.31	-4.76348	6.15554e-254	1.03056e-252	--	hypothetical protein MGG_15933 [Magnaporthe oryzae 70-15]	-	-	-	-	-	-	GO:0052048//interaction with host via secreted substance involved in symbiotic interaction
ncbi_12986756	48	25	1.38	0.57	1.38	0.57	-1.27563	0.000263136	0.000425069	--	hypothetical protein MGG_15937 [Magnaporthe oryzae 70-15]	-	-	-	-	-	-	-
ncbi_12986770	994	5706	7.17	32.33	7.17	32.33	2.17283	0	0	mug157	DUF1237 domain-containing protein [Magnaporthe oryzae Y34]	-	-	-	-	-	-	-
ncbi_12986778	135	53	12.77	3.94	12.77	3.94	-1.69649	1.99363e-14	4.89298e-14	--	hypothetical protein MGG_15958 [Magnaporthe oryzae 70-15]	-	-	-	-	-	-	-
ncbi_12986781	0	7	0	0.23	0.001	0.23	7.84549	0.0312734	0.0426744	--	hypothetical protein MGG_15106 [Magnaporthe oryzae 70-15]	-	-	-	-	-	-	-
ncbi_12986788	864	353	9.59	3.08	9.59	3.08	-1.6386	9.09319e-76	5.54648e-75	--	hypothetical protein MGG_15965 [Magnaporthe oryzae 70-15]	-	-	-	-	-	-	GO:0007275//multicellular organism development
ncbi_12986791	0	14	0	0.12	0.001	0.12	6.90689	0.000245094	0.000396527	Sugct	CoA-transferase family III domain-containing protein [Microdochium bolleyi]	-	-	-	-	-	-	-
ncbi_12986795	65	481	0.93	5.38	0.93	5.38	2.5323	5.45388e-58	2.79421e-57	--	gag protein [Magnaporthe oryzae]	-	-	-	-	-	GO:0046914//transition metal ion binding	-
ncbi_12986796	23	12	0.37	0.15	0.37	0.15	-1.30256	0.0167675	0.0235219	--	hypothetical protein MGG_15971 [Magnaporthe oryzae 70-15]	-	-	-	-	-	-	-
ncbi_12986800	28	165	0.55	2.56	0.55	2.56	2.21864	5.12227e-18	1.37433e-17	--	hypothetical protein MGG_15975 [Magnaporthe oryzae 70-15]	-	-	-	-	-	-	-
ncbi_12986801	10	46	0.07	0.26	0.07	0.26	1.89308	5.32639e-05	8.98764e-05	--	hypothetical protein MGG_15976 [Magnaporthe oryzae 70-15]	-	-	-	-	-	-	-
ncbi_12986802	48	126	0.64	1.32	0.64	1.32	1.04439	1.50054e-05	2.62114e-05	--	gag protein [Magnaporthe oryzae]	-	-	-	-	-	GO:0046914//transition metal ion binding	-
ncbi_12986822	4476	2496	30.11	13.19	30.11	13.19	-1.1908	6.73214e-196	8.94935e-195	patE	choline dehydrogenase [Magnaporthe oryzae 70-15]	-	-	-	-	-	GO:0000166//nucleotide binding;GO:0016614//oxidoreductase activity, acting on CH-OH group of donors	GO:0044281//small molecule metabolic process
ncbi_12986826	1632	4287	6.01	12.4	6.01	12.4	1.0449	7.27202e-122	6.33019e-121	--	hypothetical protein MGG_15344 [Magnaporthe oryzae 70-15]	-	-	-	-	-	-	-
ncbi_12986836	759	398	8.12	3.34	8.12	3.34	-1.28163	1.7235e-46	7.73417e-46	--	MFS hexose transporter [Magnaporthe oryzae Y34]	-	-	-	-	-	-	-
ncbi_12986837	35	1	3.21	0.07	3.21	0.07	-5.51907	7.53576e-12	1.71065e-11	--	hypothetical protein MGG_17015 [Magnaporthe oryzae 70-15]	-	-	-	-	-	-	-
ncbi_12986844	0	51	0	0.71	0.001	0.71	9.47168	3.6663e-13	8.66173e-13	--	gag protein [Colletotrichum gloeosporioides]	-	-	-	-	-	GO:0046914//transition metal ion binding;GO:0097159//organic cyclic compound binding	-
ncbi_12986850	1103	472	13.44	4.52	13.44	4.52	-1.57214	2.99462e-89	2.07669e-88	--	Ankyrin repeat-containing domain protein [Cordyceps brongniartii RCEF 3172]	-	-	-	-	-	-	-
ncbi_12986859	25	12	0.85	0.32	0.85	0.32	-1.40939	0.00513866	0.00754828	--	hypothetical protein MGG_16514 [Magnaporthe oryzae 70-15]	-	-	-	-	-	-	-
ncbi_12986864	161	96	4.91	2.3	4.91	2.3	-1.09409	5.05528e-09	1.03309e-08	--	hypothetical protein MGG_16517 [Magnaporthe oryzae 70-15]	-	-	-	-	-	-	-
ncbi_12986893	359	181	5.24	2.08	5.24	2.08	-1.33298	4.20413e-25	1.31835e-24	--	hypothetical protein MGG_16534 [Magnaporthe oryzae 70-15]	-	-	-	-	-	-	GO:0007275//multicellular organism development
ncbi_12986897	150	65	1.92	0.65	1.92	0.65	-1.56259	7.8946e-14	1.90601e-13	MAOB	amine oxidase [Verticillium dahliae VdLs.17]	Metabolism;Metabolism;Metabolism;Metabolism;Metabolism;Metabolism;Metabolism;Metabolism	Global and overview maps;Global and overview maps;Amino acid metabolism;Amino acid metabolism;Amino acid metabolism;Amino acid metabolism;Amino acid metabolism;Amino acid metabolism	ko01100//Metabolic pathways;ko01110//Biosynthesis of secondary metabolites;ko00350//Tyrosine metabolism;ko00260//Glycine, serine and threonine metabolism;ko00330//Arginine and proline metabolism;ko00380//Tryptophan metabolism;ko00360//Phenylalanine metabolism;ko00340//Histidine metabolism	K00274;K00274;K00274;K00274;K00274;K00274;K00274;K00274	-	-	GO:0044710//single-organism metabolic process
ncbi_12986898	1939	206	45.68	3.81	45.68	3.81	-3.5837	0	0	--	Polynucleotidyl transferase, ribonuclease H fold [Penicillium camemberti]	-	-	-	-	-	GO:0004527//exonuclease activity	GO:0090304//nucleic acid metabolic process
ncbi_12986899	0	8	0	0.55	0.001	0.55	9.10329	0.0156414	0.0219859	--	hypothetical protein MGG_16540 [Magnaporthe oryzae 70-15]	-	-	-	-	-	-	-
ncbi_12986914	271	977	8.14	23.05	8.14	23.05	1.50167	1.66148e-57	8.46894e-57	--	hypothetical protein MGG_15416 [Magnaporthe oryzae 70-15]	-	-	-	-	-	-	-
ncbi_12986915	5	33	0.21	1.09	0.21	1.09	2.37587	7.05847e-05	0.000117975	--	hypothetical protein MGG_16548 [Magnaporthe oryzae 70-15]	-	-	-	-	-	-	-
ncbi_12986920	92	1076	3.23	29.65	3.23	29.65	3.19843	1.13236e-157	1.23124e-156	--	hypothetical protein MGG_16553 [Magnaporthe oryzae 70-15]	-	-	-	-	-	-	-
ncbi_12986935	21	99	0.77	2.85	0.77	2.85	1.88803	9.29149e-10	1.95435e-09	--	hypothetical protein MGG_15420 [Magnaporthe oryzae 70-15]	-	-	-	-	-	-	-
ncbi_12986953	58	157	1.94	4.14	1.94	4.14	1.09357	5.60986e-07	1.05236e-06	--	hypothetical protein MGG_16577 [Magnaporthe oryzae 70-15]	-	-	-	-	-	-	GO:0007275//multicellular organism development
ncbi_12986954	0	13	0	1.06	0.001	1.06	10.0498	0.000489894	0.000776329	--	para-nitrobenzyl esterase [Gaeumannomyces tritici R3-111a-1]	Metabolism;Metabolism;Metabolism	Global and overview maps;Global and overview maps;Amino acid metabolism	ko01100//Metabolic pathways;ko01110//Biosynthesis of secondary metabolites;ko00350//Tyrosine metabolism	K00505;K00505;K00505	-	GO:0003824//catalytic activity;GO:0043169//cation binding	GO:0044710//single-organism metabolic process
ncbi_12986955	156	416	0.77	1.61	0.77	1.61	1.06413	6.86004e-16	1.74762e-15	wrn	TLH4 [Magnaporthe oryzae]	-	-	-	-	-	GO:0017111//nucleoside-triphosphatase activity;GO:0032550//purine ribonucleoside binding;GO:0043169//cation binding	-
ncbi_12986962	44	14	0.48	0.12	0.48	0.12	-2	3.28693e-06	5.96286e-06	SPBC460.03	vacuolar basic amino acid transporter 2 [Magnaporthe oryzae 70-15]	-	-	-	-	GO:0031224//intrinsic component of membrane	GO:0008324//cation transmembrane transporter activity;GO:0015179//L-amino acid transmembrane transporter activity	GO:0003333//amino acid transmembrane transport;GO:0006867//asparagine transport;GO:0015819//lysine transport;GO:0015829//valine transport;GO:0043092//L-amino acid import;GO:0098655//cation transmembrane transport
ncbi_12986964	5	127	0.08	1.58	0.08	1.58	4.30378	1.4804e-25	4.68885e-25	--	agglutinin isolectin 1 [Magnaporthe oryzae 70-15]	-	-	-	-	-	-	-
ncbi_12986965	391	1201	4.79	11.56	4.79	11.56	1.27104	2.732e-54	1.34626e-53	--	hypothetical protein MGG_16590 [Magnaporthe oryzae 70-15]	-	-	-	-	-	-	-
ncbi_12986966	18	3	0.76	0.1	0.76	0.1	-2.926	0.000122056	0.000201479	--	hypothetical protein MGG_15187 [Magnaporthe oryzae 70-15]	-	-	-	-	-	-	-
ncbi_12986970	0	378	0	12.33	0.001	12.33	13.5899	6.39179e-94	4.61933e-93	--	hypothetical protein MGG_16585 [Magnaporthe oryzae 70-15]	-	-	-	-	-	-	-
ncbi_12986974	2171	110	64.59	2.57	64.59	2.57	-4.65147	0	0	--	hypothetical protein MGG_15188 [Magnaporthe oryzae 70-15]	-	-	-	-	-	-	-
ncbi_12986983	0	10	0	0.61	0.001	0.61	9.25267	0.00391328	0.00581159	--	hypothetical protein MGG_15943, partial [Magnaporthe oryzae 70-15]	-	-	-	-	-	-	-
ncbi_12986984	18	2	0.55	0.05	0.55	0.05	-3.45943	2.11617e-05	3.65661e-05	--	hypothetical protein MGG_16600 [Magnaporthe oryzae 70-15]	-	-	-	-	-	-	-
ncbi_12986995	50	6	1.31	0.12	1.31	0.12	-3.44846	1.80974e-12	4.18334e-12	--	hypothetical protein MGG_15194 [Magnaporthe oryzae 70-15]	-	-	-	-	-	-	-
ncbi_12986997	127	59	14.63	5.34	14.63	5.34	-1.45402	5.66287e-11	1.2466e-10	--	hypothetical protein MGG_16608 [Magnaporthe oryzae 70-15]	-	-	-	-	-	-	-
ncbi_12986999	0	8	0	0.22	0.001	0.22	7.78136	0.0156414	0.0219859	--	hypothetical protein MGG_16610 [Magnaporthe oryzae 70-15]	-	-	-	-	-	-	-
ncbi_12987000	246	739	4.75	11.22	4.75	11.22	1.24007	1.52309e-33	5.60145e-33	--	hypothetical protein MGG_16611 [Magnaporthe oryzae 70-15]	-	-	-	-	-	-	GO:0007275//multicellular organism development
ncbi_12987014	0	18	0	0.67	0.001	0.67	9.38802	3.07011e-05	5.25579e-05	--	hypothetical protein MGG_16623 [Magnaporthe oryzae 70-15]	-	-	-	-	-	-	-
ncbi_12987028	1225	660	8.99	3.8	8.99	3.8	-1.24232	2.87341e-68	1.65036e-67	BOR1	anion exchange protein 4 [Magnaporthe oryzae 70-15]	-	-	-	-	GO:0031224//intrinsic component of membrane	GO:0015301//anion:anion antiporter activity;GO:0015562//efflux transmembrane transporter activity	GO:0006605//protein targeting;GO:0006820//anion transport;GO:0034220//ion transmembrane transport
ncbi_12987037	119	56	5.43	2.01	5.43	2.01	-1.43376	5.11943e-10	1.08768e-09	--	hypothetical protein MGG_16638 [Magnaporthe oryzae 70-15]	-	-	-	-	-	-	-
ncbi_12987041	0	7	0	0.48	0.001	0.48	8.90689	0.0312734	0.0426744	--	hypothetical protein MGG_16642, partial [Magnaporthe oryzae 70-15]	-	-	-	-	-	-	-
ncbi_12987048	21	66	1.04	2.56	1.04	2.56	1.29956	0.000274287	0.000442545	--	hypothetical protein MGG_16647 [Magnaporthe oryzae 70-15]	-	-	-	-	-	-	-
ncbi_12987055	592	258	17.87	6.12	17.87	6.12	-1.54594	3.77061e-49	1.75028e-48	--	hypothetical protein MGG_15207 [Magnaporthe oryzae 70-15]	-	-	-	-	-	-	-
ncbi_12987080	29	3	3.17	0.26	3.17	0.26	-3.6079	7.09128e-08	1.38188e-07	--	hypothetical protein MGG_15526 [Magnaporthe oryzae 70-15]	-	-	-	-	-	-	-
ncbi_12987082	722	1879	6.51	13.31	6.51	13.31	1.03178	3.73514e-58	1.9161e-57	YJR124C	major facilitator superfamily transporter like protein [Zymoseptoria brevis]	-	-	-	-	-	-	GO:0007275//multicellular organism development;GO:0044763//single-organism cellular process
ncbi_12987083	323	189	35.91	16.51	35.91	16.51	-1.12105	1.99597e-17	5.2856e-17	--	hypothetical protein MGG_15529 [Magnaporthe oryzae 70-15]	-	-	-	-	-	-	-
ncbi_12987086	0	7	0	0.23	0.001	0.23	7.84549	0.0312734	0.0426744	--	hypothetical protein MGG_15531 [Magnaporthe oryzae 70-15]	-	-	-	-	-	-	-
ncbi_12987092	659	229	2.74	0.75	2.74	0.75	-1.86921	6.82243e-71	3.993e-70	--	Liprin-beta-2 [Madurella mycetomatis]	-	-	-	-	-	-	-
ncbi_12987116	571	2401	9.37	30.94	9.37	30.94	1.72335	7.62757e-158	8.30865e-157	--	haloacid dehalogenase [Magnaporthe oryzae 70-15]	-	-	-	-	-	GO:0016824//hydrolase activity, acting on acid halide bonds	-
ncbi_12987119	262	64	5.91	1.13	5.91	1.13	-2.38684	1.94047e-40	7.93912e-40	--	hypothetical protein MGG_14939 [Magnaporthe oryzae 70-15]	-	-	-	-	-	-	-
ncbi_12987141	38	17	1.82	0.64	1.82	0.64	-1.50779	0.000239046	0.000387352	--	hypothetical protein MGG_15550 [Magnaporthe oryzae 70-15]	-	-	-	-	-	-	-
ncbi_12987143	906	472	36.81	15.06	36.81	15.06	-1.28938	2.26626e-55	1.13115e-54	--	hypothetical protein MGG_17744 [Magnaporthe oryzae 70-15]	-	-	-	-	-	-	-
ncbi_12987146	329	78	0.52	0.1	0.52	0.1	-2.37851	1.93847e-51	9.20468e-51	ccsA	lovastatin nonaketide synthase [Magnaporthe oryzae 70-15]	-	-	-	-	-	GO:0003824//catalytic activity	-
ncbi_12987147	0	21	0	0.35	0.001	0.35	8.45121	3.84742e-06	6.9534e-06	--	AMP-dependent synthetase/ligase [Penicillium griseofulvum]	-	-	-	-	-	-	-
ncbi_12987152	14	82	0.16	0.74	0.16	0.74	2.20945	1.29309e-09	2.70516e-09	--	Lysine-specific demethylase 4c-like protein [Colletotrichum tofieldiae]	-	-	-	-	-	-	-
ncbi_12987170	7879	4867	59.75	28.99	59.75	28.99	-1.04338	3.67524e-225	5.53546e-224	--	DUF1760-domain-containing protein [Coniochaeta ligniaria NRRL 30616]	-	-	-	-	-	-	-
ncbi_12987172	16	5	1.61	0.4	1.61	0.4	-2.00899	0.00436394	0.00644815	--	hypothetical protein MGG_15556 [Magnaporthe oryzae 70-15]	-	-	-	-	-	-	-
ncbi_12987184	64	25	5.13	1.58	5.13	1.58	-1.69903	2.66285e-07	5.06655e-07	--	hypothetical protein MGG_15567, partial [Magnaporthe oryzae 70-15]	-	-	-	-	-	-	-
ncbi_12987187	139	4	8.16	0.18	8.16	0.18	-5.5025	9.33304e-44	4.03289e-43	--	chloride channel protein 5 [Magnaporthe oryzae P131]	-	-	-	-	-	-	-
ncbi_12987188	240	5	10.21	0.17	10.21	0.17	-5.9083	2.8809e-78	1.80116e-77	--	chloride channel protein 5 [Magnaporthe oryzae Y34]	-	-	-	-	-	-	-
ncbi_12987203	10	92	0.15	1.11	0.15	1.11	2.88753	7.8426e-14	1.89384e-13	--	gag protein [Verticillium dahliae VdLs.17]	-	-	-	-	-	GO:0046914//transition metal ion binding	-
ncbi_12987205	0	932	0	81.4	0.001	81.4	16.3127	1.37603e-224	2.06216e-223	--	hypothetical protein MGG_17778 [Magnaporthe oryzae 70-15]	-	-	-	-	-	-	-
ncbi_12987212	217	61	4.81	1.06	4.81	1.06	-2.18197	4.03891e-30	1.40084e-29	lxr4	3-oxoacyl-[acyl-carrier-protein] reductase [Magnaporthe oryzae 70-15]	-	-	-	-	-	GO:0003824//catalytic activity	GO:0044710//single-organism metabolic process
ncbi_12987214	751	235	22.14	5.44	22.14	5.44	-2.02498	3.21072e-89	2.22526e-88	--	hypothetical protein MGG_14949 [Magnaporthe oryzae 70-15]	-	-	-	-	-	-	-
ncbi_12987223	11	3	0.38	0.08	0.38	0.08	-2.24793	0.0129695	0.0183873	--	hypothetical protein MGG_15575 [Magnaporthe oryzae 70-15]	-	-	-	-	-	-	-
ncbi_12987230	32	12	0.2	0.06	0.2	0.06	-1.73697	0.000250917	0.000405712	--	ankyrin repeat-containing domain-containing protein [Pochonia chlamydosporia 170]	-	-	-	-	-	-	-
ncbi_12987235	25	9	1.48	0.42	1.48	0.42	-1.81714	0.000513761	0.000812755	--	hypothetical protein MGG_15585 [Magnaporthe oryzae 70-15]	-	-	-	-	-	-	-
ncbi_12987240	58	6	3.11	0.25	3.11	0.25	-3.63691	1.20552e-14	2.97331e-14	--	hypothetical protein MGG_17791 [Magnaporthe oryzae 70-15]	-	-	-	-	-	-	-
ncbi_12987241	137575	75	5710.84	2.45	5710.84	2.45	-11.1867	0	0	--	hypothetical protein MGG_17792 [Magnaporthe oryzae 70-15]	-	-	-	-	-	-	-
ncbi_12987243	402	134	8.66	2.27	8.66	2.27	-1.93167	1.44114e-46	6.47194e-46	--	hypothetical protein MGG_17794 [Magnaporthe oryzae 70-15]	-	-	-	-	-	-	-
ncbi_12987245	15	7	0.42	0.15	0.42	0.15	-1.48543	0.034792	0.047218	--	hypothetical protein MGG_17796 [Magnaporthe oryzae 70-15]	-	-	-	-	-	-	-
ncbi_12987246	24	14	0.69	0.32	0.69	0.32	-1.10852	0.0238373	0.0329696	--	hypothetical protein MGG_17797 [Magnaporthe oryzae 70-15]	-	-	-	-	-	-	-
ncbi_12987253	86958	43111	979.99	381.64	979.99	381.64	-1.36055	0	0	egt-2	PLP-dependent transferase [Neurospora tetrasperma FGSC 2509]	Metabolism	Amino acid metabolism	ko00340//Histidine metabolism	K20247	GO:0043231//intracellular membrane-bounded organelle;GO:0044444//cytoplasmic part	GO:0003824//catalytic activity;GO:0043168//anion binding	GO:0007275//multicellular organism development
ncbi_12987254	1613	1022	21.28	10.59	21.28	10.59	-1.0068	4.27084e-62	2.29589e-61	adh1	alcohol dehydrogenase [Magnaporthe oryzae P131]	Metabolism;Metabolism;Metabolism;Metabolism;Metabolism;Metabolism	Global and overview maps;Global and overview maps;Global and overview maps;Amino acid metabolism;Carbohydrate metabolism;Lipid metabolism	ko01100//Metabolic pathways;ko01110//Biosynthesis of secondary metabolites;ko01130//Biosynthesis of antibiotics;ko00350//Tyrosine metabolism;ko00010//Glycolysis / Gluconeogenesis;ko00071//Fatty acid degradation	K13953;K13953;K13953;K13953;K13953;K13953	-	-	-
ncbi_12987256	6	0	0.44	0	0.44	0.001	-8.78136	0.0156414	0.0219859	--	hypothetical protein MGG_17805 [Magnaporthe oryzae 70-15]	-	-	-	-	-	-	-
ncbi_12987259	32	2	1.1	0.05	1.1	0.05	-4.45943	1.10747e-09	2.32211e-09	--	hypothetical protein MGG_17807 [Magnaporthe oryzae 70-15]	-	-	-	-	-	-	-
ncbi_12987263	28	13	1.12	0.41	1.12	0.41	-1.4498	0.002916	0.0043749	--	hypothetical protein MGG_15589 [Magnaporthe oryzae 70-15]	-	-	-	-	-	-	-
ncbi_12987270	32	12	1.2	0.35	1.2	0.35	-1.77761	0.000250917	0.000405712	--	hypothetical protein MGG_15596 [Magnaporthe oryzae 70-15]	-	-	-	-	-	-	-
ncbi_12987279	2236	679	21.59	5.15	21.59	5.15	-2.06772	1.74178e-247	2.85633e-246	cipB	GroES-like protein [Lepidopterella palustris CBS 459.81]	-	-	-	-	-	GO:0003824//catalytic activity;GO:0046914//transition metal ion binding	GO:0007275//multicellular organism development;GO:0044710//single-organism metabolic process
ncbi_12987282	31	7	1.83	0.32	1.83	0.32	-2.5157	8.52605e-06	1.50643e-05	--	hypothetical protein MGG_17815 [Magnaporthe oryzae 70-15]	-	-	-	-	-	-	-
ncbi_12987283	4449	1617	47.12	13.45	47.12	13.45	-1.80873	0	0	--	FAD dependent oxidoreductase [Tilletiaria anomala UBC 951]	-	-	-	-	-	-	GO:0044710//single-organism metabolic process
ncbi_12987285	206	107	1.67	0.68	1.67	0.68	-1.29624	1.62869e-14	4.00548e-14	cbr1	NADH-cytochrome b5 reductase 2 [Magnaporthe oryzae Y34]	Metabolism	Carbohydrate metabolism	ko00520//Amino sugar and nucleotide sugar metabolism	K00326	-	GO:0003824//catalytic activity;GO:0043169//cation binding;GO:0046906//tetrapyrrole binding	GO:0044710//single-organism metabolic process
ncbi_12987291	30	103	0.33	0.9	0.33	0.9	1.44746	5.89023e-07	1.10358e-06	OpS2	major facilitator superfamily transporter [Colletotrichum incanum]	-	-	-	-	-	-	GO:0044763//single-organism cellular process
ncbi_12987293	821	3894	8.7	32.4	8.7	32.4	1.89691	5.37193e-305	1.07296e-303	MCPA	zinc carboxypeptidase [Magnaporthe oryzae Y34]	-	-	-	-	-	-	-
ncbi_12987294	37921	183668	383.89	1460.56	383.89	1460.56	1.92776	0	0	chy	cyanide hydratase [Magnaporthe oryzae 70-15]	Metabolism	Metabolism of other amino acids	ko00460//Cyanoamino acid metabolism	K10675	-	GO:0016787//hydrolase activity	GO:0007275//multicellular organism development;GO:0008152//metabolic process
ncbi_12987302	4413	1110	52.11	10.3	52.11	10.3	-2.33892	0	0	CHA1	L-serine dehydratase [Magnaporthe oryzae Y34]	Metabolism;Metabolism;Metabolism;Metabolism;Metabolism;Metabolism;Metabolism;Metabolism	Global and overview maps;Global and overview maps;Global and overview maps;Global and overview maps;Global and overview maps;Amino acid metabolism;Amino acid metabolism;Amino acid metabolism	ko01100//Metabolic pathways;ko01110//Biosynthesis of secondary metabolites;ko01130//Biosynthesis of antibiotics;ko01230//Biosynthesis of amino acids;ko01200//Carbon metabolism;ko00260//Glycine, serine and threonine metabolism;ko00270//Cysteine and methionine metabolism;ko00290//Valine, leucine and isoleucine biosynthesis	K17989;K17989;K17989;K17989;K17989;K17989;K17989;K17989	GO:0009295//nucleoid;GO:0043231//intracellular membrane-bounded organelle	GO:0016841//ammonia-lyase activity;GO:0043168//anion binding	GO:0006563//L-serine metabolic process;GO:0006566//threonine metabolic process
ncbi_12987305	5466	3198	65.61	30.15	65.61	30.15	-1.12176	7.5503e-203	1.04177e-201	mdh	malate dehydrogenase [Magnaporthe oryzae Y34]	-	-	-	-	-	GO:0003824//catalytic activity	GO:0044710//single-organism metabolic process
ncbi_12987316	41	106	1	2.02	1	2.02	1.01436	0.000110962	0.000183622	--	hypothetical protein MGG_15609 [Magnaporthe oryzae 70-15]	-	-	-	-	-	-	-
ncbi_12987321	2720	26032	12.86	96.71	12.86	96.71	2.91077	0	0	--	S-adenosyl-L-methionine-dependent methyltransferase [Gonapodya prolifera JEL478]	-	-	-	-	-	GO:0016741//transferase activity, transferring one-carbon groups	GO:0008152//metabolic process
ncbi_12987342	10	125	0.11	1.12	0.11	1.12	3.34792	1.48706e-20	4.23203e-20	pnbA	para-nitrobenzyl esterase [Magnaporthe oryzae Y34]	-	-	-	-	-	-	-
ncbi_12987343	42	15	2.66	0.75	2.66	0.75	-1.82646	8.45721e-06	1.49558e-05	--	hypothetical protein MGG_17843 [Magnaporthe oryzae 70-15]	-	-	-	-	-	-	-
ncbi_12987344	400	162	8.43	2.68	8.43	2.68	-1.6533	1.50999e-37	5.92352e-37	--	hypothetical protein MGG_17844 [Magnaporthe oryzae 70-15]	-	-	-	-	-	-	-
ncbi_12987345	12	3	1.07	0.21	1.07	0.21	-2.34915	0.0074061	0.0107383	--	hypothetical protein MGG_15613 [Magnaporthe oryzae 70-15]	-	-	-	-	-	-	-
ncbi_12987347	15	3	0.68	0.11	0.68	0.11	-2.62803	0.00131833	0.00203149	--	hypothetical protein MGG_15615 [Magnaporthe oryzae 70-15]	-	-	-	-	-	-	-
ncbi_12987354	183	112	1.84	0.88	1.84	0.88	-1.06413	1.1966e-09	2.5068e-09	--	hypothetical protein MGG_15622 [Magnaporthe oryzae 70-15]	-	-	-	-	-	-	GO:0007275//multicellular organism development
ncbi_12987355	3	15	0.23	0.89	0.23	0.89	1.95217	0.0309574	0.0423393	--	hypothetical protein MGG_15623 [Magnaporthe oryzae 70-15]	-	-	-	-	-	-	-
ncbi_12987359	4	29	0.37	2.12	0.37	2.12	2.51847	0.00019426	0.000316834	--	hypothetical protein MGG_15626 [Magnaporthe oryzae 70-15]	-	-	-	-	-	-	-
ncbi_12987363	52	32	2.94	1.42	2.94	1.42	-1.04993	0.00164258	0.00251499	--	hypothetical protein MGG_15630 [Magnaporthe oryzae 70-15]	-	-	-	-	-	-	-
ncbi_12987366	28865	7933	196.06	42.33	196.06	42.33	-2.21154	0	0	--	Protein F37C4.5 [Colletotrichum chlorophyti]	-	-	-	-	-	-	-
ncbi_12987368	28	0	0.41	0	0.41	0.001	-8.67948	1.90354e-09	3.95947e-09	xyn1	endo-1,4-beta-xylanase A [Magnaporthe oryzae 70-15]	-	-	-	-	-	GO:0030247//polysaccharide binding;GO:0097599//xylanase activity	GO:0000272//polysaccharide catabolic process
ncbi_12987379	12	2341	0.1	15.34	0.1	15.34	7.26115	0	0	--	gag protein [Colletotrichum gloeosporioides]	-	-	-	-	-	GO:0046914//transition metal ion binding;GO:0097159//organic cyclic compound binding	-
ncbi_12987393	1420	8299	38.02	174.56	38.02	174.56	2.19889	0	0	--	hypothetical protein MGG_15447 [Magnaporthe oryzae 70-15]	-	-	-	-	-	-	-
ncbi_2674092	619	1637	11.38	23.64	11.38	23.64	1.05473	1.89462e-53	9.24512e-53	--	Translation machinery-associated protein 16 [Fusarium oxysporum f. sp. cubense race 1]	-	-	-	-	-	-	-
ncbi_2674105	62	1056	2.05	27.38	2.05	27.38	3.73943	1.26432e-177	1.56302e-176	--	immunoreactive protein [Colletotrichum orbiculare MAFF 240422]	-	-	-	-	-	-	-
ncbi_2674108	4080	2442	65.4	30.75	65.4	30.75	-1.0887	3.13433e-156	3.35933e-155	--	glycine-rich protein [Colletotrichum higginsianum IMI 349063]	-	-	-	-	-	-	-
ncbi_2674113	1941	616	37.39	9.32	37.39	9.32	-2.00425	1.76428e-209	2.49745e-208	--	hypothetical protein MGG_00394 [Magnaporthe oryzae 70-15]	-	-	-	-	-	-	-
ncbi_2674117	325	127	6.4	1.96	6.4	1.96	-1.70722	5.21236e-32	1.86941e-31	nmr	hscarg protein [Colletotrichum orbiculare MAFF 240422]	-	-	-	-	-	-	GO:0009892//negative regulation of metabolic process
ncbi_2674145	10183	4147	34.58	11.06	34.58	11.06	-1.64459	0	0	SERAC1	ankyrin repeat domain-containing protein 28 [Magnaporthe oryzae 70-15]	-	-	-	-	-	-	-
ncbi_2674149	36	96	1.63	3.41	1.63	3.41	1.0649	0.000131628	0.000216773	--	hypothetical protein MGG_00614 [Magnaporthe oryzae 70-15]	-	-	-	-	-	-	-
ncbi_2674156	10	182	0.14	2.01	0.14	2.01	3.8437	3.88098e-33	1.41818e-32	--	glycoside hydrolase, family 16 [Sporothrix schenckii 1099-18]	-	-	-	-	-	-	GO:0044238//primary metabolic process
ncbi_2674161	25642	4500	195.55	26.96	195.55	26.96	-2.85865	0	0	vdh	salicylaldehyde dehydrogenase [Magnaporthe oryzae 70-15]	-	-	-	-	-	GO:0016903//oxidoreductase activity, acting on the aldehyde or oxo group of donors	GO:0044710//single-organism metabolic process
ncbi_2674165	7535	3234	53.41	18.01	53.41	18.01	-1.56831	0	0	--	hypothetical protein MGG_00226 [Magnaporthe oryzae 70-15]	-	-	-	-	-	-	-
ncbi_2674188	344	62	3.91	0.55	3.91	0.55	-2.82967	4.82186e-63	2.62621e-62	aclL	isotrichodermin C-15 hydroxylase [Magnaporthe oryzae Y34]	-	-	-	-	-	GO:0016491//oxidoreductase activity;GO:0046906//tetrapyrrole binding;GO:0046914//transition metal ion binding	GO:0044710//single-organism metabolic process
ncbi_2674196	10035	2628	248.74	51.17	248.74	51.17	-2.28127	0	0	--	NUDIX domain-containing protein [Magnaporthe oryzae Y34]	-	-	-	-	-	-	-
ncbi_2674203	815	7500	10.97	79.27	10.97	79.27	2.85321	0	0	--	phospholipase d1 [Sporothrix insectorum RCEF 264]	-	-	-	-	-	-	-
ncbi_2674214	300	1227	2.94	9.46	2.94	9.46	1.68602	1.40708e-83	9.29587e-83	YNR064C	twin-arginine translocation pathway signal [Magnaporthe oryzae 70-15]	-	-	-	-	-	GO:0016803//ether hydrolase activity	-
ncbi_2674220	1526	679	24.08	8.42	24.08	8.42	-1.51594	3.22941e-113	2.66982e-112	--	Dimeric alpha-beta barrel [Macrophomina phaseolina MS6]	-	-	-	-	-	-	-
ncbi_2674224	476	35	9.62	0.56	9.62	0.56	-4.10254	9.13974e-122	7.95025e-121	--	hypothetical protein MGG_00827 [Magnaporthe oryzae 70-15]	-	-	-	-	-	-	-
ncbi_2674233	372	109	7.75	1.78	7.75	1.78	-2.12232	9.65163e-49	4.46295e-48	--	glutamyl endopeptidase [Colletotrichum incanum]	-	-	-	-	-	GO:0004175//endopeptidase activity	GO:0019538//protein metabolic process
ncbi_2674240	229	1829	2.14	13.44	2.14	13.44	2.65085	2.25403e-213	3.24818e-212	--	hypothetical protein MGG_00310 [Magnaporthe oryzae 70-15]	-	-	-	-	-	-	-
ncbi_2674245	1426	807	21.41	9.52	21.41	9.52	-1.16925	3.63074e-71	2.1333e-70	--	zinc fyve domain containing protein [Colletotrichum gloeosporioides Nara gc5]	-	-	-	-	-	-	-
ncbi_2674246	118	65	1.46	0.63	1.46	0.63	-1.21254	4.78802e-08	9.40524e-08	ARB_07870	WSC domain-containing protein [Colletotrichum gloeosporioides Cg-14]	-	-	-	-	-	GO:0016209//antioxidant activity;GO:0046906//tetrapyrrole binding	GO:0006950//response to stress;GO:0044710//single-organism metabolic process
ncbi_2674250	9	55	0.17	0.8	0.17	0.8	2.23447	4.76382e-07	8.96738e-07	--	glycoside hydrolase family 43 protein [Colletotrichum incanum]	-	-	-	-	-	GO:0003824//catalytic activity	GO:0044238//primary metabolic process
ncbi_2674268	581	279	8.84	3.33	8.84	3.33	-1.40852	7.17458e-42	3.02082e-41	--	hypothetical protein MGG_00292 [Magnaporthe oryzae 70-15]	-	-	-	-	-	-	-
ncbi_2674280	174	10	4.24	0.19	4.24	0.19	-4.47999	3.44961e-48	1.58292e-47	--	EC35 protein [Colletotrichum higginsianum]	-	-	-	-	-	-	GO:0051704//multi-organism process
ncbi_2674295	320	29	2.74	0.2	2.74	0.2	-3.7761	1.46172e-78	9.16266e-78	--	hypothetical protein MGG_00798 [Magnaporthe oryzae 70-15]	-	-	-	-	-	-	-
ncbi_2674311	13642	4131	106.3	25.28	106.3	25.28	-2.07207	0	0	--	transcription factor c2h2 [Ophiostoma piceae UAMH 11346]	-	-	-	-	-	-	-
ncbi_2674312	1009	2699	9.8	20.59	9.8	20.59	1.07109	1.35981e-87	9.34354e-87	--	cell division control protein 14 [Magnaporthe oryzae 70-15]	-	-	-	-	GO:0005816//spindle pole body	-	GO:0007096//regulation of exit from mitosis;GO:0008104//protein localization
ncbi_2674313	1762	610	26.63	7.24	26.63	7.24	-1.87899	8.17173e-176	9.92848e-175	--	hypothetical protein MGG_00287 [Magnaporthe oryzae 70-15]	-	-	-	-	-	-	-
ncbi_2674327	117	5	1.5	0.05	1.5	0.05	-4.90689	3.62221e-35	1.36862e-34	aclL	isotrichodermin C-15 hydroxylase [Magnaporthe oryzae 70-15]	-	-	-	-	-	GO:0016491//oxidoreductase activity;GO:0046906//tetrapyrrole binding;GO:0046914//transition metal ion binding	GO:0044710//single-organism metabolic process
ncbi_2674332	166	638	2.95	8.9	2.95	8.9	1.59309	4.34951e-42	1.83779e-41	SPCC70.08c	S-adenosyl-L-methionine-dependent methyltransferase, partial [Phialocephala scopiformis]	-	-	-	-	GO:0044444//cytoplasmic part	-	-
ncbi_2674340	145	661	4.69	16.79	4.69	16.79	1.83994	5.28362e-53	2.56157e-52	--	hypothetical protein MGG_00120 [Magnaporthe oryzae 70-15]	-	-	-	-	-	-	-
ncbi_2674348	613	1602	3.6	7.39	3.6	7.39	1.03758	4.23589e-51	2.00662e-50	--	Folliculin [Madurella mycetomatis]	-	-	-	-	-	-	-
ncbi_2674361	1695	4751	16.89	37.19	16.89	37.19	1.13875	7.3805e-153	7.75114e-152	gld2	Glycerol 2-dehydrogenase (NADP(+)) [Valsa mali var. pyri] [Valsa mali]	-	-	-	-	-	GO:0003824//catalytic activity	GO:0007275//multicellular organism development;GO:0044710//single-organism metabolic process
ncbi_2674363	53	19	0.46	0.13	0.46	0.13	-1.82312	1.01061e-06	1.87356e-06	mei2	Meiosis protein mei2 [Madurella mycetomatis]	-	-	-	-	GO:0005694//chromosome;GO:0030529//intracellular ribonucleoprotein complex;GO:0043231//intracellular membrane-bounded organelle;GO:0043234//protein complex;GO:0044444//cytoplasmic part	GO:0003676//nucleic acid binding;GO:0019887//protein kinase regulator activity	GO:0001933//negative regulation of protein phosphorylation;GO:0007126//meiotic nuclear division;GO:0033260//nuclear DNA replication;GO:0045787//positive regulation of cell cycle
ncbi_2674367	1124	300	10.48	2.2	10.48	2.2	-2.25206	1.57727e-149	1.6238e-148	GIT2	MFS phospholipid transporter Git1 [Magnaporthe oryzae 70-15]	-	-	-	-	-	GO:0005215//transporter activity	GO:0044763//single-organism cellular process
ncbi_2674371	1074	6220	9.72	44.23	9.72	44.23	2.186	0	0	--	hypothetical protein MGG_00710 [Magnaporthe oryzae 70-15]	-	-	-	-	-	-	-
ncbi_2674373	3633	2057	102.33	45.51	102.33	45.51	-1.16897	3.03332e-162	3.39981e-161	--	hypothetical protein MGG_00052 [Magnaporthe oryzae 70-15]	-	-	-	-	-	-	GO:0007275//multicellular organism development
ncbi_2674377	72	3	0.58	0.02	0.58	0.02	-4.85798	3.06239e-22	9.0366e-22	DCD	squalene-hopene cyclase [Magnaporthe oryzae 70-15]	Metabolism;Metabolism	Global and overview maps;Metabolism of terpenoids and polyketides	ko01110//Biosynthesis of secondary metabolites;ko00909//Sesquiterpenoid and triterpenoid biosynthesis	K06045;K06045	-	GO:0016853//isomerase activity	GO:0019744//hopanoid metabolic process
ncbi_2674378	689	37	8.46	0.36	8.46	0.36	-4.55459	1.11196e-187	1.42302e-186	eqxH	ent-kaurene oxidase [Magnaporthe oryzae 70-15]	-	-	-	-	-	GO:0016491//oxidoreductase activity;GO:0046906//tetrapyrrole binding;GO:0046914//transition metal ion binding	GO:0044710//single-organism metabolic process
ncbi_2674379	6328	3341	44.48	18.45	44.48	18.45	-1.26954	4.07074e-279	7.48319e-278	creC	catabolite repression protein creC [Magnaporthe oryzae 70-15]	-	-	-	-	GO:0044444//cytoplasmic part	-	GO:0010952//positive regulation of peptidase activity
ncbi_2674385	279	116	2.8	0.91	2.8	0.91	-1.62149	1.0148e-25	3.22181e-25	Carnmt1	S-adenosyl-l-methionine-binding protein [Colletotrichum higginsianum IMI 349063]	Metabolism	Amino acid metabolism	ko00340//Histidine metabolism	K19787	-	-	-
ncbi_2674412	15194	7529	155.89	60.68	155.89	60.68	-1.36124	0	0	--	hypothetical protein MGG_00785 [Magnaporthe oryzae 70-15]	-	-	-	-	-	-	-
ncbi_2674417	669	1763	7.54	15.61	7.54	15.61	1.04983	1.44635e-56	7.30417e-56	PFA4	palmitoyltransferase PFA4 [Magnaporthe oryzae 70-15]	-	-	-	-	GO:0031224//intrinsic component of membrane	GO:0016409//palmitoyltransferase activity;GO:0046914//transition metal ion binding	GO:0006497//protein lipidation
ncbi_2674421	48	366	0.6	3.62	0.6	3.62	2.59296	1.91308e-45	8.43047e-45	SPCC757.13	allantoate permease [Colletotrichum simmondsii]	-	-	-	-	-	-	GO:0044763//single-organism cellular process
ncbi_2674427	389	2820	2.3	13.08	2.3	13.08	2.50766	2.97485e-296	5.7971e-295	--	hypothetical protein MGG_00095 [Magnaporthe oryzae 70-15]	-	-	-	-	-	-	-
ncbi_2674436	2815	1577	69.15	30.43	69.15	30.43	-1.18423	7.44968e-136	7.13125e-135	nrk1	nicotinamide riboside kinase 1 [Colletotrichum graminicola M1.001]	Metabolism;Metabolism	Global and overview maps;Metabolism of cofactors and vitamins	ko01100//Metabolic pathways;ko00760//Nicotinate and nicotinamide metabolism	K10524;K10524	GO:0043231//intracellular membrane-bounded organelle;GO:0044444//cytoplasmic part	GO:0016301//kinase activity	GO:0007275//multicellular organism development;GO:0009435//NAD biosynthetic process;GO:0070637//pyridine nucleoside metabolic process
ncbi_2674449	17	50	0.44	1.01	0.44	1.01	1.19878	0.00266805	0.00402151	--	LysM domain-containing protein [Colletotrichum higginsianum IMI 349063]	-	-	-	-	-	-	-
ncbi_2674464	4628	2450	63.21	26.28	63.21	26.28	-1.26619	1.73147e-223	2.57873e-222	phoA	acid phosphatase [Magnaporthe oryzae 70-15]	Metabolism;Cellular Processes;Metabolism;Metabolism	Global and overview maps;Cell growth and death;Metabolism of cofactors and vitamins;Metabolism of cofactors and vitamins	ko01100//Metabolic pathways;ko04111//Cell cycle - yeast;ko00730//Thiamine metabolism;ko00740//Riboflavin metabolism	K01078;K01078;K01078;K01078	-	GO:0016788//hydrolase activity, acting on ester bonds	-
ncbi_2674466	5492	861	64.49	7.94	64.49	7.94	-3.02186	0	0	--	oxidoreductase domain-containing protein [Diaporthe helianthi]	-	-	-	-	-	GO:0016705//oxidoreductase activity, acting on paired donors, with incorporation or reduction of molecular oxygen;GO:0019842//vitamin binding	GO:0044710//single-organism metabolic process
ncbi_2674478	3636	1517	109.03	35.73	109.03	35.73	-1.60952	1.96911e-282	3.64772e-281	--	hypothetical protein MGG_00443 [Magnaporthe oryzae 70-15]	-	-	-	-	-	-	-
ncbi_2674486	7343	1870	92.88	18.58	92.88	18.58	-2.32162	0	0	--	hypothetical protein MGG_00181 [Magnaporthe oryzae 70-15]	-	-	-	-	-	-	-
ncbi_2674499	400	1042	4.54	9.28	4.54	9.28	1.03143	1.39715e-34	5.2231e-34	RMND1	YagE family protein [Magnaporthe oryzae 70-15]	-	-	-	-	-	-	-
ncbi_2674500	9942	4240	302.91	101.48	302.91	101.48	-1.57769	0	0	--	extracellular matrix protein [Magnaporthe grisea]	-	-	-	-	-	-	-
ncbi_2674505	3854	11471	26.21	61.27	26.21	61.27	1.22506	3.57102011558432e-315	7.31510673525946e-314	SPAC1002.16c	major facilitator superfamily transporter [Colletotrichum gloeosporioides Cg-14]	-	-	-	-	-	-	GO:0044763//single-organism cellular process
ncbi_2674511	411	192	3.8	1.39	3.8	1.39	-1.45091	8.4443e-32	3.01593e-31	DCW1	mannan endo-1,6-alpha-mannosidase DCW1 [Magnaporthe oryzae 70-15]	-	-	-	-	-	GO:0016787//hydrolase activity	GO:0008152//metabolic process
ncbi_2674518	793	453	5.51	2.47	5.51	2.47	-1.15754	2.44582e-41	1.01943e-40	--	proteinase [Aspergillus bombycis]	-	-	-	-	-	-	-
ncbi_2674526	260	12	2.62	0.09	2.62	0.09	-4.8635	1.03845e-74	6.2799e-74	pld	alkaline phosphatase D [Magnaporthe oryzae 70-15]	Metabolism;Metabolism	Global and overview maps;Metabolism of cofactors and vitamins	ko01100//Metabolic pathways;ko00790//Folate biosynthesis	K01113;K01113	-	-	-
ncbi_2674530	86789	28880	395.59	103.4	395.59	103.4	-1.93577	0	0	--	cell wall proline rich protein [Colletotrichum incanum]	-	-	-	-	-	-	GO:0007275//multicellular organism development
ncbi_2674533	70	40	1.42	0.64	1.42	0.64	-1.14975	5.75562e-05	9.69418e-05	--	hypothetical protein MGG_01145 [Magnaporthe oryzae 70-15]	-	-	-	-	-	-	-
ncbi_2674545	48	24	1.82	0.72	1.82	0.72	-1.33787	0.000145535	0.000239119	--	hypothetical protein MGG_00954 [Magnaporthe oryzae 70-15]	-	-	-	-	-	-	-
ncbi_2674549	40	870	0.56	9.6	0.56	9.6	4.09954	1.75538e-157	1.90521e-156	--	triacylglycerol lipase-like protein [Purpureocillium lilacinum]	-	-	-	-	-	-	-
ncbi_2674554	702	431	11.43	5.51	11.43	5.51	-1.0527	5.60095e-32	2.00758e-31	--	3',5'-bisphosphate nucleotidase [Colletotrichum higginsianum IMI 349063]	-	-	-	-	-	-	-
ncbi_2674555	2950	1232	41.39	13.58	41.39	13.58	-1.6078	1.14894e-238	1.81952e-237	TP53I3	zinc-binding alcohol dehydrogenase domain-containing protein 2 [Magnaporthe oryzae 70-15]	-	-	-	-	-	GO:0003824//catalytic activity;GO:0046914//transition metal ion binding	GO:0007275//multicellular organism development;GO:0044710//single-organism metabolic process
ncbi_2674561	1356	4195	10.23	24.85	10.23	24.85	1.28044	1.02699e-169	1.20509e-168	--	hypothetical protein MGG_00203 [Magnaporthe oryzae 70-15]	-	-	-	-	-	GO:0016740//transferase activity;GO:0032550//purine ribonucleoside binding	GO:0006464//cellular protein modification process
ncbi_2674569	182	4	5.01	0.09	5.01	0.09	-5.79874	1.30755e-59	6.82725e-59	ARB_03106	carbohydrate-binding domain, family 9-like, subgroup [Purpureocillium lilacinum]	-	-	-	-	-	GO:0005488//binding	GO:0005975//carbohydrate metabolic process
ncbi_2674575	2981	1688	24.87	11.06	24.87	11.06	-1.16906	5.19404e-139	5.06904e-138	PLCZ1	1-phosphatidylinositol-4,5-bisphosphate phosphodiesterase delta-3 [Magnaporthe oryzae 70-15]	-	-	-	-	-	GO:0042578//phosphoric ester hydrolase activity;GO:0060089//molecular transducer activity	GO:0006629//lipid metabolic process;GO:0007165//signal transduction
ncbi_2674576	351	3596	5.21	41.92	5.21	41.92	3.00828	0	0	ustYa	Thioesterase domain-containing protein [Colletotrichum higginsianum IMI 349063]	-	-	-	-	-	-	GO:0007275//multicellular organism development
ncbi_2674581	120	312	1.07	2.19	1.07	2.19	1.03332	1.23454e-11	2.78664e-11	--	integral membrane protein [Colletotrichum orbiculare MAFF 240422]	-	-	-	-	-	-	-
ncbi_2674584	12	64	0.32	1.34	0.32	1.34	2.06609	4.28441e-07	8.07886e-07	ATEG_03640	cutinase 1 [Magnaporthe oryzae 70-15]	-	-	-	-	-	GO:0052689//carboxylic ester hydrolase activity	-
ncbi_2674590	10908	4835	95.61	33.29	95.61	33.29	-1.52207	0	0	--	amidohydrolase 2 [Magnaporthe oryzae 70-15]	-	-	-	-	-	GO:0003824//catalytic activity	-
ncbi_2674596	7	0	0.15	0	0.15	0.001	-7.22882	0.00782344	0.0112849	--	hypothetical protein MGG_00266 [Magnaporthe oryzae 70-15]	-	-	-	-	-	-	-
ncbi_2674597	4821	1688	59.32	16.32	59.32	16.32	-1.86188	0	0	chyH	FAD binding domain-containing protein [Magnaporthe oryzae 70-15]	-	-	-	-	-	GO:0000166//nucleotide binding;GO:0016616//oxidoreductase activity, acting on the CH-OH group of donors, NAD or NADP as acceptor	GO:0009058//biosynthetic process;GO:0044710//single-organism metabolic process
ncbi_2674599	2141	1319	33.67	16.29	33.67	16.29	-1.04748	1.15801e-87	7.96607e-87	--	acyl-CoA thioesterase [Magnaporthe oryzae Y34]	-	-	-	-	-	GO:0016289//CoA hydrolase activity	-
ncbi_2674601	4042	13402	31.6	82.3	31.6	82.3	1.38097	0	0	--	Frizzled/smoothened-like sans CRD protein B [Madurella mycetomatis]	-	-	-	-	GO:0031224//intrinsic component of membrane	GO:0004888//transmembrane signaling receptor activity	GO:0007166//cell surface receptor signaling pathway
ncbi_2674610	3	286	0.13	9.62	0.13	9.62	6.20945	6.4192e-66	3.59571e-65	--	hypothetical protein MGG_00259 [Magnaporthe oryzae 70-15]	-	-	-	-	-	-	-
ncbi_2674618	423	1655	6.82	20.96	6.82	20.96	1.6198	9.47653e-104	7.37241e-103	ARB_04519	tat pathway signal sequence [Colletotrichum gloeosporioides Cg-14]	-	-	-	-	-	-	GO:0044238//primary metabolic process
ncbi_2674627	10471	2074	63.89	9.94	63.89	9.94	-2.68427	0	0	--	P-hydroxylaminobenzoate lyase, partial [Colletotrichum tofieldiae]	-	-	-	-	-	-	-
ncbi_2674630	21638	12804	146.4	68.05	146.4	68.05	-1.10525	0	0	sebA	CGBP1 [Magnaporthe oryzae 70-15]	-	-	-	-	-	GO:0003677//DNA binding;GO:0043169//cation binding	GO:0051704//multi-organism process
ncbi_2674642	474	1299	3.03	6.53	3.03	6.53	1.10777	5.06842e-47	2.28813e-46	SBT3.9	subtilisin [Magnaporthe oryzae 70-15]	-	-	-	-	GO:0030312//external encapsulating structure	-	GO:0019538//protein metabolic process
ncbi_2674643	2850	1555	52.15	22.35	52.15	22.35	-1.22239	5.78455e-145	5.80583e-144	BNA1	3-hydroxyanthranilate 3,4-dioxygenase [Magnaporthe oryzae 70-15]	Metabolism;Metabolism	Global and overview maps;Amino acid metabolism	ko01100//Metabolic pathways;ko00380//Tryptophan metabolism	K00452;K00452	-	-	-
ncbi_2674652	7682	4100	40.08	16.8	40.08	16.8	-1.25442	5.72923923848819e-309	1.15781e-307	--	phosphotransferase enzyme family protein [Colletotrichum higginsianum IMI 349063]	-	-	-	-	-	GO:0016740//transferase activity;GO:0032550//purine ribonucleoside binding	GO:0006464//cellular protein modification process
ncbi_2674673	89	1119	1.2	11.82	1.2	11.82	3.30012	1.09172e-168	1.27357e-167	--	chitin binding protein [Colletotrichum gloeosporioides Nara gc5]	-	-	-	-	-	-	-
ncbi_2674685	66	632	0.61	4.62	0.61	4.62	2.92101	5.91135e-87	4.041e-86	egl2	endoglucanase VIII [Magnaporthe oryzae 70-15]	Metabolism;Metabolism	Global and overview maps;Carbohydrate metabolism	ko01100//Metabolic pathways;ko00500//Starch and sucrose metabolism	K01179;K01179	-	GO:0016787//hydrolase activity	GO:0044238//primary metabolic process
ncbi_2674686	11	220	0.16	2.49	0.16	2.49	3.96	1.83301e-40	7.50457e-40	cel12A	endoglucanase-1 [Magnaporthe oryzae 70-15]	-	-	-	-	-	GO:0004553//hydrolase activity, hydrolyzing O-glycosyl compounds	GO:0044238//primary metabolic process
ncbi_2674687	337	1179	4.48	12.31	4.48	12.31	1.45826	1.38589e-65	7.7198e-65	Gnpda1	glucosamine-6-phosphate isomerase [Magnaporthe oryzae 70-15]	Metabolism;Metabolism	Global and overview maps;Carbohydrate metabolism	ko01100//Metabolic pathways;ko00520//Amino sugar and nucleotide sugar metabolism	K02564;K02564	-	GO:0003824//catalytic activity	GO:0034641//cellular nitrogen compound metabolic process;GO:0044238//primary metabolic process;GO:1901071//glucosamine-containing compound metabolic process
ncbi_2674700	327	3	5.77	0.04	5.77	0.04	-7.17243	2.30799e-105	1.80961e-104	--	Zinc finger, MYND-type [Penicillium camemberti]	-	-	-	-	-	GO:0043169//cation binding	-
ncbi_2674716	1177	598	10.67	4.26	10.67	4.26	-1.32463	6.05892e-73	3.60949e-72	--	nad dependent epimerase dehydratase family protein [Colletotrichum incanum]	-	-	-	-	-	-	-
ncbi_2674728	1720	1034	21.04	9.94	21.04	9.94	-1.08182	4.57731e-74	2.74868e-73	--	hypothetical protein MGG_00964 [Magnaporthe oryzae 70-15]	-	-	-	-	-	-	-
ncbi_2674731	7737	4553	103.52	47.85	103.52	47.85	-1.11332	1.7594e-250	2.91711e-249	HEM13	coproporphyrinogen III oxidase [Magnaporthe oryzae 70-15]	Metabolism;Metabolism;Metabolism	Global and overview maps;Global and overview maps;Metabolism of cofactors and vitamins	ko01100//Metabolic pathways;ko01110//Biosynthesis of secondary metabolites;ko00860//Porphyrin and chlorophyll metabolism	K00228;K00228;K00228	GO:0043231//intracellular membrane-bounded organelle;GO:0044444//cytoplasmic part	-	GO:0001666//response to hypoxia;GO:0006779//porphyrin-containing compound biosynthetic process;GO:0007275//multicellular organism development;GO:0044710//single-organism metabolic process
ncbi_2674739	2	17	0.11	0.76	0.11	0.76	2.7885	0.00756354	0.0109521	--	hypothetical protein MGG_00629 [Magnaporthe oryzae 70-15]	-	-	-	-	-	-	-
ncbi_2674745	34296	12017	185.13	50.96	185.13	50.96	-1.8611	0	0	psoD	cytochrome P450 [Magnaporthe oryzae 70-15]	-	-	-	-	-	GO:0016491//oxidoreductase activity;GO:0046906//tetrapyrrole binding;GO:0046914//transition metal ion binding	GO:0007275//multicellular organism development;GO:0044710//single-organism metabolic process
ncbi_2674753	140915	44941	2151.86	539.08	2151.86	539.08	-1.99701	0	0	gdhI	15-hydroxyprostaglandin dehydrogenase [Magnaporthe oryzae 70-15]	-	-	-	-	-	GO:0003824//catalytic activity	GO:0044710//single-organism metabolic process
ncbi_2674754	5274	14195	16.69	35.28	16.69	35.28	1.07987	3.82558e-283	7.1087e-282	MGG_01128	pentafunctional AROM polypeptide [Magnaporthe oryzae 70-15]	Metabolism;Metabolism;Metabolism;Metabolism;Metabolism	Global and overview maps;Global and overview maps;Global and overview maps;Global and overview maps;Amino acid metabolism	ko01100//Metabolic pathways;ko01110//Biosynthesis of secondary metabolites;ko01130//Biosynthesis of antibiotics;ko01230//Biosynthesis of amino acids;ko00400//Phenylalanine, tyrosine and tryptophan biosynthesis	K13830;K13830;K13830;K13830;K13830	GO:0044444//cytoplasmic part	GO:0016301//kinase activity;GO:0016616//oxidoreductase activity, acting on the CH-OH group of donors, NAD or NADP as acceptor;GO:0016765//transferase activity, transferring alkyl or aryl (other than methyl) groups;GO:0016836//hydro-lyase activity;GO:0016838//carbon-oxygen lyase activity, acting on phosphates;GO:0032550//purine ribonucleoside binding;GO:0043169//cation binding	GO:0006796//phosphate-containing compound metabolic process;GO:0008652//cellular amino acid biosynthetic process;GO:0043650//dicarboxylic acid biosynthetic process
ncbi_2674755	303	65	16.09	2.71	16.09	2.71	-2.5698	9.04478e-51	4.27455e-50	con-8	conidiation-specific protein-like protein [Magnaporthe grisea]	-	-	-	-	-	-	-
ncbi_2674756	258	94	2.47	0.71	2.47	0.71	-1.79862	3.56337e-28	1.19216e-27	--	hypothetical protein MGG_00243 [Magnaporthe oryzae 70-15]	-	-	-	-	-	-	-
ncbi_2674773	4292	14206	45.51	118.32	45.51	118.32	1.37844	0	0	SPAC22A12.08c	HAD-like domain-containing protein [Microdochium bolleyi]	-	-	-	-	-	-	GO:0007275//multicellular organism development
ncbi_2674781	264	93	1.74	0.48	1.74	0.48	-1.85798	1.05737e-29	3.63478e-29	--	hypothetical protein MGG_00675 [Magnaporthe oryzae 70-15]	-	-	-	-	-	-	-
ncbi_2674793	206	61	6.76	1.57	6.76	1.57	-2.10626	1.45502e-27	4.78654e-27	--	antibiotic biosynthesis monooxygenase [Diplodia corticola]	-	-	-	-	-	-	-
ncbi_2674796	5178	2850	54.48	23.55	54.48	23.55	-1.21	1.74423e-223	2.59452e-222	CDC123	cell division cycle protein 123 [Magnaporthe oryzae 70-15]	-	-	-	-	GO:0044444//cytoplasmic part	-	GO:0000278//mitotic cell cycle;GO:0007275//multicellular organism development;GO:0010608//posttranscriptional regulation of gene expression
ncbi_2674797	1042	2694	12.03	24.43	12.03	24.43	1.02202	9.48293e-81	6.12995e-80	gloP	cytochrome P450 [Magnaporthe oryzae 70-15]	-	-	-	-	-	GO:0016491//oxidoreductase activity;GO:0046906//tetrapyrrole binding;GO:0046914//transition metal ion binding	GO:0044710//single-organism metabolic process
ncbi_2674800	3842	2278	63.52	29.58	63.52	29.58	-1.10259	1.0815e-152	1.13482e-151	--	hypothetical protein MGG_00112 [Magnaporthe oryzae 70-15]	-	-	-	-	-	-	-
ncbi_2674812	393	238	4.52	2.15	4.52	2.15	-1.07199	1.49808e-19	4.17432e-19	LAE1	methyltransferase domain-containing protein [Colletotrichum gloeosporioides Nara gc5]	-	-	-	-	-	-	-
ncbi_2674814	30	218	0.45	2.55	0.45	2.55	2.5025	5.09268e-27	1.65761e-26	chit46	endochitinase [Magnaporthe oryzae 70-15]	Metabolism;Metabolism	Global and overview maps;Carbohydrate metabolism	ko01100//Metabolic pathways;ko00520//Amino sugar and nucleotide sugar metabolism	K01183;K01183	-	GO:0004553//hydrolase activity, hydrolyzing O-glycosyl compounds	GO:0006026//aminoglycan catabolic process;GO:0044238//primary metabolic process
ncbi_2674821	98	51	1.82	0.74	1.82	0.74	-1.29834	2.39066e-07	4.55732e-07	--	hypothetical protein MGG_01053 [Magnaporthe oryzae 70-15]	-	-	-	-	-	-	-
ncbi_2674846	548	2007	5.26	15.13	5.26	15.13	1.52428	6.09072e-113	5.01805e-112	--	hypothetical protein MGG_00495 [Magnaporthe oryzae 70-15]	-	-	-	-	-	-	-
ncbi_2674849	231	730	3.24	8.03	3.24	8.03	1.30941	4.71247e-36	1.8073e-35	--	hypothetical protein MGG_00787 [Magnaporthe oryzae 70-15]	-	-	-	-	-	-	-
ncbi_2674851	3101	13076	32.25	106.83	32.25	106.83	1.72795	0	0	--	indoleamine 2,3-dioxygenase [Magnaporthe oryzae 70-15]	Metabolism;Metabolism	Global and overview maps;Amino acid metabolism	ko01100//Metabolic pathways;ko00380//Tryptophan metabolism	K00463;K00463	-	GO:0016491//oxidoreductase activity;GO:0046906//tetrapyrrole binding	GO:0044710//single-organism metabolic process
ncbi_2674862	1768	910	23.84	9.64	23.84	9.64	-1.30628	1.9141e-102	1.47382e-101	ARD1	NADP-dependent mannitol dehydrogenase [Magnaporthe oryzae 70-15]	Metabolism;Metabolism	Global and overview maps;Carbohydrate metabolism	ko01100//Metabolic pathways;ko00040//Pentose and glucuronate interconversions	K17818;K17818	-	GO:0003824//catalytic activity;GO:0043169//cation binding	GO:0044710//single-organism metabolic process
ncbi_2674873	66	344	1.2	4.89	1.2	4.89	2.0268	1.66737e-32	6.03411e-32	--	hypothetical protein MGG_00563 [Magnaporthe oryzae 70-15]	-	-	-	-	-	-	-
ncbi_2674876	1596	670	21.09	6.95	21.09	6.95	-1.60147	6.11033e-128	5.5567e-127	citB	2OG-Fe(II) oxygenase [Magnaporthe oryzae 70-15]	-	-	-	-	GO:0043231//intracellular membrane-bounded organelle;GO:0044444//cytoplasmic part	GO:0016705//oxidoreductase activity, acting on paired donors, with incorporation or reduction of molecular oxygen;GO:0043169//cation binding	GO:0009267//cellular response to starvation;GO:0035556//intracellular signal transduction;GO:0044710//single-organism metabolic process;GO:0051956//negative regulation of amino acid transport;GO:1901042//positive regulation of L-arginine import
ncbi_2674884	47	6	1.09	0.11	1.09	0.11	-3.30875	2.16121e-11	4.83203e-11	tropE	short-chain dehydrogenase/reductase SDR [Magnaporthe oryzae 70-15]	-	-	-	-	-	GO:0003824//catalytic activity	GO:0044710//single-organism metabolic process
ncbi_2674889	905	174	5.9	0.89	5.9	0.89	-2.72884	2.65401e-153	2.802e-152	--	heterokaryon incompatibility protein [Colletotrichum orbiculare MAFF 240422]	-	-	-	-	-	-	-
ncbi_2674895	7	69	0.13	1.04	0.13	1.04	3	4.49207e-11	9.93787e-11	--	hypothetical protein MGG_00400 [Magnaporthe oryzae 70-15]	-	-	-	-	-	-	-
ncbi_2674906	2188	11104	15.92	63.46	15.92	63.46	1.99501	0	0	--	vegetative cell wall protein gp1 [Diaporthe helianthi]	-	-	-	-	-	-	-
ncbi_2674908	1611	13142	16.34	104.67	16.34	104.67	2.67937	0	0	--	gegh16 protein [Ophiostoma piceae UAMH 11346]	-	-	-	-	-	-	-
ncbi_2674909	9766	26627	43.65	93.48	43.65	93.48	1.09868	0	0	niiA	nitrite reductase [Magnaporthe oryzae 70-15]	Metabolism	Energy metabolism	ko00910//Nitrogen metabolism	K17877	-	GO:0000166//nucleotide binding;GO:0003824//catalytic activity;GO:0043169//cation binding;GO:0046906//tetrapyrrole binding;GO:0051536//iron-sulfur cluster binding	GO:0044710//single-organism metabolic process
ncbi_2674910	4140	1620	8.65	2.66	8.65	2.66	-1.70127	0	0	alb1	conidial yellow pigment biosynthesis polyketide synthase [Magnaporthe oryzae 70-15]	-	-	-	-	-	GO:0016787//hydrolase activity	GO:0008152//metabolic process
ncbi_2674912	173	476	1.16	2.5	1.16	2.5	1.1078	4.39761e-19	1.20937e-18	MP65	cell wall glucanase [Colletotrichum gloeosporioides Cg-14]	-	-	-	-	-	GO:0015925//galactosidase activity	-
ncbi_2674916	38	22	0.81	0.37	0.81	0.37	-1.1304	0.00450375	0.00664409	axe1	acetylxylan esterase [Magnaporthe oryzae 70-15]	-	-	-	-	-	GO:0052689//carboxylic ester hydrolase activity	-
ncbi_2674918	177	608	2.39	6.45	2.39	6.45	1.43229	1.13656e-34	4.2622e-34	pme1	pectinesterase [Magnaporthe oryzae 70-15]	Metabolism;Metabolism	Global and overview maps;Carbohydrate metabolism	ko01100//Metabolic pathways;ko00040//Pentose and glucuronate interconversions	K01051;K01051	-	GO:0052689//carboxylic ester hydrolase activity	GO:0052048//interaction with host via secreted substance involved in symbiotic interaction;GO:0071555//cell wall organization
ncbi_2674922	35	17	1.32	0.5	1.32	0.5	-1.40054	0.000814887	0.00127319	--	hypothetical protein MGG_00989 [Magnaporthe oryzae 70-15]	-	-	-	-	-	-	-
ncbi_2674926	652	2914	2.21	7.76	2.21	7.76	1.81201	2.89906e-200	3.92779e-199	YGR127W	DUF833 domain-containing protein [Magnaporthe oryzae Y34]	-	-	-	-	-	-	-
ncbi_2674927	1990	1023	15.09	6.09	15.09	6.09	-1.30908	8.13533e-114	6.75356e-113	--	zinc finger transcription factor [Magnaporthe oryzae 70-15]	-	-	-	-	GO:0043231//intracellular membrane-bounded organelle	GO:0001071//nucleic acid binding transcription factor activity;GO:0003676//nucleic acid binding;GO:0046914//transition metal ion binding	GO:0006355//regulation of transcription, DNA-templated;GO:0043386//mycotoxin biosynthetic process
ncbi_2674929	737	340	15.36	5.57	15.36	5.57	-1.46343	1.7421e-55	8.70979e-55	--	alpha/beta hydrolase [Magnaporthe oryzae 70-15]	-	-	-	-	-	GO:0003824//catalytic activity	-
ncbi_2674931	277	1212	3.3	11.34	3.3	11.34	1.78088	4.88344e-89	3.37872e-88	mns1B	mannosyl-oligosaccharide 1,2-alpha-mannosidase IC [Magnaporthe oryzae 70-15]	Metabolism;Genetic Information Processing;Metabolism;Metabolism	Global and overview maps;Folding, sorting and degradation;Glycan biosynthesis and metabolism;Glycan biosynthesis and metabolism	ko01100//Metabolic pathways;ko04141//Protein processing in endoplasmic reticulum;ko00510//N-Glycan biosynthesis;ko00513//Various types of N-glycan biosynthesis	K01230;K01230;K01230;K01230	-	GO:0016787//hydrolase activity;GO:0046872//metal ion binding	-
ncbi_2674939	33	16	0.39	0.15	0.39	0.15	-1.37851	0.00263377	0.00397134	ARB_02372	oxidoreductase [Magnaporthe oryzae 70-15]	-	-	-	-	-	GO:0000166//nucleotide binding;GO:0016616//oxidoreductase activity, acting on the CH-OH group of donors, NAD or NADP as acceptor	GO:0044710//single-organism metabolic process
ncbi_2674941	26	4	0.51	0.06	0.51	0.06	-3.08746	4.71992e-06	8.47411e-06	--	nmrA-like family protein [Colletotrichum orbiculare MAFF 240422]	-	-	-	-	-	-	-
ncbi_2674945	103	386	2.46	7.25	2.46	7.25	1.55932	1.44857e-25	4.58924e-25	--	secreted protein [Magnaporthe oryzae 70-15]	-	-	-	-	-	-	-
ncbi_2674948	0	94	0	1.57	0.001	1.57	10.6165	1.35866e-24	4.21431e-24	Rdh13	retinol dehydrogenase 12 [Magnaporthe oryzae 70-15]	-	-	-	-	-	GO:0003824//catalytic activity	GO:0044710//single-organism metabolic process
ncbi_2674949	0	189	0	2.55	0.001	2.55	11.3163	3.86807e-47	1.7482e-46	abr2	laccase TilA [Magnaporthe oryzae 70-15]	-	-	-	-	-	GO:0003824//catalytic activity;GO:0043169//cation binding	GO:0044710//single-organism metabolic process
ncbi_2674967	3203	1282	12.49	3.93	12.49	3.93	-1.66817	8.08286e-272	1.43956e-270	--	hydantoinase [Magnaporthe oryzae Y34]	-	-	-	-	-	GO:0003824//catalytic activity	-
ncbi_2674977	2289	549	12.27	2.31	12.27	2.31	-2.40917	9.63883010611905e-309	1.94461e-307	ARB_07629	alpha-1,2-mannosidase subfamily [Magnaporthe oryzae 70-15]	-	-	-	-	-	GO:0003824//catalytic activity;GO:0005488//binding	GO:0007275//multicellular organism development;GO:0044238//primary metabolic process
ncbi_2674980	679	315	6.83	2.49	6.83	2.49	-1.45574	5.60959e-51	2.65526e-50	atnN	c6 transcription [Colletotrichum incanum]	-	-	-	-	GO:0043231//intracellular membrane-bounded organelle	GO:0046914//transition metal ion binding	GO:0006355//regulation of transcription, DNA-templated
ncbi_2674985	404	132	4.79	1.23	4.79	1.23	-1.96137	9.47286e-48	4.32037e-47	--	hypothetical protein MGG_00033 [Magnaporthe oryzae 70-15]	-	-	-	-	-	-	-
ncbi_2674989	2505	1289	13.78	5.57	13.78	5.57	-1.30683	1.88814e-146	1.91106e-145	At3g54460	DNA repair protein rad8 [Madurella mycetomatis]	-	-	-	-	-	GO:0032550//purine ribonucleoside binding	-
ncbi_2675003	23	6	0.24	0.05	0.24	0.05	-2.26303	0.000328077	0.000526713	Fuca2	alpha-L-fucosidase precursor [Magnaporthe oryzae Y34]	Metabolism	Glycan biosynthesis and metabolism	ko00511//Other glycan degradation	K01206	-	GO:0003824//catalytic activity	GO:0019318//hexose metabolic process
ncbi_2675005	227	8582	4.45	132.26	4.45	132.26	4.89343	0	0	--	MAS3 protein [Magnaporthe oryzae 70-15]	-	-	-	-	-	-	GO:0007275//multicellular organism development
ncbi_2675042	69	44	1.39	0.69	1.39	0.69	-1.01042	0.000364753	0.0005831	CDH-1	CBD9-like protein [Coniochaeta ligniaria NRRL 30616]	-	-	-	-	-	-	-
ncbi_2675045	894	237	42.28	8.8	42.28	8.8	-2.2644	3.10775e-121	2.68965e-120	--	hypothetical protein MGG_00914 [Magnaporthe oryzae 70-15]	-	-	-	-	-	-	-
ncbi_2675046	9425	600	288.55	14.43	288.55	14.43	-4.32168	0	0	--	Zinc finger, C2H2-like [Penicillium camemberti]	-	-	-	-	-	GO:0043169//cation binding	-
ncbi_2675047	998	143	14.77	1.66	14.77	1.66	-3.15341	3.73463e-196	4.97564e-195	--	cfem domain-containing protein [Ophiostoma piceae UAMH 11346]	-	-	-	-	-	-	-
ncbi_2675048	3379	977	32.97	7.49	32.97	7.49	-2.13812	0	0	--	similar to An08g12150 [Aspergillus kawachii IFO 4308]	-	-	-	-	-	-	-
ncbi_2675051	2	40	0.04	0.66	0.04	0.66	4.04439	3.70572e-08	7.31516e-08	--	hypothetical protein OOW_P131scaffold00389g24 [Magnaporthe oryzae P131]	-	-	-	-	-	-	-
ncbi_2675063	4671	1579	41.93	11.13	41.93	11.13	-1.91353	0	0	--	hypothetical protein MGG_00768 [Magnaporthe oryzae 70-15]	-	-	-	-	-	-	-
ncbi_2675065	5305	1943	48.47	13.94	48.47	13.94	-1.79786	0	0	ada2a	related to cecr1 protein [Fusarium proliferatum ET1]	Metabolism;Metabolism	Global and overview maps;Nucleotide metabolism	ko01100//Metabolic pathways;ko00230//Purine metabolism	K19572;K19572	-	GO:0003824//catalytic activity	-
ncbi_2675069	74	220	1.02	2.38	1.02	2.38	1.22239	5.59998e-11	1.23343e-10	--	Nucleoside diphosphate-linked moiety X motif 17 [Madurella mycetomatis]	-	-	-	-	-	-	-
ncbi_2675076	137	13381	1.99	152.66	1.99	152.66	6.26141	0	0	--	hypothetical protein MGG_00071 [Magnaporthe oryzae 70-15]	-	-	-	-	-	-	-
ncbi_2675077	130	346	1.32	2.76	1.32	2.76	1.06413	1.47804e-13	3.5428e-13	--	Nitrogen assimilation transcription factor nirA 5 [Colletotrichum chlorophyti]	-	-	-	-	GO:0043231//intracellular membrane-bounded organelle	GO:0046914//transition metal ion binding	GO:0006355//regulation of transcription, DNA-templated
ncbi_2675088	2945	844	27.79	6.26	27.79	6.26	-2.15033	0	0	caeA	alpha beta hydrolase family protein [Colletotrichum orbiculare MAFF 240422]	-	-	-	-	-	-	-
ncbi_2675089	247	855	1.14	3.11	1.14	3.11	1.44788	5.136e-48	2.35315e-47	OPT4	oligopeptide transporter 6 [Magnaporthe oryzae 70-15]	-	-	-	-	-	-	-
ncbi_2675092	179	50	3.03	0.67	3.03	0.67	-2.17708	3.61644e-25	1.13525e-24	--	FtsJ-like methyltransferase family protein [Sclerotinia borealis F-4128]	-	-	-	-	-	GO:0016741//transferase activity, transferring one-carbon groups	GO:0008152//metabolic process
ncbi_2675111	3819	2134	38.42	16.86	38.42	16.86	-1.18825	2.32166e-173	2.78135e-172	MPH3	maltose permease MAL61 [Magnaporthe oryzae 70-15]	-	-	-	-	GO:0031224//intrinsic component of membrane	GO:0022857//transmembrane transporter activity	GO:0044763//single-organism cellular process;GO:0051234//establishment of localization
ncbi_2675119	1150	674	4.75	2.19	4.75	2.19	-1.117	8.1852e-55	4.05678e-54	--	alpha-L-fucosidase 2 [Magnaporthe oryzae Y34]	-	-	-	-	-	GO:0015928//fucosidase activity	-
ncbi_2675128	14	42	0.29	0.69	0.29	0.69	1.25054	0.00388515	0.00578125	SPBPB21E7.04c	catechol O-methyltransferase [Magnaporthe oryzae 70-15]	Metabolism;Metabolism	Global and overview maps;Amino acid metabolism	ko01100//Metabolic pathways;ko00350//Tyrosine metabolism	K00545;K00545	-	GO:0008168//methyltransferase activity	GO:0008152//metabolic process
ncbi_2675140	220	64	10.64	2.43	10.64	2.43	-2.13047	4.47173e-30	1.54872e-29	--	SET domain protein [Aschersonia aleyrodis RCEF 2490]	-	-	-	-	-	-	GO:0007275//multicellular organism development
ncbi_2675142	49	0	0.61	0	0.61	0.001	-9.25267	4.7445e-16	1.21487e-15	egt-1	DUF323 domain-containing protein [Magnaporthe oryzae Y34]	Metabolism	Amino acid metabolism	ko00340//Histidine metabolism	K20246	-	-	-
ncbi_2675148	5770	2680	53.96	19.69	53.96	19.69	-1.45443	0	0	--	hypothetical protein MGG_01036 [Magnaporthe oryzae 70-15]	-	-	-	-	-	-	-
ncbi_2675153	38	0	0.44	0	0.44	0.001	-8.78136	1.89119e-12	4.36909e-12	eqxH	ent-kaurene oxidase [Magnaporthe oryzae 70-15]	-	-	-	-	-	GO:0016491//oxidoreductase activity;GO:0046906//tetrapyrrole binding;GO:0046914//transition metal ion binding	GO:0044710//single-organism metabolic process
ncbi_2675159	11	0	0.46	0	0.46	0.001	-8.84549	0.000489894	0.000776329	--	hypothetical protein MGG_00380 [Magnaporthe oryzae 70-15]	-	-	-	-	-	-	-
ncbi_2675205	10137	3121	38.84	9.39	38.84	9.39	-2.04835	0	0	pmd1	leptomycin B resistance protein pmd1 [Magnaporthe oryzae 70-15]	Environmental Information Processing	Membrane transport	ko02010//ABC transporters	K05658	GO:0031224//intrinsic component of membrane	GO:0015405//P-P-bond-hydrolysis-driven transmembrane transporter activity;GO:0017111//nucleoside-triphosphatase activity;GO:0032550//purine ribonucleoside binding	GO:0044763//single-organism cellular process;GO:0051234//establishment of localization
ncbi_2675222	2449	12890	36.09	149.23	36.09	149.23	2.04787	0	0	--	protease [Coniochaeta ligniaria NRRL 30616]	-	-	-	-	-	-	GO:0019538//protein metabolic process;GO:0052048//interaction with host via secreted substance involved in symbiotic interaction
ncbi_2675223	4197	1168	18.88	4.13	18.88	4.13	-2.19265	0	0	nic-3	kynurenine 3-monooxygenase [Magnaporthe oryzae 70-15]	Metabolism;Metabolism	Global and overview maps;Amino acid metabolism	ko01100//Metabolic pathways;ko00380//Tryptophan metabolism	K00486;K00486	-	-	-
ncbi_2675225	1141	554	2.62	1	2.62	1	-1.38957	1.62622e-76	9.98016e-76	azaB	polyketide synthase [Magnaporthe oryzae Y34]	-	-	-	-	-	-	-
ncbi_2675229	1643	8194	13.5	52.88	13.5	52.88	1.96976	0	0	EXG1	glucan 1,3-beta-glucosidase [Magnaporthe oryzae 70-15]	Metabolism	Carbohydrate metabolism	ko00500//Starch and sucrose metabolism	K01210	-	GO:0016787//hydrolase activity	GO:0044238//primary metabolic process
ncbi_2675244	903	3429	7.29	21.74	7.29	21.74	1.57636	1.09127e-203	1.51266e-202	--	hypothetical protein MGG_00669 [Magnaporthe oryzae 70-15]	-	-	-	-	-	-	-
ncbi_2675261	584	304	5.84	2.39	5.84	2.39	-1.28896	4.57914e-37	1.78178e-36	mhpA	3-(3-hydroxy-phenyl)propionate hydroxylase [Magnaporthe oryzae 70-15]	-	-	-	-	-	GO:0003824//catalytic activity	GO:0044710//single-organism metabolic process
ncbi_2675273	16	0	0.28	0	0.28	0.001	-8.12928	1.53628e-05	2.67968e-05	--	integral membrane protein [Magnaporthe oryzae 70-15]	-	-	-	-	-	-	-
ncbi_2675281	4933	29755	80.99	383.74	80.99	383.74	2.24431	0	0	--	hypothetical protein MGG_05092 [Magnaporthe oryzae 70-15]	-	-	-	-	-	-	-
ncbi_2675315	19	811	0.6	20.09	0.6	20.09	5.06537	1.78936e-167	2.06732e-166	--	cipc-like antibiotic response protein [Ophiostoma piceae UAMH 11346]	-	-	-	-	-	-	-
ncbi_2675324	12	3	0.19	0.04	0.19	0.04	-2.24793	0.0074061	0.0107383	--	hypothetical protein MGG_04907 [Magnaporthe oryzae 70-15]	-	-	-	-	-	-	-
ncbi_2675340	4833	2156	48.27	16.92	48.27	16.92	-1.5124	9.12547394023151e-315	1.86613610183735e-313	CCS1	superoxide dismutase copper chaperone Lys7 [Magnaporthe oryzae 70-15]	-	-	-	-	GO:0019866//organelle inner membrane;GO:0043231//intracellular membrane-bounded organelle;GO:0044444//cytoplasmic part	GO:0005507//copper ion binding;GO:0008047//enzyme activator activity	GO:0006825//copper ion transport;GO:0009893//positive regulation of metabolic process;GO:0010038//response to metal ion;GO:0044710//single-organism metabolic process;GO:0046916//cellular transition metal ion homeostasis;GO:0072593//reactive oxygen species metabolic process
ncbi_2675361	3801	1169	49.13	11.87	49.13	11.87	-2.04928	0	0	--	hypothetical protein MGG_05279 [Magnaporthe oryzae 70-15]	-	-	-	-	-	-	-
ncbi_2675371	4	44	0.02	0.17	0.02	0.17	3.08746	8.11755e-08	1.57854e-07	--	hypothetical protein MGG_04992 [Magnaporthe oryzae 70-15]	-	-	-	-	-	-	-
ncbi_2675379	354	1849	1.65	6.78	1.65	6.78	2.03882	4.90544e-157	5.30495e-156	ZRT2	zinc-regulated transporter 2 [Magnaporthe oryzae 70-15]	-	-	-	-	-	GO:0022890//inorganic cation transmembrane transporter activity	GO:0006812//cation transport;GO:0044763//single-organism cellular process
ncbi_2675381	220	756	1.49	4.01	1.49	4.01	1.42829	1.8671e-42	7.93086e-42	--	hypothetical protein MGG_04965 [Magnaporthe oryzae 70-15]	-	-	-	-	-	-	-
ncbi_2675384	38	313	2.41	15.58	2.41	15.58	2.69259	8.49965e-41	3.50377e-40	--	hypothetical protein MGG_05016 [Magnaporthe oryzae 70-15]	-	-	-	-	-	-	-
ncbi_2675395	12	4	0.19	0.05	0.19	0.05	-1.926	0.0213208	0.0296083	--	hypothetical protein MGG_04983 [Magnaporthe oryzae 70-15]	-	-	-	-	-	-	-
ncbi_2675399	20061	10008	266.71	104.52	266.71	104.52	-1.35149	0	0	--	hypothetical protein MGG_04939 [Magnaporthe oryzae 70-15]	-	-	-	-	-	-	-
ncbi_2675400	4221	1831	70.21	23.92	70.21	23.92	-1.55346	5.39371e-298	1.05622e-296	HSD3B1	C-3 sterol dehydrogenase/C-4 decarboxylase [Magnaporthe oryzae 70-15]	Metabolism;Metabolism;Metabolism	Global and overview maps;Global and overview maps;Lipid metabolism	ko01100//Metabolic pathways;ko01130//Biosynthesis of antibiotics;ko00100//Steroid biosynthesis	K07748;K07748;K07748	-	GO:0033764//steroid dehydrogenase activity, acting on the CH-OH group of donors, NAD or NADP as acceptor	GO:0008202//steroid metabolic process
ncbi_2675401	768	459	28.8	13.52	28.8	13.52	-1.09097	1.13017e-36	4.38196e-36	--	hypothetical protein MGG_04937 [Magnaporthe oryzae 70-15]	-	-	-	-	-	-	GO:0006355//regulation of transcription, DNA-templated
ncbi_2675406	27537	7594	298.31	64.62	298.31	64.62	-2.20676	0	0	och1	initiation-specific alpha-1,6-mannosyltransferase [Magnaporthe oryzae 70-15]	Metabolism;Metabolism	Global and overview maps;Glycan biosynthesis and metabolism	ko01100//Metabolic pathways;ko00513//Various types of N-glycan biosynthesis	K05528;K05528	-	GO:0016740//transferase activity	-
ncbi_2675407	233	2570	2.54	21.99	2.54	21.99	3.11395	0	0	--	NAD dependent epimerase/dehydratase [Marssonina brunnea f. sp. 'multigermtubi' MB_m1]	-	-	-	-	-	-	-
ncbi_2675413	108	777	1.82	10.26	1.82	10.26	2.49502	6.15631e-90	4.29404e-89	--	Metallopeptidase, catalytic domain protein [Isaria fumosorosea ARSEF 2679]	-	-	-	-	-	-	-
ncbi_2675415	661	360	6.12	2.62	6.12	2.62	-1.22396	2.47503e-38	9.82807e-38	--	hypothetical protein MGG_05035 [Magnaporthe oryzae 70-15]	-	-	-	-	-	-	-
ncbi_2675418	710	2035	3.74	8.41	3.74	8.41	1.16907	2.83713e-76	1.7376e-75	FUM15	cytochrome P450 3A5 [Magnaporthe oryzae 70-15]	-	-	-	-	-	GO:0016491//oxidoreductase activity;GO:0046906//tetrapyrrole binding;GO:0046914//transition metal ion binding	GO:0044710//single-organism metabolic process
ncbi_2675419	109	469	7.94	26.84	7.94	26.84	1.75717	4.09843e-36	1.57533e-35	--	hypothetical protein MGG_04910 [Magnaporthe oryzae 70-15]	-	-	-	-	-	-	-
ncbi_2675421	3178	1770	54.43	23.81	54.43	23.81	-1.19283	1.75978e-151	1.83371e-150	--	hypothetical protein OOU_Y34scaffold00174g19 [Magnaporthe oryzae Y34]	-	-	-	-	-	-	-
ncbi_2675422	1729	354	17.53	2.82	17.53	2.82	-2.63606	1.64208e-268	2.89875e-267	--	hypothetical protein MGG_05012 [Magnaporthe oryzae 70-15]	-	-	-	-	-	-	-
ncbi_2675426	6496	4065	62.31	30.63	62.31	30.63	-1.02452	2.29852e-193	3.01216e-192	CPO	peptidase M14 [Magnaporthe oryzae 70-15]	-	-	-	-	-	GO:0046914//transition metal ion binding	GO:0019538//protein metabolic process;GO:0034641//cellular nitrogen compound metabolic process
ncbi_2675433	16	3	0.54	0.08	0.54	0.08	-2.75489	0.000404902	0.000645906	--	hypothetical protein MGG_04892 [Magnaporthe oryzae 70-15]	-	-	-	-	-	-	-
ncbi_2675436	894	105	10.33	0.95	10.33	0.95	-3.44277	8.79714e-192	1.14163e-190	TOXD	Protein TOXD [Fusarium oxysporum f. sp. cubense race 1]	-	-	-	-	-	GO:0003824//catalytic activity;GO:0046914//transition metal ion binding	GO:0044710//single-organism metabolic process
ncbi_2675464	279	797	2.31	5.18	2.31	5.18	1.16506	8.88644e-33	3.22958e-32	--	endonuclease/exonuclease/phosphatase family protein [Magnaporthe oryzae Y34]	-	-	-	-	-	-	-
ncbi_2675474	8127	3477	69.32	23.3	69.32	23.3	-1.57294	0	0	--	c6 zinc finger domain containing protein [Ophiostoma piceae UAMH 11346]	-	-	-	-	GO:0043231//intracellular membrane-bounded organelle	GO:0046914//transition metal ion binding	GO:0006355//regulation of transcription, DNA-templated
ncbi_2675488	2216	6571	22.08	51.43	22.08	51.43	1.21987	2.58528e-218	3.78922e-217	LEU1	3-isopropylmalate dehydrogenase [Magnaporthe oryzae 70-15]	Metabolism;Metabolism;Metabolism;Metabolism;Metabolism;Metabolism	Global and overview maps;Global and overview maps;Global and overview maps;Global and overview maps;Amino acid metabolism;Carbohydrate metabolism	ko01100//Metabolic pathways;ko01110//Biosynthesis of secondary metabolites;ko01230//Biosynthesis of amino acids;ko01210//2-Oxocarboxylic acid metabolism;ko00290//Valine, leucine and isoleucine biosynthesis;ko00660//C5-Branched dibasic acid metabolism	K00052;K00052;K00052;K00052;K00052;K00052	GO:0044444//cytoplasmic part	GO:0000166//nucleotide binding;GO:0016616//oxidoreductase activity, acting on the CH-OH group of donors, NAD or NADP as acceptor;GO:0043169//cation binding	GO:0006551//leucine metabolic process;GO:0008652//cellular amino acid biosynthetic process;GO:0044262//cellular carbohydrate metabolic process
ncbi_2675498	192	559	1.68	3.84	1.68	3.84	1.19265	1.67694e-24	5.18948e-24	--	hypothetical protein MGG_04859 [Magnaporthe oryzae 70-15]	-	-	-	-	-	-	-
ncbi_2675499	109	26	0.92	0.17	0.92	0.17	-2.4361	1.03946e-17	2.77221e-17	--	acyl- n-acyltransferase [Fusarium langsethiae]	-	-	-	-	-	-	-
ncbi_2675504	1702	941	19.33	8.39	19.33	8.39	-1.2041	6.7597e-87	4.61829e-86	--	Protein kinase-like protein [Metarhizium robertsii ARSEF 23]	-	-	-	-	-	GO:0016740//transferase activity	-
ncbi_2675506	2834	629	29.9	5.21	29.9	5.21	-2.52079	0	0	--	hypothetical protein MGG_05228 [Magnaporthe oryzae 70-15]	-	-	-	-	-	-	GO:0007275//multicellular organism development
ncbi_2675507	265	1456	4.33	18.68	4.33	18.68	2.10906	6.35733e-132	5.91118e-131	--	hypothetical protein OOU_Y34scaffold00510g17 [Magnaporthe oryzae Y34]	-	-	-	-	-	-	-
ncbi_2675508	159	707	4.75	16.6	4.75	16.6	1.80518	9.49793e-55	4.6977e-54	--	hypothetical protein MGG_05108 [Magnaporthe oryzae 70-15]	-	-	-	-	-	-	-
ncbi_2675509	429	246	3.7	1.67	3.7	1.67	-1.14768	1.45865e-23	4.41604e-23	AGP3	general amino acid permease AGP3 [Magnaporthe oryzae 70-15]	-	-	-	-	GO:0031224//intrinsic component of membrane;GO:0043231//intracellular membrane-bounded organelle	GO:0046943//carboxylic acid transmembrane transporter activity	GO:0015820//leucine transport;GO:0044763//single-organism cellular process
ncbi_2675510	1546	5953	9.4	28.42	9.4	28.42	1.59617	6.41297208301938e-321	1.3341748700297e-319	LDB19	arrestin [Magnaporthe oryzae 70-15]	-	-	-	-	GO:0016020//membrane;GO:0030135//coated vesicle	GO:0044389//ubiquitin-like protein ligase binding	GO:0006897//endocytosis;GO:0007275//multicellular organism development
ncbi_2675521	495	243	6.84	2.64	6.84	2.64	-1.37346	5.07326e-35	1.91327e-34	--	hypothetical protein MGG_05126 [Magnaporthe oryzae 70-15]	-	-	-	-	-	-	-
ncbi_2675522	651	2016	6.95	16.9	6.95	16.9	1.28194	2.25565e-87	1.54724e-86	drp35	regucalcin [Magnaporthe oryzae 70-15]	-	-	-	-	-	-	-
ncbi_2675524	302	4107	3.47	37.04	3.47	37.04	3.41608	0	0	FUI1	allantoin permease [Magnaporthe oryzae 70-15]	-	-	-	-	-	-	GO:0044765//single-organism transport
ncbi_2675527	53	417	1.32	8.13	1.32	8.13	2.62272	2.20712e-52	1.06274e-51	--	hypothetical protein OOU_Y34scaffold00033g43 [Magnaporthe oryzae Y34]	-	-	-	-	-	-	-
ncbi_2675543	35	5	0.96	0.11	0.96	0.11	-3.12553	5.81465e-08	1.13772e-07	--	Beta-galactoside-specific lectin 3 [Madurella mycetomatis]	-	-	-	-	-	-	-
ncbi_2675546	73	19	2.32	0.48	2.32	0.48	-2.27302	7.56104e-12	1.71574e-11	--	hypothetical protein MGG_04925 [Magnaporthe oryzae 70-15]	-	-	-	-	-	-	-
ncbi_2675555	1347	707	12.26	5.06	12.26	5.06	-1.27675	4.74046e-78	2.95301e-77	--	soluble quino protein glucose dehydrogenase [Coniochaeta ligniaria NRRL 30616]	-	-	-	-	-	-	GO:0008152//metabolic process
ncbi_2675557	2150	5912	12.03	25.99	12.03	25.99	1.11132	3.18501e-172	3.78919e-171	ptr2	peptide transporter PTR2-A [Magnaporthe oryzae 70-15]	-	-	-	-	GO:0031224//intrinsic component of membrane	-	GO:0015833//peptide transport
ncbi_2675558	8580	3246	54.76	16.27	54.76	16.27	-1.75091	0	0	--	C6 transcription factor [Histoplasma capsulatum H88]	-	-	-	-	GO:0043231//intracellular membrane-bounded organelle	GO:0046914//transition metal ion binding	GO:0006355//regulation of transcription, DNA-templated
ncbi_2675559	3107	1085	28.74	7.88	28.74	7.88	-1.86679	4.00983678164756e-320	8.32767408691255e-319	--	hypothetical protein MGG_05106 [Magnaporthe oryzae 70-15]	-	-	-	-	-	-	-
ncbi_2675560	33	115	0.66	1.8	0.66	1.8	1.44746	5.75011e-08	1.12546e-07	--	hypothetical protein MGG_05105 [Magnaporthe oryzae 70-15]	-	-	-	-	-	-	-
ncbi_2675570	144	1042	2.24	12.76	2.24	12.76	2.51006	3.54547e-119	3.04434e-118	--	hypothetical protein OOU_Y34scaffold00510g18 [Magnaporthe oryzae Y34]	-	-	-	-	-	-	-
ncbi_2675571	7497	3065	53.16	17.07	53.16	17.07	-1.63888	0	0	--	Ankyrin repeat-containing domain protein [Cordyceps brongniartii RCEF 3172]	-	-	-	-	-	-	-
ncbi_2675572	19285	9015	252.51	92.72	252.51	92.72	-1.44539	0	0	--	hypothetical protein MGG_05120 [Magnaporthe oryzae 70-15]	-	-	-	-	-	-	-
ncbi_2675574	408	1152	4.09	9.06	4.09	9.06	1.14741	8.96702e-45	3.92704e-44	--	hypothetical protein MGG_05118 [Magnaporthe oryzae 70-15]	-	-	-	-	-	-	-
ncbi_2675577	1030	636	11.74	5.69	11.74	5.69	-1.04493	2.25337e-44	9.81832e-44	--	hypothetical protein MGG_04915 [Magnaporthe oryzae 70-15]	-	-	-	-	-	-	-
ncbi_2675590	2378	787	11.97	3.11	11.97	3.11	-1.94444	9.26564e-240	1.47318e-238	DDB_G0289697	adenine phosphoribosyltransferase [Magnaporthe oryzae 70-15]	-	-	-	-	GO:0044424//intracellular part	GO:0000166//nucleotide binding;GO:0016301//kinase activity;GO:0016616//oxidoreductase activity, acting on the CH-OH group of donors, NAD or NADP as acceptor	GO:0006796//phosphate-containing compound metabolic process;GO:0008203//cholesterol metabolic process;GO:0055086//nucleobase-containing small molecule metabolic process
ncbi_2675597	2000	1101	8.63	3.73	8.63	3.73	-1.21018	3.52568e-106	2.77887e-105	pmc1	plasma membrane calcium-transporting ATPase 4 [Magnaporthe oryzae 70-15]	-	-	-	-	GO:0031224//intrinsic component of membrane	GO:0019829//cation-transporting ATPase activity;GO:0032550//purine ribonucleoside binding;GO:0043169//cation binding	GO:0006816//calcium ion transport
ncbi_2675598	14	76	0.46	1.96	0.46	1.96	2.09115	1.44276e-08	2.89227e-08	--	hypothetical protein MGG_04889 [Magnaporthe oryzae 70-15]	-	-	-	-	-	-	-
ncbi_2675605	16	89	0.15	0.64	0.15	0.64	2.09311	7.59854e-10	1.60332e-09	--	Actin filament organization protein app1 [Colletotrichum higginsianum IMI 349063]	-	-	-	-	-	-	-
ncbi_2675607	2	23	0.02	0.18	0.02	0.18	3.16993	0.000279321	0.000450305	--	Hsp70-like protein [Magnaporthe oryzae Y34]	-	-	-	-	-	-	-
ncbi_2675613	97	394	1.98	6.32	1.98	6.32	1.67442	8.5542e-29	2.9007e-28	--	UPF0643 protein [Ustilaginoidea virens]	-	-	-	-	GO:0043231//intracellular membrane-bounded organelle;GO:0044444//cytoplasmic part	-	-
ncbi_2675619	23	250	0.23	1.98	0.23	1.98	3.10579	1.37522e-37	5.4001e-37	mpaDE	cytochrome P450 71A23 [Magnaporthe oryzae 70-15]	-	-	-	-	-	GO:0016491//oxidoreductase activity;GO:0046906//tetrapyrrole binding;GO:0046914//transition metal ion binding	GO:0044710//single-organism metabolic process
ncbi_2675620	14	64	0.24	0.86	0.24	0.86	1.8413	2.27502e-06	4.15668e-06	--	integral membrane protein [Colletotrichum tofieldiae]	-	-	-	-	-	-	GO:0050794//regulation of cellular process
ncbi_2675625	3776	2156	49.96	22.41	49.96	22.41	-1.15663	4.73122e-164	5.35788e-163	--	hypothetical protein MGG_05080 [Magnaporthe oryzae 70-15]	-	-	-	-	-	-	-
ncbi_2675632	917	528	6.3	2.85	6.3	2.85	-1.14439	2.76091e-46	1.23526e-45	--	hypothetical protein MGG_05090 [Magnaporthe oryzae 70-15]	-	-	-	-	-	-	-
ncbi_2675666	129	43	3.77	0.99	3.77	0.99	-1.92906	5.70456e-16	1.45697e-15	folE	GTP cyclohydrolase I [Magnaporthe oryzae 70-15]	Metabolism;Metabolism	Global and overview maps;Metabolism of cofactors and vitamins	ko01100//Metabolic pathways;ko00790//Folate biosynthesis	K01495;K01495	GO:0044424//intracellular part	GO:0003933//GTP cyclohydrolase activity	GO:0009396//folic acid-containing compound biosynthetic process
ncbi_2675681	1548	806	18.33	7.49	18.33	7.49	-1.29117	1.68402e-89	1.16985e-88	--	Aminodeoxyfutalosine nucleosidase [Madurella mycetomatis]	-	-	-	-	-	-	GO:0055086//nucleobase-containing small molecule metabolic process
ncbi_2675683	2565	1144	24.33	8.53	24.33	8.53	-1.51212	7.18212e-192	9.33054e-191	DDB_G0270104	external NADH-ubiquinone oxidoreductase 1, mitochondrial precursor [Magnaporthe oryzae Y34]	Metabolism	Energy metabolism	ko00190//Oxidative phosphorylation	K03885	-	GO:0000166//nucleotide binding;GO:0003824//catalytic activity	GO:0044710//single-organism metabolic process
ncbi_2675685	148	2234	0.84	9.98	0.84	9.98	3.57058	0	0	pgt1	OPT family small oligopeptide transporter [Magnaporthe oryzae 70-15]	-	-	-	-	GO:0043231//intracellular membrane-bounded organelle;GO:0044444//cytoplasmic part	-	GO:0044763//single-organism cellular process
ncbi_2675687	622	1888	7.42	17.69	7.42	17.69	1.25344	1.95269e-79	1.23825e-78	SPBC725.01	aspartate aminotransferase [Magnaporthe oryzae 70-15]	Metabolism;Metabolism;Metabolism;Metabolism;Metabolism;Metabolism;Metabolism;Metabolism;Metabolism;Metabolism;Metabolism;Metabolism;Metabolism	Global and overview maps;Global and overview maps;Global and overview maps;Global and overview maps;Global and overview maps;Amino acid metabolism;Amino acid metabolism;Amino acid metabolism;Global and overview maps;Amino acid metabolism;Amino acid metabolism;Amino acid metabolism;Amino acid metabolism	ko01100//Metabolic pathways;ko01110//Biosynthesis of secondary metabolites;ko01130//Biosynthesis of antibiotics;ko01230//Biosynthesis of amino acids;ko01200//Carbon metabolism;ko00350//Tyrosine metabolism;ko00270//Cysteine and methionine metabolism;ko00330//Arginine and proline metabolism;ko01210//2-Oxocarboxylic acid metabolism;ko00250//Alanine, aspartate and glutamate metabolism;ko00360//Phenyl…	K14454;K14454;K14454;K14454;K14454;K14454;K14454;K14454;K14454;K14454;K14454;K14454;K14454	GO:0042579//microbody	GO:0008483//transaminase activity;GO:0043168//anion binding	GO:0006531//aspartate metabolic process
ncbi_2675688	80	214	1.3	2.74	1.3	2.74	1.07566	5.7973e-09	1.18091e-08	PpSQ1_00455	HpcH/HpaI aldolase [Magnaporthe oryzae 70-15]	-	-	-	-	-	-	-
ncbi_2675693	10834	1964	167.05	23.79	167.05	23.79	-2.81185	0	0	--	hypothetical protein MGG_05143 [Magnaporthe oryzae 70-15]	-	-	-	-	-	-	-
ncbi_2675697	1009	2671	7.01	14.57	7.01	14.57	1.05551	8.99205e-85	6.02684e-84	--	malic acid transporter [Magnaporthe oryzae 70-15]	-	-	-	-	GO:0031224//intrinsic component of membrane	GO:0015103//inorganic anion transmembrane transporter activity	GO:0044763//single-organism cellular process
ncbi_2675699	340	1440	3.49	11.62	3.49	11.62	1.73531	1.35335e-100	1.03081e-99	--	hypothetical protein MGG_05114 [Magnaporthe oryzae 70-15]	-	-	-	-	-	-	-
ncbi_2675708	937	185	9.95	1.54	9.95	1.54	-2.69177	1.48457e-155	1.58266e-154	gsfF	pisatin demethylase [Magnaporthe oryzae Y34]	-	-	-	-	-	GO:0016491//oxidoreductase activity;GO:0046906//tetrapyrrole binding;GO:0046914//transition metal ion binding	GO:0044710//single-organism metabolic process
ncbi_2675727	506	260	9.96	4.02	9.96	4.02	-1.30895	2.63156e-33	9.64558e-33	--	NADB-Rossmann family domain-containing protein [Colletotrichum incanum]	-	-	-	-	-	-	-
ncbi_2675738	598	6386	8.24	69.16	8.24	69.16	3.06922	0	0	SPAC1039.03	esterase/lipase/thioesterase [Magnaporthe oryzae 70-15]	-	-	-	-	-	GO:0003824//catalytic activity	-
ncbi_2675748	268	138	4.63	1.87	4.63	1.87	-1.30797	2.09489e-18	5.68037e-18	--	hypothetical protein MGG_05308 [Magnaporthe oryzae 70-15]	-	-	-	-	-	-	GO:0022413//reproductive process in single-celled organism;GO:0032502//developmental process;GO:0051704//multi-organism process
ncbi_2675757	189	91	2.48	0.94	2.48	0.94	-1.39961	4.61981e-15	1.15317e-14	--	transcription factor subunit med10 [Colletotrichum incanum]	-	-	-	-	-	-	-
ncbi_2675780	256	115	3.21	1.13	3.21	1.13	-1.50625	1.10808e-21	3.23634e-21	bna4	kynurenine 3-monooxygenase [Magnaporthe oryzae 70-15]	Metabolism;Metabolism	Global and overview maps;Amino acid metabolism	ko01100//Metabolic pathways;ko00380//Tryptophan metabolism	K00486;K00486	-	GO:0016491//oxidoreductase activity	GO:0044710//single-organism metabolic process
ncbi_2675781	103677	19609	568.7	84.49	568.7	84.49	-2.75082	0	0	--	AAA family ATPase [Colletotrichum simmondsii]	-	-	-	-	-	GO:0032550//purine ribonucleoside binding	GO:0007275//multicellular organism development
ncbi_2675791	703	128	10.32	1.48	10.32	1.48	-2.80177	8.27757e-125	7.37669e-124	--	hypothetical protein MGG_05515 [Magnaporthe oryzae 70-15]	-	-	-	-	-	GO:0070011//peptidase activity, acting on L-amino acid peptides	-
ncbi_2675795	71	0	0.96	0	0.96	0.001	-9.90689	3.05074e-23	9.18742e-23	CRYZ	GroES-like protein [Coniochaeta ligniaria NRRL 30616]	-	-	-	-	-	GO:0003824//catalytic activity	GO:0044710//single-organism metabolic process
ncbi_2675796	149	0	1.91	0	1.91	0.001	-10.8994	2.57193e-48	1.18289e-47	dmoA	xenobiotic compound monooxygenase [Magnaporthe oryzae 70-15]	Metabolism	Energy metabolism	ko00920//Sulfur metabolism	K04091	-	GO:0016491//oxidoreductase activity	GO:0044710//single-organism metabolic process
ncbi_2675806	1225	506	19.46	6.31	19.46	6.31	-1.6248	7.96634e-103	6.15366e-102	--	hypothetical protein MGG_05530 [Magnaporthe oryzae 70-15]	-	-	-	-	-	-	-
ncbi_2675809	29	2	0.42	0.02	0.42	0.02	-4.39232	8.1025e-09	1.64267e-08	chit1	chitinase 1 [Magnaporthe oryzae 70-15]	Metabolism;Metabolism	Global and overview maps;Carbohydrate metabolism	ko01100//Metabolic pathways;ko00520//Amino sugar and nucleotide sugar metabolism	K01183;K01183	-	GO:0004553//hydrolase activity, hydrolyzing O-glycosyl compounds	GO:0006026//aminoglycan catabolic process;GO:0044238//primary metabolic process
ncbi_2675821	761	466	6.81	3.28	6.81	3.28	-1.05396	1.46052e-34	5.4566e-34	--	cell surface protein [Colletotrichum gloeosporioides Nara gc5]	-	-	-	-	-	-	-
ncbi_2675826	2074	578	16.49	3.61	16.49	3.61	-2.19152	8.74959e-251	1.4527e-249	--	ankyrin repeat protein [Colletotrichum gloeosporioides Nara gc5]	-	-	-	-	-	-	-
ncbi_2675827	912	287	5.38	1.33	5.38	1.33	-2.01618	2.08955e-106	1.64911e-105	SLC2A3	sugar transporter [Magnaporthe oryzae 70-15]	-	-	-	-	GO:0031224//intrinsic component of membrane	GO:0022857//transmembrane transporter activity	GO:0044763//single-organism cellular process;GO:0044765//single-organism transport
ncbi_2675840	35	321	0.53	3.79	0.53	3.79	2.83813	2.9301e-44	1.27425e-43	--	chitin binding protein 1 [Magnaporthe oryzae]	-	-	-	-	-	GO:0097367//carbohydrate derivative binding	-
ncbi_2675841	34	932	0.53	11.46	0.53	11.46	4.43447	3.16109e-177	3.88788e-176	--	plasma membrane protein pth11 [Ophiostoma piceae UAMH 11346]	-	-	-	-	-	-	-
ncbi_2675842	0	10	0	0.09	0.001	0.09	6.49185	0.00391328	0.00581159	--	integral membrane protein, partial [Diaporthe helianthi]	-	-	-	-	-	-	GO:0050794//regulation of cellular process
ncbi_2675852	424	71	10.71	1.41	10.71	1.41	-2.92519	1.45923e-80	9.40236e-80	--	hypothetical protein MGG_05564 [Magnaporthe oryzae 70-15]	-	-	-	-	-	-	-
ncbi_2675853	1828	21049	30.89	279.42	30.89	279.42	3.17722	0	0	Cel61a	endoglucanase-4 [Magnaporthe oryzae 70-15]	-	-	-	-	-	-	-
ncbi_2675858	189	30	2.1	0.26	2.1	0.26	-3.01381	7.75841e-38	3.06053e-37	cel6A	exoglucanase 2 [Magnaporthe oryzae 70-15]	Metabolism;Metabolism	Global and overview maps;Carbohydrate metabolism	ko01100//Metabolic pathways;ko00500//Starch and sucrose metabolism	K19668;K19668	-	GO:0004553//hydrolase activity, hydrolyzing O-glycosyl compounds;GO:0030247//polysaccharide binding	GO:0030243//cellulose metabolic process
ncbi_2675863	1997	1069	35.02	14.73	35.02	14.73	-1.24942	3.45663e-112	2.83619e-111	--	ankyrin repeat domain-containing protein [Magnaporthe oryzae 70-15]	-	-	-	-	GO:0022624//proteasome accessory complex;GO:0044444//cytoplasmic part	-	GO:0019538//protein metabolic process;GO:0043248//proteasome assembly
ncbi_2675875	2175	3	23.48	0.03	23.48	0.03	-9.61225	0	0	--	WD40/YVTN repeat-like-containing domain protein [Metarhizium guizhouense ARSEF 977]	-	-	-	-	-	-	-
ncbi_2675876	8	0	0.34	0	0.34	0.001	-8.40939	0.00391328	0.00581159	--	hypothetical protein MGG_05469 [Magnaporthe oryzae 70-15]	-	-	-	-	-	-	-
ncbi_2675880	3763	2255	50.17	23.62	50.17	23.62	-1.08682	1.18248e-146	1.19886e-145	--	hypothetical protein MGG_05463 [Magnaporthe oryzae 70-15]	-	-	-	-	-	-	-
ncbi_2675885	667	2742	2.71	8.76	2.71	8.76	1.69264	3.34019e-172	3.96986e-171	SAT17	taurine catabolism dioxygenase family protein [Grosmannia clavigera kw1407]	-	-	-	-	-	GO:0003824//catalytic activity	GO:0044710//single-organism metabolic process
ncbi_2675894	528	0	6.75	0	6.75	0.001	-12.7207	1.97279e-167	2.27705e-166	--	hypothetical protein MGG_05551 [Magnaporthe oryzae 70-15]	-	-	-	-	-	GO:0022857//transmembrane transporter activity	-
ncbi_2675895	1707	0	30.27	0	30.27	0.001	-14.8856	0	0	--	polyketide cyclase dehydrase protein [Colletotrichum incanum]	-	-	-	-	-	-	-
ncbi_2675896	23	0	0.3	0	0.3	0.001	-8.22882	6.05043e-08	1.18289e-07	--	DUF895 domain membrane protein [Magnaporthe oryzae Y34]	-	-	-	-	-	-	GO:0044763//single-organism cellular process
ncbi_2675906	1442	690	17.92	6.74	17.92	6.74	-1.41075	1.49331e-96	1.09771e-95	liz1	pantothenate transporter [Colletotrichum orbiculare MAFF 240422]	-	-	-	-	-	-	GO:0044763//single-organism cellular process
ncbi_2675911	473	4768	9.51	75.27	9.51	75.27	2.98456	0	0	--	hypothetical protein MGG_05747 [Magnaporthe oryzae 70-15]	-	-	-	-	-	-	-
ncbi_2675916	94	13	3.5	0.38	3.5	0.38	-3.20328	1.63539e-20	4.65085e-20	--	X-Pro dipeptidyl-peptidase C-terminal non-catalytic domain-containing protein [Colletotrichum nymphaeae SA-01]	-	-	-	-	-	-	-
ncbi_2675917	3543	1372	41.43	12.6	41.43	12.6	-1.71725	5.58842099117694e-309	1.13125e-307	faeB-1	tannase and feruloyl esterase [Coniochaeta ligniaria NRRL 30616]	-	-	-	-	-	GO:0003824//catalytic activity	-
ncbi_2675920	1801	558	7.63	1.86	7.63	1.86	-2.03638	6.19987e-201	8.438e-200	BEA3	spermidine/putrescine import ATP-binding protein potA [Magnaporthe oryzae 70-15]	-	-	-	-	GO:0031224//intrinsic component of membrane	GO:0015405//P-P-bond-hydrolysis-driven transmembrane transporter activity;GO:0017111//nucleoside-triphosphatase activity;GO:0032550//purine ribonucleoside binding	GO:0044763//single-organism cellular process;GO:0051234//establishment of localization
ncbi_2675921	6892	2686	43	13.16	43	13.16	-1.70818	0	0	--	hydrolase [Magnaporthe oryzae 70-15]	-	-	-	-	-	GO:0016787//hydrolase activity	GO:0008152//metabolic process
ncbi_2675926	455	2179	3.29	12.36	3.29	12.36	1.90952	6.61631e-167	7.60021e-166	--	MIF domain-containing protein [Magnaporthe oryzae 70-15]	-	-	-	-	-	-	-
ncbi_2675931	298	71	0.84	0.16	0.84	0.16	-2.39232	2.29835e-46	1.02869e-45	PKS1	lovastatin nonaketide synthase [Magnaporthe oryzae 70-15]	-	-	-	-	-	GO:0003824//catalytic activity;GO:0046914//transition metal ion binding	GO:0044710//single-organism metabolic process
ncbi_2675932	1506	410	21.24	4.54	21.24	4.54	-2.22602	2.88108e-192	3.75918e-191	tropB	zeaxanthin epoxidase [Magnaporthe oryzae 70-15]	-	-	-	-	-	GO:0003824//catalytic activity	GO:0044710//single-organism metabolic process
ncbi_2675936	14	68	0.53	2.04	0.53	2.04	1.9445	3.77259e-07	7.13405e-07	--	hypothetical protein MGG_05452 [Magnaporthe oryzae 70-15]	-	-	-	-	-	-	-
ncbi_2675937	16	1	0.56	0.03	0.56	0.03	-4.22239	0.000145836	0.00023958	--	hypothetical protein MGG_05444 [Magnaporthe oryzae 70-15]	-	-	-	-	-	-	-
ncbi_2675957	119	441	2.73	7.95	2.73	7.95	1.54205	2.15158e-28	7.23868e-28	--	hypothetical protein MGG_05429 [Magnaporthe oryzae 70-15]	-	-	-	-	-	-	-
ncbi_2675961	5093	24951	45.14	173.72	45.14	173.72	1.94429	0	0	SLC6A6	solute carrier family 6 protein [Magnaporthe oryzae 70-15]	-	-	-	-	GO:0031224//intrinsic component of membrane	GO:0015291//secondary active transmembrane transporter activity	GO:0044763//single-organism cellular process;GO:0044765//single-organism transport
ncbi_2675974	45	327	0.31	1.79	0.31	1.79	2.52962	1.13595e-39	4.59125e-39	PHO84	MFS general substrate transporter [Coniochaeta ligniaria NRRL 30616]	-	-	-	-	GO:0031224//intrinsic component of membrane	GO:0005215//transporter activity	GO:0044763//single-organism cellular process
ncbi_2675982	5497	2777	82.36	32.68	82.36	32.68	-1.33354	1.17585e-276	2.14512e-275	GTT1	glutathione S-transferase I [Magnaporthe oryzae 70-15]	Metabolism	Metabolism of other amino acids	ko00480//Glutathione metabolism	K00799	GO:0031966//mitochondrial membrane	GO:0004601//peroxidase activity	GO:0006790//sulfur compound metabolic process;GO:0044710//single-organism metabolic process
ncbi_2675983	422	1232	2.76	6.34	2.76	6.34	1.19981	1.13429e-50	5.35432e-50	--	Protein kinase [Colletotrichum higginsianum IMI 349063]	-	-	-	-	-	-	-
ncbi_2675987	2902	1505	25.34	10.32	25.34	10.32	-1.29597	1.12649e-162	1.26495e-161	--	hypothetical protein MGG_05423 [Magnaporthe oryzae 70-15]	-	-	-	-	-	-	-
ncbi_2676009	0	11	0	0.24	0.001	0.24	7.90689	0.00195752	0.00298199	--	hypothetical protein MGG_05581 [Magnaporthe oryzae 70-15]	-	-	-	-	-	-	-
ncbi_2676015	252	709	1.21	2.66	1.21	2.66	1.13642	1.02878e-28	3.48265e-28	--	Halotolerance protein 9 [Madurella mycetomatis]	-	-	-	-	GO:0043231//intracellular membrane-bounded organelle	GO:0046914//transition metal ion binding	GO:0006355//regulation of transcription, DNA-templated
ncbi_2676021	4	33	0.07	0.46	0.07	0.46	2.71621	2.27037e-05	3.91629e-05	--	kelch repeat protein [Colletotrichum fioriniae PJ7]	-	-	-	-	-	-	-
ncbi_2676024	3470	2049	74.88	34.73	74.88	34.73	-1.1084	1.16997e-142	1.16165e-141	ypgQ	hd domain-containing protein [Colletotrichum orbiculare MAFF 240422]	-	-	-	-	-	-	-
ncbi_2676029	57	661	1.09	9.95	1.09	9.95	3.19037	1.08567e-98	8.14523e-98	--	Pc12g01450 [Penicillium rubens Wisconsin 54-1255]	-	-	-	-	-	-	-
ncbi_2676030	17	78	0.18	0.66	0.18	0.66	1.87447	1.72008e-07	3.29944e-07	--	hypothetical protein MGG_05633 [Magnaporthe oryzae 70-15]	-	-	-	-	-	-	-
ncbi_2676035	18	62	0.24	0.66	0.24	0.66	1.45943	8.47064e-05	0.000141048	--	dockerin type 1 [Colletotrichum incanum]	-	-	-	-	-	-	-
ncbi_2676036	551	61734	15.8	1390.56	15.8	1390.56	6.4596	0	0	--	hypothetical protein MGG_05406 [Magnaporthe oryzae 70-15]	-	-	-	-	-	-	-
ncbi_2676040	950	6959	9.45	54.35	9.45	54.35	2.52389	0	0	--	hypothetical protein MGG_05638 [Magnaporthe oryzae 70-15]	-	-	-	-	-	-	-
ncbi_2676046	41	523	0.21	2.1	0.21	2.1	3.32193	3.67761e-82	2.40709e-81	CYP505	bifunctional P-450:NADPH-P450 reductase [Magnaporthe oryzae 70-15]	Metabolism;Metabolism	Amino acid metabolism;Lipid metabolism	ko00380//Tryptophan metabolism;ko00071//Fatty acid degradation	K14338;K14338	-	GO:0016712//oxidoreductase activity, acting on paired donors, with incorporation or reduction of molecular oxygen, reduced flavin or flavoprotein as one donor, and incorporation of one atom of oxygen;GO:0032553//ribonucleotide binding;GO:0046906//tetrapyrrole binding;GO:0046914//transition metal ion binding	GO:0044710//single-organism metabolic process
ncbi_2676055	4	68	0.09	1.14	0.09	1.14	3.66297	8.83702e-13	2.06461e-12	--	cell wall protein [Colletotrichum orbiculare MAFF 240422]	-	-	-	-	-	-	-
ncbi_2676060	20	82	0.19	0.62	0.19	0.62	1.70627	4.48571e-07	8.45181e-07	SUGCT	CAIB/BAIF family enzyme [Magnaporthe oryzae 70-15]	-	-	-	-	-	-	-
ncbi_2676063	453	263	2.97	1.35	2.97	1.35	-1.1375	3.65287e-24	1.12031e-23	--	hypothetical protein MGG_05572 [Magnaporthe oryzae 70-15]	-	-	-	-	-	-	-
ncbi_2676066	9443	3961	158.18	52.12	158.18	52.12	-1.60166	0	0	--	glutathione S-transferase [Magnaporthe oryzae Y34]	-	-	-	-	-	-	-
ncbi_2676067	154	57	3.8	1.11	3.8	1.11	-1.77544	7.76149e-17	2.02365e-16	--	phospholipase/carboxylesterase [Grosmannia clavigera kw1407]	-	-	-	-	-	GO:0003824//catalytic activity	-
ncbi_2676072	1351	792	9.58	4.41	9.58	4.41	-1.11925	2.83907e-63	1.55051e-62	--	tetratricopeptide repeat domain-containing protein [Pochonia chlamydosporia 170]	-	-	-	-	-	-	-
ncbi_2676073	874	414	7.8	2.9	7.8	2.9	-1.42742	2.59117e-62	1.39669e-61	--	hypothetical protein MGG_05769 [Magnaporthe oryzae 70-15]	-	-	-	-	-	GO:0016740//transferase activity	-
ncbi_2676074	229	817	3.03	8.49	3.03	8.49	1.48645	3.88009e-48	1.77977e-47	--	hypothetical protein MGG_13179 [Magnaporthe oryzae 70-15]	-	-	-	-	-	-	-
ncbi_2676076	595	285	22.31	8.39	22.31	8.39	-1.41095	6.41088e-43	2.74745e-42	--	hypothetical protein MGG_05764 [Magnaporthe oryzae 70-15]	-	-	-	-	-	-	-
ncbi_2676077	932	430	18.29	6.63	18.29	6.63	-1.46397	8.28463e-69	4.77889e-68	--	toxin biosynthesis protein [Colletotrichum incanum]	-	-	-	-	-	-	-
ncbi_2676078	9708	1492	213.62	25.79	213.62	25.79	-3.05016	0	0	--	3',5'-bisphosphate nucleotidase [Colletotrichum higginsianum IMI 349063]	-	-	-	-	-	-	-
ncbi_2676087	30	99	0.55	1.43	0.55	1.43	1.37851	1.44011e-06	2.6518e-06	--	integral membrane protein [Colletotrichum incanum]	-	-	-	-	-	-	-
ncbi_2676100	3	20	0.02	0.09	0.02	0.09	2.16993	0.00436394	0.00644815	FUB8	L-aminoadipate-semialdehyde dehydrogenase [Magnaporthe oryzae 70-15]	-	-	-	-	-	-	-
ncbi_2676112	1183	7173	25.53	121.59	25.53	121.59	2.25176	0	0	--	hypothetical protein MGG_05608 [Magnaporthe oryzae 70-15]	-	-	-	-	-	-	-
ncbi_2676123	486	1334	3.89	8.4	3.89	8.4	1.11062	3.00315e-48	1.37963e-47	ARB_01444	endo-1,3(4)-beta-glucanase 1 [Magnaporthe oryzae 70-15]	-	-	-	-	-	GO:0052736//beta-glucanase activity	GO:0044036//cell wall macromolecule metabolic process
ncbi_2676125	516	1779	1.88	5.09	1.88	5.09	1.43693	4.55412e-93	3.2696e-92	--	glycosyl hydrolase family 43 protein [Colletotrichum orbiculare MAFF 240422]	-	-	-	-	-	-	-
ncbi_2676137	155	67	1.87	0.64	1.87	0.64	-1.54689	2.78488e-14	6.8071e-14	ARB_02922	Fasciclin-like arabinogalactan protein-like protein 7 [Colletotrichum chlorophyti]	-	-	-	-	-	-	-
ncbi_2676144	5975	2286	55.52	16.69	55.52	16.69	-1.73402	0	0	BACOVA_02654	xylosidase/arabinosidase [Magnaporthe oryzae P131]	-	-	-	-	-	GO:0016787//hydrolase activity	GO:0044238//primary metabolic process
ncbi_2676154	540	238	6.22	2.15	6.22	2.15	-1.53258	2.88928e-44	1.25708e-43	MCPB	carboxypeptidase 2 [Magnaporthe oryzae 70-15]	-	-	-	-	-	GO:0008235//metalloexopeptidase activity;GO:0046914//transition metal ion binding	GO:0019538//protein metabolic process
ncbi_2676160	1201	424	11.89	3.3	11.89	3.3	-1.84921	5.81624e-122	5.07399e-121	--	Ankyrin-2 [Talaromyces marneffei PM1]	-	-	-	-	-	-	-
ncbi_2676161	1790	1068	19.83	9.29	19.83	9.29	-1.09393	3.25671e-81	2.1166e-80	--	AT hook-like protein [Ophiocordyceps sinensis CO18]	-	-	-	-	-	GO:0003676//nucleic acid binding	-
ncbi_2676167	862	2380	7.61	16.51	7.61	16.51	1.11737	1.52263e-84	1.01599e-83	lkh1	CMGC protein kinase [Magnaporthe oryzae 70-15]	-	-	-	-	-	GO:0016772//transferase activity, transferring phosphorus-containing groups;GO:0032550//purine ribonucleoside binding	GO:0006464//cellular protein modification process;GO:0006796//phosphate-containing compound metabolic process
ncbi_2676168	581	1955	14.81	39.14	14.81	39.14	1.40207	2.30055e-97	1.70574e-96	--	hypothetical protein MGG_05398 [Magnaporthe oryzae 70-15]	-	-	-	-	-	-	GO:0034641//cellular nitrogen compound metabolic process
ncbi_2676169	3	26	0.05	0.36	0.05	0.36	2.848	0.000181736	0.000296771	--	hypothetical protein MGG_05354 [Magnaporthe oryzae 70-15]	-	-	-	-	-	-	-
ncbi_2676174	0	22	0	0.49	0.001	0.49	8.93664	1.92554e-06	3.52619e-06	--	hypothetical protein MGG_05387 [Magnaporthe oryzae 70-15]	-	-	-	-	-	-	-
ncbi_2676180	1607	762	17.73	6.6	17.73	6.6	-1.42565	6.28366e-108	4.99861e-107	hxB	molybdenum cofactor sulfurase [Magnaporthe oryzae Y34]	Metabolism	Metabolism of cofactors and vitamins	ko00790//Folate biosynthesis	K15631	-	GO:0043168//anion binding	-
ncbi_2676182	204	1063	1.86	7.61	1.86	7.61	2.03259	5.74157e-94	4.15442e-93	--	Hsp70 family chaperone [Purpureocillium lilacinum]	-	-	-	-	-	-	-
ncbi_2676203	675	212	7.19	1.77	7.19	1.77	-2.02224	2.26563e-80	1.45592e-79	--	hypothetical protein MGG_05500 [Magnaporthe oryzae 70-15]	-	-	-	-	-	-	-
ncbi_2676204	3812	1074	31.91	7.06	31.91	7.06	-2.17627	0	0	--	Ankyrin repeat protein [Colletotrichum higginsianum IMI 349063]	-	-	-	-	-	-	-
ncbi_2676227	40	23	1.2	0.54	1.2	0.54	-1.152	0.00374401	0.00558022	--	hypothetical protein MGG_11030 [Magnaporthe oryzae 70-15]	-	-	-	-	-	-	-
ncbi_2676238	951	113	8.81	0.82	8.81	0.82	-3.42545	2.31737e-202	3.1828e-201	--	serine/threonine protein kinase [Magnaporthe oryzae 70-15]	-	-	-	-	-	GO:0004672//protein kinase activity;GO:0032550//purine ribonucleoside binding	GO:0006464//cellular protein modification process;GO:0006796//phosphate-containing compound metabolic process
ncbi_2676243	2008	900	10.25	3.61	10.25	3.61	-1.50555	1.17341e-142	1.1641e-141	RAD5B	DNA repair and recombination protein RAD5C [Magnaporthe oryzae 70-15]	-	-	-	-	-	GO:0032550//purine ribonucleoside binding;GO:0046914//transition metal ion binding	-
ncbi_2676251	24	67	0.57	1.26	0.57	1.26	1.14439	0.000868658	0.00135526	--	hypothetical protein MGG_10733 [Magnaporthe oryzae 70-15]	-	-	-	-	-	-	-
ncbi_2676254	10767	4258	144.16	44.78	144.16	44.78	-1.68674	0	0	--	chitosanase, partial [Magnaporthe oryzae Y34]	-	-	-	-	-	-	-
ncbi_2676263	4	883	0.03	4.44	0.03	4.44	7.20945	4.03162e-205	5.62085e-204	isp4	oligopeptide transporter 2 [Magnaporthe oryzae 70-15]	-	-	-	-	-	-	GO:0007275//multicellular organism development;GO:0044763//single-organism cellular process
ncbi_2676264	512	4161	4.2	26.83	4.2	26.83	2.67539	0	0	cao1	peroxisomal copper amine oxidase [Magnaporthe oryzae P131]	Metabolism;Metabolism;Metabolism;Metabolism;Metabolism;Metabolism	Global and overview maps;Global and overview maps;Amino acid metabolism;Amino acid metabolism;Amino acid metabolism;Metabolism of other amino acids	ko01100//Metabolic pathways;ko01110//Biosynthesis of secondary metabolites;ko00350//Tyrosine metabolism;ko00260//Glycine, serine and threonine metabolism;ko00360//Phenylalanine metabolism;ko00410//beta-Alanine metabolism	K00276;K00276;K00276;K00276;K00276;K00276	-	GO:0016641//oxidoreductase activity, acting on the CH-NH2 group of donors, oxygen as acceptor;GO:0043169//cation binding;GO:0048037//cofactor binding	GO:0044710//single-organism metabolic process;GO:1901564//organonitrogen compound metabolic process
ncbi_2676268	482	300	5.63	2.75	5.63	2.75	-1.0337	3.88358e-22	1.14289e-21	--	hypothetical protein MGG_10746 [Magnaporthe oryzae 70-15]	-	-	-	-	-	-	-
ncbi_2676311	25	0	1.1	0	1.1	0.001	-10.1033	1.51646e-08	3.03647e-08	--	hypothetical protein MGG_10788 [Magnaporthe oryzae 70-15]	-	-	-	-	-	-	-
ncbi_2676312	0	7	0	0.16	0.001	0.16	7.32193	0.0312734	0.0426744	--	hypothetical protein MGG_10789 [Magnaporthe oryzae 70-15]	-	-	-	-	-	-	-
ncbi_2676317	46	645	1.45	15.97	1.45	15.97	3.46124	6.7256e-104	5.23567e-103	ARB_04619	Secreted protein [Colletotrichum higginsianum IMI 349063]	-	-	-	-	-	-	-
ncbi_2676322	10	30	0.26	0.61	0.26	0.61	1.2303	0.0238373	0.0329696	--	amidohydrolase [Colletotrichum gloeosporioides Cg-14]	-	-	-	-	-	-	-
ncbi_2676323	28	17	0.27	0.13	0.27	0.13	-1.05445	0.0260653	0.0359188	qa-y	quinate permease [Magnaporthe oryzae 70-15]	-	-	-	-	GO:0031224//intrinsic component of membrane	GO:0022857//transmembrane transporter activity	GO:0044763//single-organism cellular process;GO:0051234//establishment of localization
ncbi_2676330	50	0	0.52	0	0.52	0.001	-9.02237	2.3784e-16	6.13589e-16	--	HET-domain-containing protein [Stagonospora sp. SRC1lsM3a]	-	-	-	-	-	-	-
ncbi_2676331	1977	9792	17.31	67.36	17.31	67.36	1.96029	0	0	fap2	sarcosine oxidase [Magnaporthe oryzae 70-15]	-	-	-	-	GO:0043231//intracellular membrane-bounded organelle;GO:0044444//cytoplasmic part	GO:0000166//nucleotide binding;GO:0016647//oxidoreductase activity, acting on the CH-NH group of donors, oxygen as acceptor	GO:0034641//cellular nitrogen compound metabolic process;GO:0044710//single-organism metabolic process
ncbi_2676334	35	0	0.56	0	0.56	0.001	-9.12928	1.50437e-11	3.38428e-11	--	integral membrane protein [Magnaporthe oryzae Y34]	-	-	-	-	-	-	-
ncbi_2676337	635	0	3.86	0	3.86	0.001	-11.9144	1.45501e-200	1.97578e-199	--	hypothetical protein MGG_10806 [Magnaporthe oryzae 70-15]	-	-	-	-	GO:0043231//intracellular membrane-bounded organelle	GO:0046914//transition metal ion binding	GO:0006355//regulation of transcription, DNA-templated
ncbi_2676339	7618	28901	91.43	272.48	91.43	272.48	1.57541	0	0	--	Pci domain-containing protein [Colletotrichum higginsianum IMI 349063]	-	-	-	-	-	-	-
ncbi_2676375	3544	15773	7.56	26.42	7.56	26.42	1.80517	0	0	ppoC	heme peroxidase [Magnaporthe oryzae 70-15]	Metabolism;Metabolism	Global and overview maps;Lipid metabolism	ko01100//Metabolic pathways;ko00590//Arachidonic acid metabolism	K00509;K00509	-	GO:0016491//oxidoreductase activity;GO:0046906//tetrapyrrole binding;GO:0046914//transition metal ion binding	GO:0006950//response to stress;GO:0044710//single-organism metabolic process
ncbi_2676378	12	0	0.24	0	0.24	0.001	-7.90689	0.000245094	0.000396527	--	hypothetical protein MGG_10846 [Magnaporthe oryzae 70-15]	-	-	-	-	-	-	-
ncbi_2676379	11560	6	109.18	0.04	109.18	0.04	-11.4144	0	0	--	ankyrin repeat domain-containing protein 29 [Magnaporthe oryzae Y34]	-	-	-	-	-	-	-
ncbi_2676380	109	22	1.14	0.18	1.14	0.18	-2.66297	6.36895e-20	1.78837e-19	--	Protein SERAC1 [Madurella mycetomatis]	-	-	-	-	-	-	-
ncbi_2676383	224	1067	2.77	10.35	2.77	10.35	1.90167	1.16025e-86	7.92242e-86	patC	major facilitator superfamily transporter [Colletotrichum orchidophilum]	-	-	-	-	GO:0031224//intrinsic component of membrane	-	GO:0044763//single-organism cellular process
ncbi_2676391	3019	8118	27.18	57.4	27.18	57.4	1.07851	2.40513e-203	3.33001e-202	--	glycosyl family protein [Colletotrichum orbiculare MAFF 240422]	-	-	-	-	-	-	-
ncbi_2676399	17	467	0.32	6.96	0.32	6.96	4.44294	1.4138e-90	9.92474e-90	--	peroxidase [Colletotrichum gloeosporioides Cg-14]	-	-	-	-	-	GO:0046906//tetrapyrrole binding	GO:0006950//response to stress;GO:0044710//single-organism metabolic process
ncbi_2676400	7	473	0.07	3.85	0.07	3.85	5.78136	3.53547e-104	2.75762e-103	GAOA	galactose oxidase [Magnaporthe oryzae 70-15]	Metabolism	Carbohydrate metabolism	ko00052//Galactose metabolism	K04618	-	-	-
ncbi_2676401	5954	1242	28.63	4.69	28.63	4.69	-2.60987	0	0	CYP505	bifunctional P-450:NADPH-P450 reductase [Magnaporthe oryzae 70-15]	Metabolism;Metabolism	Amino acid metabolism;Lipid metabolism	ko00380//Tryptophan metabolism;ko00071//Fatty acid degradation	K14338;K14338	-	GO:0016712//oxidoreductase activity, acting on paired donors, with incorporation or reduction of molecular oxygen, reduced flavin or flavoprotein as one donor, and incorporation of one atom of oxygen;GO:0032553//ribonucleotide binding;GO:0046906//tetrapyrrole binding;GO:0046914//transition metal ion binding	GO:0044710//single-organism metabolic process
ncbi_2676431	2742	1054	41.31	12.47	41.31	12.47	-1.72803	1.50973e-228	2.31453e-227	OBAP1A	duf1264 domain protein, partial [Colletotrichum incanum]	-	-	-	-	-	-	-
ncbi_2676432	990	552	7.03	3.08	7.03	3.08	-1.19059	4.43742e-53	2.15219e-52	faeB-1	feruloyl esterase B [Magnaporthe oryzae 70-15]	-	-	-	-	-	GO:0003824//catalytic activity	-
ncbi_2676434	1648	29851	20.79	295.82	20.79	295.82	3.83076	0	0	--	hypothetical protein MGG_03504 [Magnaporthe oryzae 70-15]	-	-	-	-	-	-	-
ncbi_2676435	296	768	7.77	15.84	7.77	15.84	1.02759	4.22227e-26	1.35158e-25	--	hypothetical protein MGG_03505 [Magnaporthe oryzae 70-15]	-	-	-	-	-	-	-
ncbi_2676437	32	84	0.95	1.96	0.95	1.96	1.04485	0.000321724	0.000516859	--	hypothetical protein MGG_03507 [Magnaporthe oryzae 70-15]	-	-	-	-	GO:0019867//outer membrane;GO:0031224//intrinsic component of membrane	-	-
ncbi_2676439	36	224	0.55	2.7	0.55	2.7	2.29546	6.99185e-25	2.18057e-24	--	f-box domain containing protein [Grosmannia clavigera kw1407]	-	-	-	-	-	-	-
ncbi_2676448	66	388	1.64	7.55	1.64	7.55	2.20278	3.85157e-40	1.56673e-39	--	hypothetical protein MGG_03436 [Magnaporthe oryzae 70-15]	-	-	-	-	-	-	GO:0009101//glycoprotein biosynthetic process
ncbi_2676451	549	3023	7.85	33.94	7.85	33.94	2.11222	3.29844e-254	5.52996e-253	surE	acid phosphatase [Magnaporthe oryzae Y34]	-	-	-	-	-	GO:0003824//catalytic activity	-
ncbi_2676454	143	76	2.99	1.25	2.99	1.25	-1.25822	5.03539e-10	1.07001e-09	--	hypothetical protein MGG_03308 [Magnaporthe oryzae 70-15]	-	-	-	-	-	-	-
ncbi_2676455	69	23	1.18	0.31	1.18	0.31	-1.92845	3.24981e-09	6.71095e-09	--	hypothetical protein MGG_03309 [Magnaporthe oryzae 70-15]	-	-	-	-	-	-	-
ncbi_2676458	105	15	2.42	0.27	2.42	0.27	-3.16398	6.88208e-23	2.05811e-22	--	hypothetical protein MGG_03312 [Magnaporthe oryzae 70-15]	-	-	-	-	-	-	-
ncbi_2676472	5	25	0.09	0.34	0.09	0.34	1.91754	0.00233201	0.00353141	axe1	carbohydrate esterase family 5 protein [Sclerotinia borealis F-4128]	-	-	-	-	-	GO:0003824//catalytic activity	-
ncbi_2676474	1274	289	14.85	2.65	14.85	2.65	-2.4864	2.84899e-189	3.66552e-188	--	GPI anchored protein [Colletotrichum tofieldiae]	-	-	-	-	-	-	-
ncbi_2676489	1027	4374	6.22	20.8	6.22	20.8	1.7416	4.52608e-292	8.62398e-291	--	Signaling protein YkoW [Valsa mali]	-	-	-	-	-	-	-
ncbi_2676515	312	54	11.36	1.54	11.36	1.54	-2.88296	4.92608e-59	2.55543e-58	MSR1	Arginine--tRNA ligase, cytoplasmic [Scedosporium apiospermum]	Genetic Information Processing	Translation	ko00970//Aminoacyl-tRNA biosynthesis	K01887	-	GO:0004812//aminoacyl-tRNA ligase activity;GO:0032550//purine ribonucleoside binding	GO:0006418//tRNA aminoacylation for protein translation
ncbi_2676518	4206	34864	69.35	451.57	69.35	451.57	2.70298	0	0	--	helix-turn-helix- domain containing protein type [Ophiostoma piceae UAMH 11346]	-	-	-	-	-	-	-
ncbi_2676519	7	0	0.13	0	0.13	0.001	-7.02237	0.00782344	0.0112849	--	kinase-like protein [Alternaria alternata]	-	-	-	-	-	GO:0016740//transferase activity	-
ncbi_2676530	0	12	0	0.08	0.001	0.08	6.32193	0.00097925	0.00152069	PaFS	geranylgeranyl pyrophosphate synthetase [Magnaporthe oryzae 70-15]	-	-	-	-	-	GO:0016838//carbon-oxygen lyase activity, acting on phosphates	GO:0006720//isoprenoid metabolic process
ncbi_2676534	334	1057	5.15	12.81	5.15	12.81	1.31463	7.18951e-51	3.39909e-50	TYW3	tRNA wybutosine-synthesizing protein 3 [Magnaporthe oryzae 70-15]	-	-	-	-	GO:0043231//intracellular membrane-bounded organelle;GO:0044444//cytoplasmic part	GO:0008173//RNA methyltransferase activity	GO:0001510//RNA methylation;GO:0006400//tRNA modification
ncbi_2676536	1785	6803	10.78	32.26	10.78	32.26	1.58139	0	0	--	FreB protein [Magnaporthe oryzae 70-15]	-	-	-	-	GO:0031224//intrinsic component of membrane	GO:0003824//catalytic activity	GO:0044710//single-organism metabolic process
ncbi_2676538	2906	1572	26.64	11.32	26.64	11.32	-1.23472	7.60193e-150	7.83966e-149	FCR1	C6 transcription factor [Ustilaginoidea virens]	-	-	-	-	GO:0043231//intracellular membrane-bounded organelle	GO:0046914//transition metal ion binding	GO:0006355//regulation of transcription, DNA-templated
ncbi_2676542	4013	1771	56.56	19.61	56.56	19.61	-1.52819	6.01511e-279	1.10406e-277	--	hypothetical protein MGG_03715 [Magnaporthe oryzae 70-15]	-	-	-	-	-	-	-
ncbi_2676546	15707	6194	196.98	61.02	196.98	61.02	-1.6907	0	0	LAE1	TAM domain methyltransferase [Colletotrichum higginsianum]	-	-	-	-	-	-	-
ncbi_2676547	3619	1984	48.05	20.69	48.05	20.69	-1.2156	3.25052e-173	3.88638e-172	--	SET domain-containing protein 5 [Madurella mycetomatis]	-	-	-	-	-	-	-
ncbi_2676548	1954	158	45.64	2.9	45.64	2.9	-3.97617	0	0	--	hypothetical protein MGG_03395 [Magnaporthe oryzae 70-15]	-	-	-	-	-	-	-
ncbi_2676550	481	1715	5.43	15.21	5.43	15.21	1.486	1.24602e-94	9.06502e-94	citA	citrinin biosynthesis oxydoreductase CtnB [Magnaporthe oryzae 70-15]	-	-	-	-	-	-	GO:0044710//single-organism metabolic process
ncbi_2676564	50845	24882	348.85	134.1	348.85	134.1	-1.3793	0	0	--	Nicotinate-nucleotide diphosphorylase [Colletotrichum higginsianum IMI 349063]	-	-	-	-	-	-	-
ncbi_2676577	72	43	2.24	1.05	2.24	1.05	-1.09311	9.13218e-05	0.000151811	--	Bile acid 7-alpha [Colletotrichum higginsianum IMI 349063]	-	-	-	-	-	-	-
ncbi_2676583	692	146	9.42	1.56	9.42	1.56	-2.59418	5.89962e-112	4.83737e-111	cpr-c1	aldehyde reductase 1 [Magnaporthe oryzae 70-15]	-	-	-	-	GO:0044444//cytoplasmic part	GO:0016616//oxidoreductase activity, acting on the CH-OH group of donors, NAD or NADP as acceptor;GO:0016651//oxidoreductase activity, acting on NAD(P)H;GO:0016903//oxidoreductase activity, acting on the aldehyde or oxo group of donors	GO:0006979//response to oxidative stress;GO:0034641//cellular nitrogen compound metabolic process;GO:0044710//single-organism metabolic process
ncbi_2676589	125	60	2.15	0.81	2.15	0.81	-1.40834	2.28696e-10	4.9322e-10	GPHN	molybdopterin biosynthesis protein moeA [Magnaporthe oryzae 70-15]	Metabolism;Metabolism	Global and overview maps;Metabolism of cofactors and vitamins	ko01100//Metabolic pathways;ko00790//Folate biosynthesis	K03750;K03750	-	-	GO:0018130//heterocycle biosynthetic process
ncbi_2676590	46	25	2.49	1.06	2.49	1.06	-1.23208	0.000547159	0.000863769	--	hypothetical protein MGG_03259 [Magnaporthe oryzae 70-15]	-	-	-	-	-	-	-
ncbi_2676593	43	874	0.78	12.45	0.78	12.45	3.99653	8.65526e-156	9.24357e-155	--	hypothetical protein MGG_03671 [Magnaporthe oryzae 70-15]	-	-	-	-	-	-	-
ncbi_2676605	606	3308	4.28	18.34	4.28	18.34	2.09931	1.17335e-272	2.10223e-271	cel3B	Cel3e [Magnaporthe oryzae 70-15]	Metabolism;Metabolism;Metabolism;Metabolism	Global and overview maps;Global and overview maps;Carbohydrate metabolism;Metabolism of other amino acids	ko01100//Metabolic pathways;ko01110//Biosynthesis of secondary metabolites;ko00500//Starch and sucrose metabolism;ko00460//Cyanoamino acid metabolism	K05349;K05349;K05349;K05349	-	GO:0015926//glucosidase activity	GO:0044238//primary metabolic process
ncbi_2676606	16	5	0.19	0.05	0.19	0.05	-1.926	0.00436394	0.00644815	--	hypothetical protein MGG_03509 [Magnaporthe oryzae 70-15]	-	-	-	-	-	-	-
ncbi_2676616	612	1749	12.08	27.12	12.08	27.12	1.16674	2.13593e-66	1.20374e-65	--	hypothetical protein MGG_03539 [Magnaporthe oryzae 70-15]	-	-	-	-	-	-	-
ncbi_2676621	89	243	0.59	1.26	0.59	1.26	1.09464	2.0133e-10	4.34827e-10	--	hypothetical protein MGG_03544 [Magnaporthe oryzae 70-15]	-	-	-	-	-	-	-
ncbi_2676622	692	2797	3.11	9.87	3.11	9.87	1.66614	1.02282e-171	1.21443e-170	--	hypothetical protein MGG_03545 [Magnaporthe oryzae 70-15]	-	-	-	-	-	-	-
ncbi_2676639	9193	1952	250.04	41.7	250.04	41.7	-2.58404	0	0	--	acetyltransferase [Colletotrichum incanum]	-	-	-	-	-	GO:0016407//acetyltransferase activity	GO:0007275//multicellular organism development
ncbi_2676640	161	89	6.07	2.64	6.07	2.64	-1.20116	1.72029e-10	3.72413e-10	--	hypothetical protein MGG_03365 [Magnaporthe oryzae 70-15]	-	-	-	-	-	-	-
ncbi_2676642	389	4010	1.77	14.3	1.77	14.3	3.01419	0	0	--	gpi anchored protein [Eutypa lata UCREL1]	-	-	-	-	-	-	-
ncbi_2676643	103	584	1.99	8.88	1.99	8.88	2.15779	1.71646e-57	8.74179e-57	--	dynactin arp1 p25 subunit [Marssonina brunnea f. sp. 'multigermtubi' MB_m1]	-	-	-	-	-	-	-
ncbi_2676663	137	35	1.11	0.22	1.11	0.22	-2.33498	3.30448e-21	9.54912e-21	SRSF9	Meiotic activator RIM4 [Valsa mali var. pyri] [Valsa mali]	-	-	-	-	GO:0044444//cytoplasmic part	GO:0003676//nucleic acid binding	GO:0000280//nuclear division;GO:0031135//negative regulation of conjugation;GO:0033260//nuclear DNA replication;GO:0048646//anatomical structure formation involved in morphogenesis
ncbi_2676670	1916	1175	12.11	5.84	12.11	5.84	-1.05216	9.76012e-81	6.30573e-80	SBT3.17	serin endopeptidase [Magnaporthe oryzae 70-15]	-	-	-	-	GO:0030312//external encapsulating structure	GO:0070011//peptidase activity, acting on L-amino acid peptides	GO:0007275//multicellular organism development;GO:0019538//protein metabolic process
ncbi_2676682	27	98	0.34	0.96	0.34	0.96	1.4975	3.43906e-07	6.50939e-07	chiA1	acidic endochitinase SE2 [Magnaporthe oryzae 70-15]	Metabolism;Metabolism	Global and overview maps;Carbohydrate metabolism	ko01100//Metabolic pathways;ko00520//Amino sugar and nucleotide sugar metabolism	K01183;K01183	-	GO:0016787//hydrolase activity;GO:0097367//carbohydrate derivative binding	GO:0044238//primary metabolic process
ncbi_2676689	290	15	5.74	0.23	5.74	0.23	-4.64134	1.6978e-81	1.10763e-80	--	hypothetical protein MGG_03495 [Magnaporthe oryzae 70-15]	-	-	-	-	-	-	-
ncbi_2676690	83	3	0.95	0.03	0.95	0.03	-4.98489	9.03152e-26	2.86962e-25	--	hypothetical protein MGG_03496 [Magnaporthe oryzae 70-15]	-	-	-	-	-	-	-
ncbi_2676692	739	326	7.31	2.53	7.31	2.53	-1.53073	2.04248e-59	1.06554e-58	--	duf218 domain-containing protein [Colletotrichum orbiculare MAFF 240422]	-	-	-	-	-	-	-
ncbi_2676721	2854	8111	12.63	28.2	12.63	28.2	1.15884	2.16151e-230	3.33506e-229	--	Midasin [Madurella mycetomatis]	-	-	-	-	-	-	-
ncbi_2676727	26	12	0.18	0.07	0.18	0.07	-1.36257	0.00340811	0.00509667	--	similar to An08g01250 [Aspergillus kawachii IFO 4308]	-	-	-	-	-	-	-
ncbi_2676759	138	85	2.61	1.26	2.61	1.26	-1.05063	1.29297e-07	2.4953e-07	--	C6 zinc finger domain-containing protein [Magnaporthe oryzae 70-15]	-	-	-	-	GO:0043231//intracellular membrane-bounded organelle	GO:0046914//transition metal ion binding	GO:0006355//regulation of transcription, DNA-templated
ncbi_2676760	164	86	4.42	1.82	4.42	1.82	-1.28011	2.13515e-11	4.77555e-11	--	C6 zinc finger domain-containing protein [Magnaporthe oryzae Y34]	-	-	-	-	-	-	GO:0006351//transcription, DNA-templated
ncbi_2676779	198	1518	2.21	13.3	2.21	13.3	2.58931	4.24602e-175	5.12253e-174	--	integral membrane protein [Magnaporthe oryzae 70-15]	-	-	-	-	-	-	-
ncbi_2676787	57890	31782	233.38	100.64	233.38	100.64	-1.21348	0	0	YBT1	multidrug resistance-associated protein 1 [Magnaporthe oryzae 70-15]	-	-	-	-	GO:0031224//intrinsic component of membrane	GO:0015405//P-P-bond-hydrolysis-driven transmembrane transporter activity;GO:0017111//nucleoside-triphosphatase activity;GO:0032550//purine ribonucleoside binding;GO:0043167//ion binding	GO:0008152//metabolic process;GO:0044763//single-organism cellular process;GO:0051234//establishment of localization
ncbi_2676798	12178	119744	149.08	1151.5	149.08	1151.5	2.94936	0	0	--	hypothetical protein MGG_03593 [Magnaporthe oryzae 70-15]	-	-	-	-	-	-	GO:0007275//multicellular organism development
ncbi_2676810	36	18	0.61	0.24	0.61	0.24	-1.34577	0.00103178	0.0016002	CIH1	intracellular hyphae protein 1 [Magnaporthe oryzae 70-15]	-	-	-	-	-	-	-
ncbi_2676820	137	569	1.21	3.95	1.21	3.95	1.70685	1.29548e-41	5.42413e-41	--	ipa protein [Isaria fumosorosea ARSEF 2679]	-	-	-	-	-	-	-
ncbi_2676841	0	17	0	0.41	0.001	0.41	8.67948	3.07011e-05	5.25579e-05	--	hypothetical protein MGG_03466 [Magnaporthe oryzae 70-15]	-	-	-	-	-	-	-
ncbi_2676848	1164	5432	30.52	111.89	30.52	111.89	1.87425	0	0	--	secreted protein [Colletotrichum orbiculare MAFF 240422]	-	-	-	-	-	-	-
ncbi_2676851	193	122	1.45	0.72	1.45	0.72	-1.00998	1.37594e-09	2.87499e-09	--	Testis-expressed sequence 11 protein [Valsa mali]	-	-	-	-	-	-	-
ncbi_2676852	949	2681	8.26	18.32	8.26	18.32	1.14921	3.26545e-98	2.44227e-97	ALDH2B4	betaine aldehyde dehydrogenase [Magnaporthe oryzae 70-15]	-	-	-	-	-	GO:0016903//oxidoreductase activity, acting on the aldehyde or oxo group of donors	GO:0044238//primary metabolic process;GO:0044710//single-organism metabolic process
ncbi_2676855	1016	3006	14.23	33.08	14.23	33.08	1.21702	8.26621e-119	7.08262e-118	SPCC126.12	Protein NIF3 [Madurella mycetomatis]	-	-	-	-	GO:0043231//intracellular membrane-bounded organelle;GO:0044444//cytoplasmic part	GO:0003933//GTP cyclohydrolase activity;GO:0032550//purine ribonucleoside binding;GO:0043169//cation binding	GO:0051066//dihydrobiopterin metabolic process
ncbi_2676869	8859	38415	415.87	1416.53	415.87	1416.53	1.76816	0	0	--	hypothetical protein MGG_03326 [Magnaporthe oryzae 70-15]	-	-	-	-	-	-	-
ncbi_2676871	1482	887	14.52	6.82	14.52	6.82	-1.0902	1.23576e-65	6.88674e-65	--	hypothetical protein MGG_03455 [Magnaporthe oryzae 70-15]	-	-	-	-	-	-	-
ncbi_2676883	8122	2884	101.12	28.21	101.12	28.21	-1.84179	0	0	lolP1	cytochrome P450 11B1, mitochondrial precursor [Magnaporthe oryzae Y34]	-	-	-	-	-	GO:0016491//oxidoreductase activity;GO:0046906//tetrapyrrole binding;GO:0046914//transition metal ion binding	GO:0044710//single-organism metabolic process
ncbi_2676890	16	6	0.44	0.13	0.44	0.13	-1.75899	0.0106654	0.0152486	--	hypothetical protein MGG_03339 [Magnaporthe oryzae 70-15]	-	-	-	-	-	-	-
ncbi_2676893	100	419	1.27	4.17	1.27	4.17	1.71522	1.34334e-31	4.77649e-31	--	beta-1,6-galactanase [Magnaporthe oryzae 70-15]	-	-	-	-	-	GO:0016787//hydrolase activity	GO:0044238//primary metabolic process
ncbi_2676900	420	147	7.16	1.97	7.16	1.97	-1.86176	2.77508e-46	1.24114e-45	--	alpha-ketoglutarate-dependent taurine dioxygenase [Magnaporthe oryzae 70-15]	-	-	-	-	-	GO:0016491//oxidoreductase activity	GO:0044710//single-organism metabolic process
ncbi_2676901	1292	624	6.89	2.61	6.89	2.61	-1.40045	3.31059e-86	2.25157e-85	YIL166C	major facilitator superfamily transporter [Colletotrichum gloeosporioides Cg-14]	-	-	-	-	-	-	GO:0044763//single-organism cellular process
ncbi_2676920	2337	604	12.76	2.59	12.76	2.59	-2.3006	2.17745e-296	4.2501e-295	YDR338C	MATE efflux family protein subfamily [Magnaporthe oryzae 70-15]	-	-	-	-	-	GO:0015291//secondary active transmembrane transporter activity	GO:0044763//single-organism cellular process
ncbi_2676950	0	9	0	0.15	0.001	0.15	7.22882	0.00782344	0.0112849	--	hypothetical protein MGG_03403 [Magnaporthe oryzae 70-15]	-	-	-	-	-	-	-
ncbi_2676951	3454	9363	39.09	83.23	39.09	83.23	1.0903	5.86333e-227	8.9093e-226	--	hypothetical protein MGG_03404 [Magnaporthe oryzae 70-15]	-	-	-	-	-	-	-
ncbi_2676956	23	9	0.79	0.24	0.79	0.24	-1.71882	0.00458377	0.00675219	--	Cytochrome P450 [Colletotrichum higginsianum IMI 349063]	-	-	-	-	-	-	-
ncbi_2676966	413	50	3.92	0.37	3.92	0.37	-3.40526	1.45174e-90	1.01851e-89	--	hypothetical protein MGG_03168 [Magnaporthe oryzae 70-15]	-	-	-	-	-	-	-
ncbi_2676975	2374	12352	35.12	143.55	35.12	143.55	2.03119	0	0	SAT3	short chain dehydrogenase/reductase family [Magnaporthe oryzae Y34]	-	-	-	-	-	GO:0003824//catalytic activity	GO:0044710//single-organism metabolic process
ncbi_2676976	3080	1882	17.74	8.52	17.74	8.52	-1.05808	4.94213e-120	4.26494e-119	het-6	HET-domain-containing protein [Neurospora crassa]	-	-	-	-	-	-	-
ncbi_2676977	8764	3583	276.32	88.74	276.32	88.74	-1.63868	0	0	--	acetyltransferase [Magnaporthe oryzae 70-15]	-	-	-	-	-	GO:0016407//acetyltransferase activity	GO:0007275//multicellular organism development
ncbi_2676978	448	225	7.15	2.82	7.15	2.82	-1.34225	9.23677e-31	3.24016e-30	--	hypothetical protein MGG_03417 [Magnaporthe oryzae 70-15]	-	-	-	-	-	-	GO:0007275//multicellular organism development
ncbi_2676980	1270	237	11.13	1.63	11.13	1.63	-2.77151	2.52375e-214	3.65883e-213	--	Arylsulfatase A [Colletotrichum higginsianum IMI 349063]	-	-	-	-	-	-	-
ncbi_2676981	51	26	1.14	0.46	1.14	0.46	-1.30933	0.00015386	0.000252383	--	hypothetical protein MGG_03380 [Magnaporthe oryzae 70-15]	-	-	-	-	-	-	-
ncbi_2676982	30	13	0.93	0.32	0.93	0.32	-1.53916	0.0012752	0.00196754	--	hypothetical protein MGG_03381 [Magnaporthe oryzae 70-15]	-	-	-	-	-	-	-
ncbi_2676983	34	17	0.33	0.13	0.33	0.13	-1.34395	0.00121237	0.001873	--	hypothetical protein MGG_03382 [Magnaporthe oryzae 70-15]	-	-	-	-	-	-	-
ncbi_2676984	86	3031	0.92	25.49	0.92	25.49	4.79215	0	0	--	hypothetical protein MGG_03383 [Magnaporthe oryzae 70-15]	-	-	-	-	-	-	-
ncbi_2676986	0	8	0	0.11	0.001	0.11	6.78136	0.0156414	0.0219859	--	hypothetical protein MGG_03385 [Magnaporthe oryzae 70-15]	-	-	-	-	-	-	-
ncbi_2677002	765	2944	6.33	19.12	6.33	19.12	1.59481	7.30311e-183	9.21836e-182	--	cystathionine gamma-synthase protein [Colletotrichum tofieldiae]	-	-	-	-	-	-	-
ncbi_2677004	672	2777	7.55	24.5	7.55	24.5	1.69823	2.58091e-175	3.11996e-174	--	ribosomal protein s17 [Sporothrix schenckii 1099-18]	-	-	-	-	-	-	-
ncbi_2677015	19110	10693	323.24	142.07	323.24	142.07	-1.186	0	0	--	Puromycin N-acetyltransferase [Madurella mycetomatis]	-	-	-	-	-	GO:0016407//acetyltransferase activity	-
ncbi_2677020	1025	2962	9.21	20.9	9.21	20.9	1.18223	6.77482e-112	5.55119e-111	amyS	alpha-amylase [Magnaporthe oryzae 70-15]	Metabolism;Metabolism	Global and overview maps;Carbohydrate metabolism	ko01100//Metabolic pathways;ko00500//Starch and sucrose metabolism	K01176;K01176	-	GO:0016798//hydrolase activity, acting on glycosyl bonds;GO:0046872//metal ion binding	GO:0044238//primary metabolic process
ncbi_2677025	12409	6397	81.35	32.94	81.35	32.94	-1.3043	0	0	--	KN motif and ankyrin repeat domain-containing protein 3 [Madurella mycetomatis]	-	-	-	-	-	-	-
ncbi_2677030	2009	5174	15.17	30.7	15.17	30.7	1.01702	7.17175e-134	6.77338e-133	--	hypothetical protein MGG_03178 [Magnaporthe oryzae 70-15]	-	-	-	-	-	-	GO:0007275//multicellular organism development
ncbi_2677040	1619	23551	18.51	211.49	18.51	211.49	3.51421	0	0	SPBC1683.12	high-affinity nicotinic acid transporter [Colletotrichum tofieldiae]	-	-	-	-	-	-	GO:0044763//single-organism cellular process
ncbi_2677055	36660	4539	1167.47	113.54	1167.47	113.54	-3.36211	0	0	--	cupin domain-containing protein [Magnaporthe oryzae 70-15]	-	-	-	-	-	-	-
ncbi_2677059	16697	4541	379.26	81.02	379.26	81.02	-2.22684	0	0	ucpA	2-(R)-hydroxypropyl-CoM dehydrogenase [Magnaporthe oryzae 70-15]	-	-	-	-	-	GO:0003824//catalytic activity	GO:0044710//single-organism metabolic process
ncbi_2677060	325594	21672	4356.21	227.76	4356.21	227.76	-4.25749	0	0	--	aflatoxin biosynthesis ketoreductase nor-1 [Magnaporthe oryzae 70-15]	Metabolism;Metabolism	Global and overview maps;Biosynthesis of other secondary metabolites	ko01130//Biosynthesis of antibiotics;ko00254//Aflatoxin biosynthesis	K17644;K17644	-	GO:0003824//catalytic activity	GO:0044710//single-organism metabolic process
ncbi_2677062	56	147	0.46	0.94	0.46	0.94	1.03103	2.32036e-06	4.23758e-06	STL1	sugar transporter STL1 [Magnaporthe oryzae 70-15]	-	-	-	-	GO:0031224//intrinsic component of membrane	GO:0022857//transmembrane transporter activity	GO:0044763//single-organism cellular process;GO:0044765//single-organism transport
ncbi_2677065	619	79	11.38	1.14	11.38	1.14	-3.31939	1.63589e-130	1.50823e-129	SPCC736.13	retinol dehydrogenase 12 [Magnaporthe oryzae 70-15]	-	-	-	-	-	GO:0003824//catalytic activity	GO:0044710//single-organism metabolic process
ncbi_2677071	2928	1345	59.92	21.62	59.92	21.62	-1.47067	1.00579e-203	1.39578e-202	--	succinate-semialdehyde dehydrogenase [Verticillium dahliae VdLs.17]	Metabolism;Metabolism;Metabolism;Metabolism;Metabolism;Metabolism	Global and overview maps;Amino acid metabolism;Amino acid metabolism;Amino acid metabolism;Metabolism of cofactors and vitamins;Carbohydrate metabolism	ko01100//Metabolic pathways;ko00350//Tyrosine metabolism;ko00250//Alanine, aspartate and glutamate metabolism;ko00310//Lysine degradation;ko00760//Nicotinate and nicotinamide metabolism;ko00650//Butanoate metabolism	K00135;K00135;K00135;K00135;K00135;K00135	-	-	-
ncbi_2677073	2113	403	22.54	3.38	22.54	3.38	-2.73739	0	0	--	Pc20g12890 [Penicillium rubens Wisconsin 54-1255]	-	-	-	-	-	-	-
ncbi_2677075	8	152	0.15	2.17	0.15	2.17	3.85466	3.9082e-28	1.30534e-27	MGCH7_ch7g157	metallo-endopeptidase [Magnaporthe oryzae 70-15]	-	-	-	-	-	GO:0008233//peptidase activity	-
ncbi_2677076	2056	1056	17.07	6.89	17.07	6.89	-1.30889	1.51686e-124	1.34777e-123	--	hypothetical protein MGG_10928 [Magnaporthe oryzae 70-15]	-	-	-	-	-	-	-
ncbi_2677102	530	68	7.7	0.78	7.7	0.78	-3.30331	3.26868e-112	2.68381e-111	--	integral membrane protein [Colletotrichum incanum]	-	-	-	-	-	-	-
ncbi_2677109	94	1103	1.35	12.48	1.35	12.48	3.20859	5.56024e-162	6.22042e-161	--	hypothetical protein MGG_04319 [Magnaporthe oryzae 70-15]	-	-	-	-	-	-	-
ncbi_2677119	6	0	0.11	0	0.11	0.001	-6.78136	0.0156414	0.0219859	--	extracellular serine-rich protein [Colletotrichum incanum]	-	-	-	-	-	-	-
ncbi_2677135	0	9	0	0.38	0.001	0.38	8.56986	0.00782344	0.0112849	--	hypothetical protein MGG_03805 [Magnaporthe oryzae 70-15]	-	-	-	-	-	-	-
ncbi_2677136	13	456	0.27	7.47	0.27	7.47	4.79008	8.32332e-93	5.94721e-92	--	hypothetical protein MGG_03806 [Magnaporthe oryzae 70-15]	-	-	-	-	-	GO:0046872//metal ion binding	-
ncbi_2677150	2	15	0.04	0.25	0.04	0.25	2.64386	0.0127622	0.0181063	PRMT3	methyltransferase domain-containing protein [Magnaporthe oryzae 70-15]	-	-	-	-	-	GO:0016741//transferase activity, transferring one-carbon groups	GO:0008152//metabolic process
ncbi_2677153	35	135	0.82	2.48	0.82	2.48	1.59664	3.57734e-10	7.65189e-10	bacC	oxidoreductase [Magnaporthe oryzae 70-15]	-	-	-	-	GO:0030684//preribosome;GO:0043231//intracellular membrane-bounded organelle	GO:0004386//helicase activity;GO:0097159//organic cyclic compound binding;GO:1901363//heterocyclic compound binding	GO:0042254//ribosome biogenesis;GO:0044710//single-organism metabolic process
ncbi_2677164	542	337	10.57	5.16	10.57	5.16	-1.03453	1.42094e-24	4.40293e-24	--	nmral1 protein [Stemphylium lycopersici]	-	-	-	-	-	-	GO:0044710//single-organism metabolic process
ncbi_2677165	2684	273	44.07	3.52	44.07	3.52	-3.64615	0	0	--	integral membrane protein [Verticillium alfalfae VaMs.102]	-	-	-	-	-	-	-
ncbi_2677173	545	3677	11.25	59.62	11.25	59.62	2.40587	0	0	--	kinase-like domain-containing protein [Microdochium bolleyi]	-	-	-	-	-	GO:0016740//transferase activity	-
ncbi_2677176	333	1074	3.37	8.53	3.37	8.53	1.3398	5.46981e-53	2.65077e-52	--	secretory lipase family protein [Magnaporthe oryzae Y34]	-	-	-	-	-	-	-
ncbi_2677177	211	9	4.36	0.15	4.36	0.15	-4.86129	3.15389e-62	1.69696e-61	--	hypothetical protein MGG_04258 [Magnaporthe oryzae 70-15]	-	-	-	-	-	-	-
ncbi_2677181	179	87	1.72	0.66	1.72	0.66	-1.38187	4.56687e-14	1.11018e-13	nps11	ochratoxin a non-ribosomal peptide synthetase [Colletotrichum incanum]	-	-	-	-	-	-	-
ncbi_2677184	55	16	0.66	0.15	0.66	0.15	-2.1375	2.43616e-08	4.84006e-08	eqxH	ent-kaurene oxidase [Magnaporthe oryzae Y34]	-	-	-	-	-	GO:0016491//oxidoreductase activity;GO:0046872//metal ion binding	-
ncbi_2677186	1915	621	17.92	4.56	17.92	4.56	-1.97446	1.22878e-202	1.69349e-201	SPBC1271.10c	Major facilitator superfamily domain, general substrate transporter [Sporothrix insectorum RCEF 264]	-	-	-	-	-	-	GO:0044763//single-organism cellular process
ncbi_2677192	153	74	1.37	0.52	1.37	0.52	-1.39759	2.96547e-12	6.81683e-12	--	NFX1-type zinc finger-containing protein [Colletotrichum tofieldiae]	-	-	-	-	-	-	-
ncbi_2677213	628	4	6.95	0.03	6.95	0.03	-7.85591	2.04598e-199	2.76575e-198	bapA	peptidase family T4 [Magnaporthe oryzae 70-15]	-	-	-	-	-	-	-
ncbi_2677217	3086	794	42.36	8.56	42.36	8.56	-2.30702	0	0	terF	kelch repeat protein [Magnaporthe oryzae Y34]	-	-	-	-	-	-	-
ncbi_2677219	99	37	1.21	0.35	1.21	0.35	-1.78958	2.61783e-11	5.83123e-11	sdnE	trichodiene oxygenase [Magnaporthe oryzae 70-15]	-	-	-	-	-	GO:0016491//oxidoreductase activity;GO:0046906//tetrapyrrole binding;GO:0046914//transition metal ion binding	GO:0044710//single-organism metabolic process
ncbi_2677220	86	14	1.49	0.19	1.49	0.19	-2.97124	1.64358e-17	4.36302e-17	--	ABC superfamily atp binding cassette transporter permease protein [Colletotrichum higginsianum IMI 349063]	-	-	-	-	-	-	-
ncbi_2677222	74	24	0.83	0.21	0.83	0.21	-1.98272	7.59854e-10	1.60332e-09	CYP27C1	Cytochrome P450 3A24 [Madurella mycetomatis]	-	-	-	-	-	GO:0016491//oxidoreductase activity;GO:0046906//tetrapyrrole binding;GO:0046914//transition metal ion binding	GO:0044710//single-organism metabolic process
ncbi_2677224	0	13	0	0.16	0.001	0.16	7.32193	0.000489894	0.000776329	aflO	sterigmatocystin 8-O-methyltransferase [Coccidioides immitis RMSCC 2394]	-	-	-	-	-	GO:0008168//methyltransferase activity	GO:0008152//metabolic process
ncbi_2677227	6	21	0.08	0.22	0.08	0.22	1.45943	0.0290618	0.0398876	--	trichothecene 3-O-acetyltransferase [Magnaporthe oryzae Y34]	-	-	-	-	-	GO:0016746//transferase activity, transferring acyl groups	-
ncbi_2677228	4516	2000	48.48	16.87	48.48	16.87	-1.52293	4.39045e-303	8.69686e-302	GLRG_06286	metalloprotease 1 [Magnaporthe oryzae 70-15]	-	-	-	-	-	GO:0070011//peptidase activity, acting on L-amino acid peptides	-
ncbi_2677246	34	167	0.34	1.3	0.34	1.3	1.9349	7.20694e-16	1.83444e-15	SCPA	carboxypeptidase S1 [Magnaporthe oryzae 70-15]	-	-	-	-	-	GO:0004180//carboxypeptidase activity	GO:0019538//protein metabolic process
ncbi_2677264	193	1197	4.82	23.49	4.82	23.49	2.28494	1.93138e-121	1.67516e-120	--	hypothetical protein MGG_03863 [Magnaporthe oryzae 70-15]	-	-	-	-	-	-	-
ncbi_2677265	2005	1208	10.47	4.95	10.47	4.95	-1.08076	1.93931e-87	1.33101e-86	--	hypothetical protein MGG_03864 [Magnaporthe oryzae 70-15]	-	-	-	-	-	-	-
ncbi_2677266	1932	12102	165.46	814.11	165.46	814.11	2.29874	0	0	--	hypothetical protein MGG_03865 [Magnaporthe oryzae 70-15]	-	-	-	-	-	-	-
ncbi_2677267	13	5	0.38	0.12	0.38	0.12	-1.66297	0.0309574	0.0423393	--	hypothetical protein MGG_03866 [Magnaporthe oryzae 70-15]	-	-	-	-	-	-	-
ncbi_2677270	3817	1543	34.31	10.9	34.31	10.9	-1.6543	1.21821e-307	2.45359e-306	dtxS4	cysteine sulfinic acid decarboxylase [Magnaporthe oryzae 70-15]	Metabolism;Metabolism;Metabolism;Metabolism;Metabolism;Metabolism	Global and overview maps;Global and overview maps;Amino acid metabolism;Metabolism of other amino acids;Carbohydrate metabolism;Metabolism of other amino acids	ko01100//Metabolic pathways;ko01110//Biosynthesis of secondary metabolites;ko00250//Alanine, aspartate and glutamate metabolism;ko00410//beta-Alanine metabolism;ko00650//Butanoate metabolism;ko00430//Taurine and hypotaurine metabolism	K01580;K01580;K01580;K01580;K01580;K01580	-	GO:0016830//carbon-carbon lyase activity;GO:0043168//anion binding	GO:0043436//oxoacid metabolic process
ncbi_2677271	1659	4481	10.49	22.26	10.49	22.26	1.08544	1.43708e-134	1.36585e-133	vpr	minor extracellular protease vpr [Magnaporthe oryzae 70-15]	-	-	-	-	GO:0030312//external encapsulating structure	GO:0004175//endopeptidase activity	GO:0019538//protein metabolic process
ncbi_2677273	299	1015	4.36	11.62	4.36	11.62	1.41421	1.32087e-54	6.52228e-54	--	wound-responsive protein ked [Fusarium langsethiae]	-	-	-	-	-	-	-
ncbi_2677283	4629	2491	20.69	8.75	20.69	8.75	-1.24158	3.06854e-216	4.46482e-215	--	basic leucine zipper transcription factor domain-containing protein [Ophiostoma piceae UAMH 11346]	-	-	-	-	-	GO:0003677//DNA binding	GO:0010468//regulation of gene expression
ncbi_2677294	6977	4254	96.68	46.3	96.68	46.3	-1.06221	7.0401e-216	1.02188e-214	GAL10	aldose 1-epimerase [Magnaporthe oryzae 70-15]	Metabolism;Metabolism;Metabolism;Metabolism;Metabolism	Global and overview maps;Global and overview maps;Global and overview maps;Carbohydrate metabolism;Carbohydrate metabolism	ko01100//Metabolic pathways;ko01110//Biosynthesis of secondary metabolites;ko01130//Biosynthesis of antibiotics;ko00010//Glycolysis / Gluconeogenesis;ko00052//Galactose metabolism	K01785;K01785;K01785;K01785;K01785	-	GO:0003824//catalytic activity;GO:0005488//binding	GO:0044238//primary metabolic process
ncbi_2677311	31	8	0.57	0.12	0.57	0.12	-2.24793	8.52605e-06	1.50643e-05	linX	alcohol dehydrogenase AdhA [Magnaporthe oryzae Y34]	-	-	-	-	-	GO:0003824//catalytic activity	GO:0044710//single-organism metabolic process
ncbi_2677314	2	207	0.01	1.13	0.01	1.13	6.82018	6.62907e-48	3.03029e-47	VCX1	calcium-proton exchanger [Magnaporthe oryzae 70-15]	-	-	-	-	GO:0031224//intrinsic component of membrane	-	GO:0007275//multicellular organism development;GO:0044763//single-organism cellular process;GO:0051704//multi-organism process
ncbi_2677316	10	75	0.17	0.98	0.17	0.98	2.52725	4.10316e-10	8.75477e-10	zhf1	cation efflux system protein czcD [Magnaporthe oryzae 70-15]	-	-	-	-	GO:0031224//intrinsic component of membrane	GO:0015075//ion transmembrane transporter activity	GO:0006812//cation transport;GO:0044763//single-organism cellular process
ncbi_2677317	176	967	2.22	9.6	2.22	9.6	2.11247	5.23661e-90	3.65679e-89	AQY1	aquaporin [Magnaporthe oryzae 70-15]	-	-	-	-	GO:0031224//intrinsic component of membrane	-	GO:0051234//establishment of localization
ncbi_2677319	1835	293	38.42	4.82	38.42	4.82	-2.99475	0	0	--	DUF427 domain-containing protein [Magnaporthe oryzae Y34]	-	-	-	-	-	-	-
ncbi_2677325	254	130	1.7	0.68	1.7	0.68	-1.32193	8.3474e-18	2.23168e-17	--	integral membrane protein [Colletotrichum orbiculare MAFF 240422]	-	-	-	-	-	-	-
ncbi_2677345	524	1338	3.76	7.53	3.76	7.53	1.00192	2.57623e-41	1.07342e-40	mrr1	major facilitator superfamily transporter [Colletotrichum gloeosporioides Cg-14]	-	-	-	-	GO:0031224//intrinsic component of membrane	-	GO:0044763//single-organism cellular process
ncbi_2677349	658	1922	12.8	29.38	12.8	29.38	1.19869	2.61651e-75	1.5895e-74	--	Duf1445 domain protein [Colletotrichum higginsianum IMI 349063]	-	-	-	-	GO:0043231//intracellular membrane-bounded organelle;GO:0044444//cytoplasmic part	-	-
ncbi_2677361	53	3	0.56	0.02	0.56	0.02	-4.80735	3.43005e-15	8.59231e-15	--	hypothetical protein MGG_03988 [Magnaporthe oryzae 70-15]	-	-	-	-	-	-	-
ncbi_2677367	9070	1738	99.05	14.91	99.05	14.91	-2.73188	0	0	adh-1	alcohol dehydrogenase 1 [Magnaporthe oryzae 70-15]	Metabolism;Metabolism;Metabolism;Metabolism;Metabolism;Metabolism	Global and overview maps;Global and overview maps;Global and overview maps;Amino acid metabolism;Carbohydrate metabolism;Lipid metabolism	ko01100//Metabolic pathways;ko01110//Biosynthesis of secondary metabolites;ko01130//Biosynthesis of antibiotics;ko00350//Tyrosine metabolism;ko00010//Glycolysis / Gluconeogenesis;ko00071//Fatty acid degradation	K13953;K13953;K13953;K13953;K13953;K13953	-	GO:0003824//catalytic activity;GO:0046914//transition metal ion binding	GO:0044238//primary metabolic process;GO:0044710//single-organism metabolic process
ncbi_2677375	2214	276	37.75	3.7	37.75	3.7	-3.35088	0	0	gsfK	aflatoxin biosynthesis ketoreductase nor-1 [Magnaporthe oryzae Y34]	-	-	-	-	-	GO:0003824//catalytic activity	GO:0044710//single-organism metabolic process
ncbi_2677378	9709	4168	47.91	16.16	47.91	16.16	-1.5679	0	0	--	zn 2cys6 transcription factor [Diplodia corticola]	-	-	-	-	GO:0043231//intracellular membrane-bounded organelle	GO:0046914//transition metal ion binding	GO:0006355//regulation of transcription, DNA-templated
ncbi_2677379	5436	1691	18.07	4.41	18.07	4.41	-2.03475	0	0	--	MYND finger [Coniochaeta ligniaria NRRL 30616]	-	-	-	-	-	GO:0043169//cation binding	-
ncbi_2677381	220	700	2.7	6.75	2.7	6.75	1.32193	4.12208e-35	1.55651e-34	QDR2	MFS general substrate transporter [Alternaria alternata]	-	-	-	-	GO:0031224//intrinsic component of membrane	-	GO:0044763//single-organism cellular process
ncbi_2677384	8	45	0.18	0.81	0.18	0.81	2.16993	1.509e-05	2.63515e-05	cutA	cutinase [Magnaporthe oryzae Y34]	-	-	-	-	-	GO:0052689//carboxylic ester hydrolase activity	-
ncbi_2677385	45	162	0.84	2.37	0.84	2.37	1.49643	3.75724e-11	8.3383e-11	AO090005000447	2,3-dihydroxybenzoic acid decarboxylase [Magnaporthe oryzae 70-15]	-	-	-	-	-	GO:0003824//catalytic activity	-
ncbi_2677392	112	35	3.15	0.77	3.15	0.77	-2.03242	6.91917e-15	1.7214e-14	mx1	interferon-induced GTP-binding protein Mx [Magnaporthe oryzae 70-15]	-	-	-	-	-	GO:0017111//nucleoside-triphosphatase activity;GO:0032550//purine ribonucleoside binding	-
ncbi_2677405	1240	416	9.52	2.51	9.52	2.51	-1.92327	1.76465e-132	1.65105e-131	--	specific transcription factor domain protein [Aspergillus parasiticus SU-1]	-	-	-	-	GO:0043231//intracellular membrane-bounded organelle	GO:0003676//nucleic acid binding;GO:0046914//transition metal ion binding	GO:0006355//regulation of transcription, DNA-templated
ncbi_2677407	3911	11183	30.67	68.9	30.67	68.9	1.16768	4.4722e-285	8.41446e-284	dhcr7	7-dehydrocholesterol reductase [Magnaporthe oryzae 70-15]	Metabolism;Metabolism;Metabolism	Global and overview maps;Global and overview maps;Lipid metabolism	ko01100//Metabolic pathways;ko01110//Biosynthesis of secondary metabolites;ko00100//Steroid biosynthesis	K00213;K00213;K00213	-	-	GO:0044238//primary metabolic process
ncbi_2677408	785	491	8.57	4.21	8.57	4.21	-1.02547	6.3201e-34	2.33939e-33	sirH	toxin biosynthesis protein [Colletotrichum orbiculare MAFF 240422]	-	-	-	-	-	-	-
ncbi_2677413	170	50	1.96	0.45	1.96	0.45	-2.12286	3.07225e-23	9.24989e-23	faeB-2	feruloyl esterase B precursor protein [Magnaporthe oryzae Y34]	-	-	-	-	-	GO:0003824//catalytic activity	-
ncbi_2677414	82	22	0.76	0.16	0.76	0.16	-2.24793	1.21127e-12	2.81784e-12	CEL	cholinesterase [Magnaporthe oryzae 70-15]	-	-	-	-	-	GO:0003824//catalytic activity	-
ncbi_2677416	6720	1803	52.04	10.97	52.04	10.97	-2.24606	0	0	FCK4	alcohol acetyltransferase [Purpureocillium lilacinum]	-	-	-	-	-	-	GO:0044281//small molecule metabolic process
ncbi_2677417	1278	243	13.71	2.05	13.71	2.05	-2.74153	9.84262e-213	1.41498e-211	PRB1	SCP-like extracellular protein [Colletotrichum incanum]	-	-	-	-	-	-	-
ncbi_2677418	1355	0	27.64	0	27.64	0.001	-14.7545	0	0	--	Zn(2)-C6 fungal-type DNA-binding domain-containing protein [Pochonia chlamydosporia 170]	-	-	-	-	-	-	-
ncbi_2677422	16	5	0.35	0.09	0.35	0.09	-1.95936	0.00436394	0.00644815	--	hypothetical protein MGG_03760 [Magnaporthe oryzae 70-15]	-	-	-	-	-	-	-
ncbi_2677432	3565	18983	25.68	107.43	25.68	107.43	2.06468	0	0	--	CON1 [Magnaporthe grisea]	-	-	-	-	-	GO:0043169//cation binding	GO:0022413//reproductive process in single-celled organism
ncbi_2677437	110	330	2.2	5.18	2.2	5.18	1.23545	4.83281e-16	1.23722e-15	--	hypothetical protein MGG_04211 [Magnaporthe oryzae 70-15]	-	-	-	-	-	GO:0046914//transition metal ion binding	-
ncbi_2677441	1917	1100	10.59	4.77	10.59	4.77	-1.15064	7.15795e-94	5.16992e-93	HMT1	homocysteine S-methyltransferase [Magnaporthe oryzae 70-15]	Metabolism;Metabolism;Metabolism	Global and overview maps;Global and overview maps;Amino acid metabolism	ko01100//Metabolic pathways;ko01110//Biosynthesis of secondary metabolites;ko00270//Cysteine and methionine metabolism	K00547;K00547;K00547	-	GO:0008172//S-methyltransferase activity	GO:0008152//metabolic process
ncbi_2677442	208	101	2	0.76	2	0.76	-1.39593	4.32879e-16	1.1096e-15	PUT4	proline-specific permease [Magnaporthe oryzae 70-15]	-	-	-	-	GO:0031224//intrinsic component of membrane	GO:0008324//cation transmembrane transporter activity;GO:0046943//carboxylic acid transmembrane transporter activity	GO:0006812//cation transport;GO:0006865//amino acid transport;GO:0044763//single-organism cellular process
ncbi_2677448	115	506	0.9	3.1	0.9	3.1	1.78427	1.91467e-39	7.7282e-39	DCW1	mannan endo-1,6-alpha-mannosidase DCW1 [Magnaporthe oryzae 70-15]	-	-	-	-	-	GO:0004559//alpha-mannosidase activity;GO:0016301//kinase activity	GO:0005975//carbohydrate metabolic process;GO:0044237//cellular metabolic process
ncbi_2677450	478	1812	2.86	8.52	2.86	8.52	1.57484	5.25039e-108	4.1822e-107	ASPG	L-asparaginase [Magnaporthe oryzae 70-15]	-	-	-	-	-	-	GO:0007275//multicellular organism development;GO:0019752//carboxylic acid metabolic process
ncbi_2677451	862	513	7.05	3.3	7.05	3.3	-1.09516	3.97969e-41	1.65188e-40	bcsl1b	mitochondrial chaperone BCS1 [Magnaporthe oryzae 70-15]	-	-	-	-	-	GO:0032550//purine ribonucleoside binding	-
ncbi_2677473	47	160	1.2	3.2	1.2	3.2	1.41504	4.86589e-10	1.03436e-09	--	NTF2-like protein [Glarea lozoyensis ATCC 20868]	-	-	-	-	-	-	-
ncbi_2677478	511	72	11.61	1.28	11.61	1.28	-3.18115	4.08486e-104	3.18407e-103	--	hypothetical protein MGG_03891 [Magnaporthe oryzae 70-15]	-	-	-	-	-	-	-
ncbi_2677479	1811	969	7.02	2.95	7.02	2.95	-1.25076	1.79565e-97	1.33385e-96	--	protein required for cell [Ophiostoma piceae UAMH 11346]	-	-	-	-	GO:0044464//cell part	-	GO:0034504//protein localization to nucleus
ncbi_2677489	729	405	24.06	10.5	24.06	10.5	-1.19625	2.47707e-40	1.01035e-39	--	hypothetical protein MGG_03913 [Magnaporthe oryzae 70-15]	-	-	-	-	-	-	-
ncbi_2677490	20604	5759	251.83	55.29	251.83	55.29	-2.18736	0	0	--	hypothetical protein MGG_03914 [Magnaporthe oryzae 70-15]	-	-	-	-	-	-	GO:0034641//cellular nitrogen compound metabolic process
ncbi_2677491	46825	12156	1132.61	230.97	1132.61	230.97	-2.29387	0	0	ustO	pyridoxamine phosphate oxidase [Magnaporthe oryzae 70-15]	-	-	-	-	-	GO:0003824//catalytic activity;GO:0032553//ribonucleotide binding	GO:0007275//multicellular organism development;GO:0044710//single-organism metabolic process
ncbi_2677492	6698	1789	138.26	29.01	138.26	29.01	-2.25276	0	0	--	hypothetical protein MGG_03916 [Magnaporthe oryzae 70-15]	-	-	-	-	-	-	-
ncbi_2677503	579	33	20.73	0.93	20.73	0.93	-4.47835	4.00021e-157	4.32989e-156	--	hypothetical protein MGG_03791 [Magnaporthe oryzae 70-15]	-	-	-	-	-	GO:0046872//metal ion binding	-
ncbi_2677515	22830	10391	212.25	75.88	212.25	75.88	-1.48397	0	0	--	hypothetical protein MGG_04241 [Magnaporthe oryzae 70-15]	-	-	-	-	-	-	-
ncbi_2677518	764	1982	7.83	15.97	7.83	15.97	1.02828	1.64114e-60	8.67086e-60	SPCC70.03c	proline oxidase PrnD [Magnaporthe oryzae Y34]	-	-	-	-	GO:0043231//intracellular membrane-bounded organelle	-	GO:0006536//glutamate metabolic process;GO:0006560//proline metabolic process
ncbi_2677522	129	2672	0.99	16.13	0.99	16.13	4.02617	0	0	YSL5	OPT superfamily oligopeptide transporter [Neurospora tetrasperma FGSC 2509]	-	-	-	-	-	-	GO:0034641//cellular nitrogen compound metabolic process;GO:0044763//single-organism cellular process
ncbi_2677531	787	152	94.1	14.28	94.1	14.28	-2.7202	6.10276e-134	5.77741e-133	--	hypothetical protein MGG_04071 [Magnaporthe oryzae 70-15]	-	-	-	-	-	-	-
ncbi_2677536	638	135	7.77	1.29	7.77	1.29	-2.59054	1.22007e-103	9.48555e-103	DODA	extradiol ring-cleavage dioxygenase [Magnaporthe oryzae 70-15]	-	-	-	-	GO:0043231//intracellular membrane-bounded organelle;GO:0044444//cytoplasmic part	GO:0005506//iron ion binding;GO:0016491//oxidoreductase activity	GO:0044237//cellular metabolic process;GO:0044710//single-organism metabolic process
ncbi_2677538	15705	68130	187.43	638.71	187.43	638.71	1.76881	0	0	AFLA_114810	cytochrome P450 17A1 [Magnaporthe oryzae 70-15]	-	-	-	-	-	GO:0016491//oxidoreductase activity;GO:0046906//tetrapyrrole binding;GO:0046914//transition metal ion binding	GO:0044710//single-organism metabolic process
ncbi_2677539	5901	18984	72.24	182.56	72.24	182.56	1.3375	0	0	ERG6	sterol 24-C-methyltransferase [Magnaporthe oryzae 70-15]	Metabolism;Metabolism;Metabolism;Metabolism	Global and overview maps;Global and overview maps;Global and overview maps;Lipid metabolism	ko01100//Metabolic pathways;ko01110//Biosynthesis of secondary metabolites;ko01130//Biosynthesis of antibiotics;ko00100//Steroid biosynthesis	K00559;K00559;K00559;K00559	-	GO:0016741//transferase activity, transferring one-carbon groups	GO:0008152//metabolic process
ncbi_2677541	118	1340	2.31	20.59	2.31	20.59	3.15598	5.32477e-192	6.94012e-191	plyB	pectate lyase [Magnaporthe oryzae 70-15]	Metabolism	Carbohydrate metabolism	ko00040//Pentose and glucuronate interconversions	K01728	-	GO:0003824//catalytic activity	GO:0044238//primary metabolic process
ncbi_2677543	51	19	0.23	0.07	0.23	0.07	-1.71621	2.49407e-06	4.54721e-06	SPBC23E6.02	related to protein RIS1 [Rhynchosporium commune]	-	-	-	-	-	GO:0032550//purine ribonucleoside binding;GO:0046914//transition metal ion binding	-
ncbi_2677557	441	37	7.28	0.48	7.28	0.48	-3.92283	2.26876e-109	1.82413e-108	SPCC162.03	retinol dehydrogenase 8 [Magnaporthe oryzae 70-15]	-	-	-	-	-	GO:0003824//catalytic activity	GO:0044710//single-organism metabolic process
ncbi_2677558	65	2	1.08	0.03	1.08	0.03	-5.16993	3.48713e-20	9.85393e-20	Atu3128	cell wall glycosyl hydrolase YteR [Magnaporthe oryzae 70-15]	-	-	-	-	-	GO:0003824//catalytic activity	-
ncbi_2677562	22	5	0.21	0.04	0.21	0.04	-2.39232	0.000181736	0.000296771	--	nuclear membrane fusion protein Kar5 [Colletotrichum tofieldiae]	-	-	-	-	-	-	-
ncbi_2677569	69	2771	0.7	22.17	0.7	22.17	4.98511	0	0	HGT1	hexose transporter [Magnaporthe oryzae 70-15]	-	-	-	-	GO:0031224//intrinsic component of membrane	GO:0022857//transmembrane transporter activity	GO:0044763//single-organism cellular process;GO:0051234//establishment of localization
ncbi_2677572	9478	5244	111.99	48.67	111.99	48.67	-1.20227	9.88131291682493e-324	2.07507571253324e-322	axe1	carbohydrate esterase family 5 protein [Setosphaeria turcica Et28A]	-	-	-	-	-	GO:0003824//catalytic activity	-
ncbi_2677578	36	13	0.33	0.09	0.33	0.09	-1.87447	5.82319e-05	9.8025e-05	CC1G_03009	integral membrane protein TmpA [Gaeumannomyces tritici R3-111a-1]	-	-	-	-	-	-	GO:0044710//single-organism metabolic process
ncbi_2677583	35712	14607	258.55	83.07	258.55	83.07	-1.63804	0	0	--	trichothecene 3-O-acetyltransferase [Magnaporthe oryzae Y34]	-	-	-	-	-	GO:0016740//transferase activity	-
ncbi_2677596	32	117	1.12	3.22	1.12	3.22	1.52356	1.42981e-08	2.86678e-08	--	transcription factor RfeG [Colletotrichum higginsianum IMI 349063]	-	-	-	-	-	-	-
ncbi_2677609	2013	957	23.8	8.89	23.8	8.89	-1.42071	8.58881e-131	7.943e-130	SPCC1672.03c	guanine deaminase [Magnaporthe oryzae 70-15]	Metabolism;Metabolism	Global and overview maps;Nucleotide metabolism	ko01100//Metabolic pathways;ko00230//Purine metabolism	K01487;K01487	GO:0044444//cytoplasmic part	GO:0016814//hydrolase activity, acting on carbon-nitrogen (but not peptide) bonds, in cyclic amidines;GO:0046914//transition metal ion binding	GO:0006145//purine nucleobase catabolic process
ncbi_2677611	387	181	4.21	1.55	4.21	1.55	-1.44155	7.43133e-30	2.5597e-29	--	hypothetical protein MGG_04121 [Magnaporthe oryzae 70-15]	-	-	-	-	-	-	-
ncbi_2677615	1221	9699	27.93	174.3	27.93	174.3	2.64169	0	0	PMP3	plasma membrane proteolipid 3 [Magnaporthe oryzae 70-15]	-	-	-	-	GO:0031224//intrinsic component of membrane;GO:0044424//intracellular part	-	GO:0007275//multicellular organism development;GO:0051234//establishment of localization
ncbi_2677638	58	35	2.16	1.02	2.16	1.02	-1.08246	0.000605301	0.000953173	--	tat pathway signal sequence [Colletotrichum graminicola M1.001]	-	-	-	-	-	-	-
ncbi_2677677	81690	34138	654.21	214.75	654.21	214.75	-1.6071	0	0	--	P-loop containing nucleoside triphosphate hydrolase protein [Microdochium bolleyi]	-	-	-	-	-	GO:0032550//purine ribonucleoside binding	-
ncbi_2677685	4172	19314	7.51	27.3	7.51	27.3	1.86202	0	0	--	hypothetical protein MGG_04093 [Magnaporthe oryzae 70-15]	-	-	-	-	-	GO:0005515//protein binding	-
ncbi_2677700	396	1301	3.44	8.88	3.44	8.88	1.36815	3.74499e-65	2.07836e-64	--	hypothetical protein MGG_04170 [Magnaporthe oryzae 70-15]	-	-	-	-	-	-	-
ncbi_2677702	192	4165	1.54	26.21	1.54	26.21	4.08912	0	0	--	polysaccharide deacetylase [Magnaporthe oryzae Y34]	-	-	-	-	-	GO:0016787//hydrolase activity	GO:0044238//primary metabolic process
ncbi_2677703	1250	4031	13.56	34.34	13.56	34.34	1.34053	1.33618e-177	1.65015e-176	--	Family of serine hydrolases 1 [Madurella mycetomatis]	-	-	-	-	-	-	-
ncbi_2677739	102	510	1.2	4.7	1.2	4.7	1.96963	1.51747e-45	6.69693e-45	ARB_02369	acetylcholinesterase [Magnaporthe oryzae 70-15]	-	-	-	-	-	GO:0003824//catalytic activity	-
ncbi_2677748	2115	881	18.69	6.12	18.69	6.12	-1.61066	4.16997e-165	4.74918e-164	CIRBP	glycine-rich rna-binding protein [Ophiostoma piceae UAMH 11346]	-	-	-	-	-	GO:0097159//organic cyclic compound binding	-
ncbi_2677769	36	15	1.01	0.33	1.01	0.33	-1.61382	0.000273429	0.00044128	cel1	endoglucanase II [Magnaporthe oryzae 70-15]	-	-	-	-	-	GO:0003824//catalytic activity	-
ncbi_2677776	124	357	4.57	10.33	4.57	10.33	1.17657	4.89986e-16	1.25385e-15	--	hypothetical protein MGG_04379 [Magnaporthe oryzae 70-15]	-	-	-	-	-	-	-
ncbi_2677801	323	102	0.71	0.18	0.71	0.18	-1.97982	6.31211e-40	2.55895e-39	--	26S proteasome non-ATPase regulatory subunit 10 [Magnaporthe oryzae Y34]	-	-	-	-	-	-	-
ncbi_2677806	13	45	0.35	0.95	0.35	0.95	1.44057	0.00069719	0.001094	--	hypothetical protein MGG_04411 [Magnaporthe oryzae 70-15]	-	-	-	-	-	-	-
ncbi_2677808	72	207	0.44	0.99	0.44	0.99	1.16993	6.42519e-10	1.3598e-09	cbk1	AGC/NDR protein kinase [Magnaporthe oryzae 70-15]	-	-	-	-	-	GO:0004672//protein kinase activity;GO:0032550//purine ribonucleoside binding	GO:0006464//cellular protein modification process;GO:0006796//phosphate-containing compound metabolic process
ncbi_2677810	1095	4477	5.45	17.5	5.45	17.5	1.68303	2.52146e-281	4.64941e-280	--	isochorismatase family protein [Magnaporthe oryzae 70-15]	-	-	-	-	-	GO:0016705//oxidoreductase activity, acting on paired donors, with incorporation or reduction of molecular oxygen	GO:0006259//DNA metabolic process;GO:0044710//single-organism metabolic process
ncbi_2677812	72	43	3.24	1.52	3.24	1.52	-1.09192	9.13218e-05	0.000151811	--	hypothetical protein MGG_04728 [Magnaporthe oryzae 70-15]	-	-	-	-	-	-	-
ncbi_2677816	110	1084	1.13	8.76	1.13	8.76	2.95461	5.01915e-147	5.11025e-146	chtA	acidic mammalian chitinase [Magnaporthe oryzae 70-15]	Metabolism;Metabolism	Global and overview maps;Carbohydrate metabolism	ko01100//Metabolic pathways;ko00520//Amino sugar and nucleotide sugar metabolism	K01183;K01183	-	GO:0004553//hydrolase activity, hydrolyzing O-glycosyl compounds	GO:0006026//aminoglycan catabolic process;GO:0044238//primary metabolic process
ncbi_2677828	115	0	1.47	0	1.47	0.001	-10.5216	2.73071e-37	1.066e-36	ARB_05157	LysM domain-containing protein [Magnaporthe oryzae 70-15]	-	-	-	-	-	-	-
ncbi_2677845	147	85	2.43	1.1	2.43	1.1	-1.14345	5.53556e-09	1.12931e-08	--	Serine/threonine-protein kinase spk-1 [Tolypocladium ophioglossoides CBS 100239]	-	-	-	-	-	GO:0016772//transferase activity, transferring phosphorus-containing groups	-
ncbi_2677855	1007	594	17.93	8.31	17.93	8.31	-1.10946	3.92807e-48	1.80109e-47	STC3	terpene synthase metal binding domain-containing protein [Magnaporthe oryzae 70-15]	-	-	-	-	-	GO:0016838//carbon-oxygen lyase activity, acting on phosphates	-
ncbi_2677856	3140	1721	42.79	18.42	42.79	18.42	-1.216	3.68798e-155	3.92469e-154	--	transcriptional regulator [Colletotrichum graminicola M1.001]	-	-	-	-	-	-	-
ncbi_2677859	835	244	7.1	1.63	7.1	1.63	-2.12295	5.13075e-105	4.01759e-104	--	SWIM zinc finger protein [Colletotrichum orchidophilum]	-	-	-	-	-	-	-
ncbi_2677861	8085	3633	61.73	21.79	61.73	21.79	-1.50231	0	0	--	hypothetical protein MGG_04757 [Magnaporthe oryzae 70-15]	-	-	-	-	-	-	-
ncbi_2677867	45	19	1.93	0.64	1.93	0.64	-1.59246	3.42495e-05	5.8499e-05	--	SNase-domain-containing protein [Neurospora tetrasperma FGSC 2509]	-	-	-	-	-	-	-
ncbi_2677876	56397	18328	604.41	154.29	604.41	154.29	-1.96988	0	0	lolP1	pisatin demethylase [Magnaporthe oryzae 70-15]	-	-	-	-	-	GO:0016491//oxidoreductase activity;GO:0016741//transferase activity, transferring one-carbon groups;GO:0046906//tetrapyrrole binding;GO:0046914//transition metal ion binding	GO:0044710//single-organism metabolic process
ncbi_2677886	2713	1408	70.18	28.61	70.18	28.61	-1.29454	7.96414e-154	8.42304e-153	--	phosphoglycerate mutase-like protein [Coniochaeta ligniaria NRRL 30616]	-	-	-	-	-	-	-
ncbi_2677900	128	658	2.76	11.13	2.76	11.13	2.01171	2.39057e-59	1.24389e-58	SPAC22A12.06c	Duf341 family [Colletotrichum higginsianum IMI 349063]	-	-	-	-	-	-	-
ncbi_2677917	104	21	0.96	0.15	0.96	0.15	-2.67807	2.62377e-19	7.25707e-19	--	formylmethionine deformylase-like protein [Diplodia corticola]	-	-	-	-	-	-	-
ncbi_2677919	23574	68633	284.2	649.95	284.2	649.95	1.19342	0	0	patD	alcohol dehydrogenase 1 [Magnaporthe oryzae 70-15]	-	-	-	-	-	GO:0003824//catalytic activity;GO:0046914//transition metal ion binding	GO:0022413//reproductive process in single-celled organism;GO:0044710//single-organism metabolic process;GO:0051704//multi-organism process
ncbi_2677920	290	980	7.77	20.61	7.77	20.61	1.40736	1.58054e-52	7.62571e-52	CCOMT	O-methyltransferase [Arthroderma otae CBS 113480]	-	-	-	-	-	GO:0008168//methyltransferase activity	GO:0008152//metabolic process
ncbi_2677931	1224	3336	8.84	18.94	8.84	18.94	1.09932	8.35616e-109	6.69608e-108	--	hypothetical protein OOU_Y34scaffold00619g35 [Magnaporthe oryzae Y34]	-	-	-	-	-	-	-
ncbi_2677953	1379	79	11.93	0.54	11.93	0.54	-4.46549	0	0	moxY	4-hydroxyacetophenone monooxygenase [Magnaporthe oryzae Y34]	-	-	-	-	-	GO:0000166//nucleotide binding	GO:0044710//single-organism metabolic process
ncbi_2677960	1729	4891	10.79	23.98	10.79	23.98	1.15214	2.13111e-159	2.3448e-158	--	DUF3405 domain-containing protein [Colletotrichum incanum]	-	-	-	-	-	-	-
ncbi_2677961	2028	11190	20.56	89.13	20.56	89.13	2.11607	0	0	--	hypothetical protein MGG_04441 [Magnaporthe oryzae 70-15]	-	-	-	-	-	-	-
ncbi_2677967	288	133	1.99	0.72	1.99	0.72	-1.4667	3.32987e-23	1.0013e-22	--	Oleate activated transcription factor 3 [Madurella mycetomatis]	-	-	-	-	GO:0043231//intracellular membrane-bounded organelle	GO:0003676//nucleic acid binding;GO:0046914//transition metal ion binding	GO:0006355//regulation of transcription, DNA-templated
ncbi_2677972	135	66	1.61	0.62	1.61	0.62	-1.37672	7.65641e-11	1.67715e-10	amt1	high affinity ammonium transporter [Magnaporthe oryzae 70-15]	-	-	-	-	GO:0031224//intrinsic component of membrane	GO:0015077//monovalent inorganic cation transmembrane transporter activity	GO:0015696//ammonium transport
ncbi_2677980	1247	3850	15.26	37	15.26	37	1.27777	6.15484e-158	6.71051e-157	--	hypothetical protein MGG_04594 [Magnaporthe oryzae 70-15]	-	-	-	-	-	GO:0022890//inorganic cation transmembrane transporter activity	GO:0006812//cation transport;GO:0044763//single-organism cellular process
ncbi_2677981	2446	21395	58.06	398.9	58.06	398.9	2.78041	0	0	--	hypothetical protein MGG_04595 [Magnaporthe oryzae 70-15]	-	-	-	-	-	-	-
ncbi_2677982	217	1072	3.78	14.66	3.78	14.66	1.95543	2.30502e-90	1.61432e-89	--	Arginine permease [Valsa mali var. pyri] [Valsa mali]	-	-	-	-	-	-	GO:0044763//single-organism cellular process
ncbi_2677985	57061	9248	1572.23	200.16	1572.23	200.16	-2.97359	0	0	--	cell wall beta-glucan synthesis [Pochonia chlamydosporia 170]	-	-	-	-	-	-	-
ncbi_2677989	736	13120	4.65	65.05	4.65	65.05	3.80625	0	0	--	hypothetical protein MGG_04603 [Magnaporthe oryzae 70-15]	-	-	-	-	-	-	-
ncbi_2677995	1530	787	9.96	4.02	9.96	4.02	-1.30895	1.94456e-90	1.36346e-89	--	hypothetical protein MGG_04609 [Magnaporthe oryzae 70-15]	-	-	-	-	-	-	GO:0007275//multicellular organism development
ncbi_2677996	1323	760	7	3.16	7	3.16	-1.14743	1.21977e-64	6.72583e-64	--	Alcohol O-acetyltransferase 1 [Madurella mycetomatis]	-	-	-	-	-	GO:0016413//O-acetyltransferase activity	GO:0007275//multicellular organism development;GO:0044281//small molecule metabolic process
ncbi_2678004	3705	11399	25.26	61.04	25.26	61.04	1.2729	0	0	--	hypothetical protein MGG_04493 [Magnaporthe oryzae 70-15]	-	-	-	-	-	-	-
ncbi_2678016	188	673	1.89	5.3	1.89	5.3	1.48761	2.77677e-40	1.13068e-39	--	hypothetical protein MGG_04784 [Magnaporthe oryzae 70-15]	-	-	-	-	-	-	-
ncbi_2678019	7	206	0.15	3.36	0.15	3.36	4.48543	1.74014e-41	7.27576e-41	--	tetracenomycin polyketide synthesis O-methyltransferase tcmP [Magnaporthe oryzae 70-15]	-	-	-	-	-	GO:0016741//transferase activity, transferring one-carbon groups	GO:0008152//metabolic process
ncbi_2678021	712	158	7	1.22	7	1.22	-2.52047	1.32215e-111	1.08188e-110	--	hypothetical protein MGG_04360 [Magnaporthe oryzae 70-15]	-	-	-	-	GO:0043231//intracellular membrane-bounded organelle	GO:0046914//transition metal ion binding	GO:0006355//regulation of transcription, DNA-templated
ncbi_2678022	855	128	12.29	1.44	12.29	1.44	-3.09334	3.49139e-166	3.99148e-165	--	hypothetical protein MGG_04361 [Magnaporthe oryzae 70-15]	-	-	-	-	-	-	-
ncbi_2678025	197	1682	1.76	11.81	1.76	11.81	2.74636	1.25495e-205	1.75168e-204	--	DUF3074 domain-containing protein [Colletotrichum incanum]	-	-	-	-	-	-	-
ncbi_2678026	358	1182	3.45	8.94	3.45	8.94	1.37368	4.43569e-60	2.33024e-59	--	hypothetical protein MGG_04365 [Magnaporthe oryzae 70-15]	-	-	-	-	-	-	-
ncbi_2678043	13	115	0.58	4.03	0.58	4.03	2.79666	2.38485e-16	6.1512e-16	--	hypothetical protein MGG_04354 [Magnaporthe oryzae 70-15]	-	-	-	-	-	-	-
ncbi_2678044	0	37	0	0.97	0.001	0.97	9.92184	2.15153e-09	4.46679e-09	--	hydrophobin, partial [Trichoderma virens Gv29-8]	-	-	-	-	-	-	-
ncbi_2678060	15	47	0.34	0.83	0.34	0.83	1.28758	0.00270936	0.00408018	--	hypothetical protein MGG_04737 [Magnaporthe oryzae 70-15]	-	-	-	-	-	-	-
ncbi_2678076	440	1312	5.15	12.07	5.15	12.07	1.22878	9.29272e-56	4.64985e-55	--	hypothetical protein MGG_04490 [Magnaporthe oryzae 70-15]	-	-	-	-	-	-	-
ncbi_2678088	455	223	3.89	1.5	3.89	1.5	-1.37481	1.68895e-32	6.11035e-32	--	hypothetical protein MGG_04648 [Magnaporthe oryzae 70-15]	-	-	-	-	-	-	-
ncbi_2678094	1081	3382	15.43	37.92	15.43	37.92	1.29722	8.31585e-146	8.36043e-145	--	hypothetical protein MGG_04654 [Magnaporthe oryzae 70-15]	-	-	-	-	-	-	-
ncbi_2678103	50	31	0.66	0.32	0.66	0.32	-1.04439	0.00269561	0.004061	--	hypothetical protein MGG_04673 [Magnaporthe oryzae 70-15]	-	-	-	-	-	-	-
ncbi_2678113	9270	5171	173.64	76.08	173.64	76.08	-1.19051	2.48751524240968e-314	5.06963208315694e-313	rib5	riboflavin synthase [Magnaporthe oryzae 70-15]	Metabolism;Metabolism;Metabolism	Global and overview maps;Global and overview maps;Metabolism of cofactors and vitamins	ko01100//Metabolic pathways;ko01110//Biosynthesis of secondary metabolites;ko00740//Riboflavin metabolism	K00793;K00793;K00793	GO:0043231//intracellular membrane-bounded organelle;GO:0044444//cytoplasmic part	GO:0003824//catalytic activity	GO:0006771//riboflavin metabolic process
ncbi_2678116	2429	24161	24.18	188.91	24.18	188.91	2.96581	0	0	SPAC4G9.12	thermosensitive gluconokinase [Magnaporthe oryzae 70-15]	Metabolism;Metabolism;Metabolism;Metabolism;Metabolism	Global and overview maps;Global and overview maps;Global and overview maps;Global and overview maps;Carbohydrate metabolism	ko01100//Metabolic pathways;ko01110//Biosynthesis of secondary metabolites;ko01130//Biosynthesis of antibiotics;ko01200//Carbon metabolism;ko00030//Pentose phosphate pathway	K00851;K00851;K00851;K00851;K00851	GO:0043231//intracellular membrane-bounded organelle;GO:0044444//cytoplasmic part	GO:0016301//kinase activity	GO:0006796//phosphate-containing compound metabolic process;GO:0019520//aldonic acid metabolic process
ncbi_2678117	2792	806	70.21	15.92	70.21	15.92	-2.14084	1.95470784260142e-314	3.99052941201039e-313	--	hypothetical protein MGG_04447 [Magnaporthe oryzae 70-15]	-	-	-	-	-	-	-
ncbi_2678118	8584	702	135.55	8.71	135.55	8.71	-3.96001	0	0	--	hypothetical protein MGG_04448 [Magnaporthe oryzae 70-15]	-	-	-	-	-	-	-
ncbi_2678119	8542	5038	48.64	22.53	48.64	22.53	-1.1103	2.98919e-264	5.1629e-263	Dbt	branched-chain alpha-keto acid lipoamide acyltransferase [Magnaporthe oryzae 70-15]	Metabolism;Metabolism;Metabolism;Metabolism;Metabolism	Global and overview maps;Global and overview maps;Global and overview maps;Amino acid metabolism;Carbohydrate metabolism	ko01100//Metabolic pathways;ko01110//Biosynthesis of secondary metabolites;ko01130//Biosynthesis of antibiotics;ko00280//Valine, leucine and isoleucine degradation;ko00640//Propanoate metabolism	K09699;K09699;K09699;K09699;K09699	-	GO:0016740//transferase activity	-
ncbi_2678128	456	1422	2.2	5.38	2.2	5.38	1.2901	9.3558e-65	5.16354e-64	DPS1	aspartyl-tRNA synthetase [Magnaporthe oryzae 70-15]	Genetic Information Processing	Translation	ko00970//Aminoacyl-tRNA biosynthesis	K01876	GO:0044424//intracellular part	GO:0004812//aminoacyl-tRNA ligase activity;GO:0032550//purine ribonucleoside binding	GO:0006418//tRNA aminoacylation for protein translation
ncbi_2678129	2743	7449	23.06	49.2	23.06	49.2	1.09327	1.42571e-196	1.9037e-195	--	integral membrane protein [Verticillium alfalfae VaMs.102]	-	-	-	-	-	-	GO:0007275//multicellular organism development
ncbi_2678131	2534	11841	21.76	79.87	21.76	79.87	1.87598	0	0	phacA	phenylacetate hydroxylase [Magnaporthe oryzae 70-15]	Metabolism;Metabolism	Global and overview maps;Amino acid metabolism	ko01100//Metabolic pathways;ko00360//Phenylalanine metabolism	K10437;K10437	-	GO:0016491//oxidoreductase activity;GO:0046906//tetrapyrrole binding;GO:0046914//transition metal ion binding	GO:0044710//single-organism metabolic process
ncbi_2678133	7191	4483	49.64	24.31	49.64	24.31	-1.02995	4.0274e-208	5.68764e-207	--	hypothetical protein MGG_04656 [Magnaporthe oryzae 70-15]	-	-	-	-	-	-	-
ncbi_2678144	3808	2293	32.54	15.39	32.54	15.39	-1.08022	2.64587e-146	2.67124e-145	PLCXD1	1-phosphatidylinositol phosphodiesterase [Magnaporthe oryzae 70-15]	Metabolism	Carbohydrate metabolism	ko00562//Inositol phosphate metabolism	K01771	-	GO:0042578//phosphoric ester hydrolase activity	-
ncbi_2678145	210	824	2.8	8.62	2.8	8.62	1.62226	5.132e-55	2.54986e-54	--	hypothetical protein MGG_04835 [Magnaporthe oryzae 70-15]	-	-	-	-	-	-	-
ncbi_2678146	1027	3007	7.84	18.04	7.84	18.04	1.20227	2.23123e-116	1.89284e-115	--	hypothetical protein MGG_04836 [Magnaporthe oryzae 70-15]	-	-	-	-	-	-	-
ncbi_2678159	56	16	3.45	0.77	3.45	0.77	-2.16367	1.47507e-08	2.95605e-08	--	hypothetical protein MGG_04461 [Magnaporthe oryzae 70-15]	-	-	-	-	-	-	-
ncbi_2678163	3242	1910	59.38	27.48	59.38	27.48	-1.1116	4.74188e-136	4.55009e-135	--	hypothetical protein MGG_04465 [Magnaporthe oryzae 70-15]	-	-	-	-	-	-	GO:0007275//multicellular organism development
ncbi_2678175	7592	2990	48.75	15.08	48.75	15.08	-1.69277	0	0	spoVK	stage V sporulation protein K [Magnaporthe oryzae 70-15]	-	-	-	-	-	GO:0032550//purine ribonucleoside binding	-
ncbi_2678176	6598	2142	75.07	19.14	75.07	19.14	-1.97165	0	0	atad1a	spastin [Magnaporthe oryzae 70-15]	-	-	-	-	-	GO:0032550//purine ribonucleoside binding	-
ncbi_2678177	5466	1013	36.57	5.32	36.57	5.32	-2.78116	0	0	--	sugar transporter [Aspergillus oryzae]	-	-	-	-	-	-	-
ncbi_2678178	3510	950	137.31	29.19	137.31	29.19	-2.23389	0	0	--	hypothetical protein MGG_04382 [Magnaporthe oryzae 70-15]	-	-	-	-	-	-	-
ncbi_2678210	10137	4522	111.72	39.15	111.72	39.15	-1.5128	0	0	rihC	inosine-uridine preferring nucleoside hydrolase [Magnaporthe oryzae 70-15]	-	-	-	-	-	GO:0003824//catalytic activity	-
ncbi_2678211	1973	1117	6.6	2.94	6.6	2.94	-1.16665	5.24776e-99	3.947e-98	--	hypothetical protein MGG_04541 [Magnaporthe oryzae 70-15]	-	-	-	-	-	-	-
ncbi_2678213	2291	6014	57.92	119.43	57.92	119.43	1.04403	1.93871e-156	2.0816e-155	mmf1	endoribonuclease L-PSP [Magnaporthe oryzae 70-15]	-	-	-	-	-	GO:0003824//catalytic activity	-
ncbi_2678225	1477	747	30.29	12.03	30.29	12.03	-1.3322	2.79475e-90	1.95616e-89	--	Cutinase transcription factor 1 alpha [Beauveria bassiana D1-5]	-	-	-	-	-	-	-
ncbi_2678236	512	116	5.85	1.04	5.85	1.04	-2.49185	4.03789e-80	2.58236e-79	MK0953	UbiA prenyltransferase [Magnaporthe oryzae 70-15]	-	-	-	-	GO:0031224//intrinsic component of membrane	GO:0003824//catalytic activity	-
ncbi_2678240	1334	322	15.89	3.01	15.89	3.01	-2.40028	4.66022e-189	5.98943e-188	--	Alpha/beta hydrolase fold-1 [Microdochium bolleyi]	-	-	-	-	-	-	GO:0007275//multicellular organism development
ncbi_2678241	6672	3870	103.21	47.03	103.21	47.03	-1.13393	3.91929e-236	6.158e-235	purU	formyltetrahydrofolate deformylase [Magnaporthe oryzae 70-15]	Metabolism;Metabolism	Carbohydrate metabolism;Metabolism of cofactors and vitamins	ko00630//Glyoxylate and dicarboxylate metabolism;ko00670//One carbon pool by folate	K01433;K01433	-	GO:0016741//transferase activity, transferring one-carbon groups;GO:0016811//hydrolase activity, acting on carbon-nitrogen (but not peptide) bonds, in linear amides;GO:0031406//carboxylic acid binding	GO:0006188//IMP biosynthetic process;GO:0007275//multicellular organism development
ncbi_2678280	1861	688	10.29	2.99	10.29	2.99	-1.78303	1.60698e-171	1.90614e-170	--	glycoside hydrolase family 115 protein [Neurospora crassa]	-	-	-	-	-	-	-
ncbi_2678282	1774	553	14.61	3.58	14.61	3.58	-2.02892	3.12866e-197	4.19157e-196	RPE65	retinal pigment epithelial membrane family protein [Magnaporthe oryzae 70-15]	Metabolism;Metabolism	Global and overview maps;Metabolism of terpenoids and polyketides	ko01100//Metabolic pathways;ko00906//Carotenoid biosynthesis	K17842;K17842	-	-	-
ncbi_2678288	22	166	0.66	3.94	0.66	3.94	2.57766	1.96758e-21	5.70918e-21	--	hypothetical protein MGG_08086 [Magnaporthe oryzae 70-15]	-	-	-	-	-	-	-
ncbi_2678296	3006	1581	13.71	5.66	13.71	5.66	-1.27635	7.84378e-163	8.81618e-162	--	fungal specific transcription factor domain-containing protein [Magnaporthe oryzae 70-15]	-	-	-	-	GO:0043231//intracellular membrane-bounded organelle	GO:0003676//nucleic acid binding;GO:0046914//transition metal ion binding	GO:0006355//regulation of transcription, DNA-templated
ncbi_2678305	5705	3327	42.7	19.56	42.7	19.56	-1.12633	2.1415e-210	3.04581e-209	SPAC56E4.03	aromatic amino acid aminotransferase [Magnaporthe oryzae 70-15]	-	-	-	-	-	GO:0016769//transferase activity, transferring nitrogenous groups;GO:0043168//anion binding	GO:0008152//metabolic process
ncbi_2678307	243	129	6.68	2.78	6.68	2.78	-1.26476	3.21623e-16	8.26539e-16	--	hypothetical protein MGG_08191 [Magnaporthe oryzae 70-15]	-	-	-	-	-	-	-
ncbi_2678314	718	1868	4.96	10.14	4.96	10.14	1.03165	7.33429e-58	3.75121e-57	uapA	purine permease [Magnaporthe oryzae 70-15]	-	-	-	-	-	GO:0015205//nucleobase transmembrane transporter activity	GO:0015851//nucleobase transport;GO:0044763//single-organism cellular process
ncbi_2678326	17	7	0.41	0.13	0.41	0.13	-1.65711	0.0146935	0.0207409	--	diphthamide biosynthesis protein 2 [Magnaporthe oryzae Y34]	-	-	-	-	-	-	-
ncbi_2678331	156	825	3.48	14.46	3.48	14.46	2.05491	4.52309e-75	2.73941e-74	MGG_08041	metalloprotease 1 [Magnaporthe oryzae 70-15]	-	-	-	-	-	GO:0043169//cation binding;GO:0070011//peptidase activity, acting on L-amino acid peptides	GO:0019538//protein metabolic process;GO:0052048//interaction with host via secreted substance involved in symbiotic interaction
ncbi_2678334	83	13	0.94	0.12	0.94	0.12	-2.96963	1.99564e-17	5.2856e-17	--	nuclear pore protein [Colletotrichum orbiculare MAFF 240422]	-	-	-	-	-	-	-
ncbi_2678335	8135	2413	61.3	14.28	61.3	14.28	-2.10189	0	0	--	hypothetical protein MGG_08045 [Magnaporthe oryzae 70-15]	-	-	-	-	-	-	-
ncbi_2678336	1579	636	10.68	3.38	10.68	3.38	-1.65982	1.26616e-133	1.19395e-132	cotA	bilirubin oxidase [Magnaporthe oryzae 70-15]	-	-	-	-	-	GO:0003824//catalytic activity;GO:0043169//cation binding	GO:0044710//single-organism metabolic process
ncbi_2678357	396	102	5.77	1.17	5.77	1.17	-2.30206	1.4948e-57	7.62905e-57	--	Heme-binding protein HMX1 [Colletotrichum chlorophyti]	-	-	-	-	-	-	GO:0055114//oxidation-reduction process
ncbi_2678377	654	2489	9.44	28.22	9.44	28.22	1.57986	1.64933e-143	1.64713e-142	mpaG	O-methyltransferase [Magnaporthe oryzae 70-15]	-	-	-	-	-	GO:0008168//methyltransferase activity	GO:0008152//metabolic process
ncbi_2678378	1327	8306	40.76	200.39	40.76	200.39	2.29758	0	0	--	hypothetical protein MGG_07993 [Magnaporthe oryzae 70-15]	-	-	-	-	-	-	-
ncbi_2678380	31	17	0.76	0.33	0.76	0.33	-1.20353	0.00948508	0.0136016	--	hypothetical protein MGG_07995 [Magnaporthe oryzae 70-15]	-	-	-	-	-	-	-
ncbi_2678390	19875	11612	288.89	132.58	288.89	132.58	-1.12366	0	0	SPAC824.07	hydroxyacylglutathione hydrolase [Magnaporthe oryzae 70-15]	Metabolism	Carbohydrate metabolism	ko00620//Pyruvate metabolism	K01069	-	GO:0003824//catalytic activity;GO:0046914//transition metal ion binding	GO:0006749//glutathione metabolic process
ncbi_2678395	18294	2613	287.2	32.22	287.2	32.22	-3.15603	0	0	--	hypothetical protein MGG_08113 [Magnaporthe oryzae 70-15]	-	-	-	-	-	-	GO:0007275//multicellular organism development
ncbi_2678400	4372	1895	32.38	11.02	32.38	11.02	-1.55498	2.37898e-306	4.78345e-305	--	hypothetical protein MGG_08118 [Magnaporthe oryzae 70-15]	-	-	-	-	-	-	-
ncbi_2678401	66	38	3.19	1.44	3.19	1.44	-1.14749	0.000133481	0.000219734	--	hypothetical protein MGG_08119 [Magnaporthe oryzae 70-15]	-	-	-	-	-	-	-
ncbi_2678409	1741	22105	11.83	117.94	11.83	117.94	3.31753	0	0	malA	NADP-dependent malic enzyme [Magnaporthe oryzae 70-15]	Metabolism;Metabolism;Metabolism	Global and overview maps;Global and overview maps;Carbohydrate metabolism	ko01100//Metabolic pathways;ko01200//Carbon metabolism;ko00620//Pyruvate metabolism	K00029;K00029;K00029	-	GO:0000166//nucleotide binding;GO:0004470//malic enzyme activity;GO:0043169//cation binding	GO:0043648//dicarboxylic acid metabolic process
ncbi_2678412	336	939	8.45	18.55	8.45	18.55	1.1344	2.04681e-36	7.91047e-36	--	polarity defective-2 [Neurospora crassa OR74A]	-	-	-	-	-	-	-
ncbi_2678423	34	19	0.8	0.35	0.8	0.35	-1.19265	0.00388515	0.00578125	--	hypothetical protein MGG_08037 [Magnaporthe oryzae 70-15]	-	-	-	-	-	-	-
ncbi_2678425	100	33	1.04	0.27	1.04	0.27	-1.94555	5.18965e-13	1.22007e-12	--	hypothetical protein MGG_08039 [Magnaporthe oryzae 70-15]	-	-	-	-	-	-	-
ncbi_2678441	108	722	0.93	4.87	0.93	4.87	2.38862	7.54531e-80	4.81264e-79	gdh	NADP-specific glutamate dehydrogenase [Magnaporthe oryzae 70-15]	Metabolism;Metabolism;Metabolism;Metabolism	Global and overview maps;Amino acid metabolism;Amino acid metabolism;Energy metabolism	ko01100//Metabolic pathways;ko00250//Alanine, aspartate and glutamate metabolism;ko00220//Arginine biosynthesis;ko00910//Nitrogen metabolism	K00262;K00262;K00262;K00262	-	GO:0016638//oxidoreductase activity, acting on the CH-NH2 group of donors	GO:0019752//carboxylic acid metabolic process
ncbi_2678455	97	377	5.97	18.22	5.97	18.22	1.60972	3.2633e-26	1.04684e-25	--	hypothetical protein MGG_08024 [Magnaporthe oryzae 70-15]	-	-	-	-	-	-	-
ncbi_2678456	2666	1481	8.83	3.85	8.83	3.85	-1.19755	2.47821e-132	2.31145e-131	--	Zonadhesin [Madurella mycetomatis]	-	-	-	-	-	GO:0016798//hydrolase activity, acting on glycosyl bonds;GO:0030247//polysaccharide binding	GO:0044238//primary metabolic process
ncbi_2678464	611	269	6.79	2.35	6.79	2.35	-1.53075	9.38957e-50	4.39596e-49	--	hypothetical protein MGG_08334 [Magnaporthe oryzae 70-15]	-	-	-	-	-	-	-
ncbi_2678465	1872	1057	30.6	13.57	30.6	13.57	-1.17311	3.26241e-95	2.38067e-94	--	hypothetical protein MGG_08333 [Magnaporthe oryzae 70-15]	-	-	-	-	-	-	GO:0007275//multicellular organism development
ncbi_2678468	1873	532	26.03	5.81	26.03	5.81	-2.16357	4.26007e-225	6.40826e-224	tropI	dienelactone hydrolase [Magnaporthe oryzae 70-15]	-	-	-	-	GO:0044424//intracellular part	GO:0003824//catalytic activity	-
ncbi_2678473	3367	9387	31.56	69.13	31.56	69.13	1.13121	1.85927e-242	2.97582e-241	--	sodium/hydrogen exchanger family protein [Colletotrichum gloeosporioides Cg-14]	-	-	-	-	GO:0031224//intrinsic component of membrane	GO:0015078//hydrogen ion transmembrane transporter activity	GO:0015992//proton transport;GO:0030001//metal ion transport;GO:0044763//single-organism cellular process
ncbi_2678477	8699	1066	41.89	4.03	41.89	4.03	-3.37775	0	0	msy1	mechanosensitive ion channel family protein [Magnaporthe oryzae 70-15]	-	-	-	-	GO:0044432//endoplasmic reticulum part	GO:0005262//calcium channel activity	GO:0006816//calcium ion transport;GO:0006875//cellular metal ion homeostasis
ncbi_2678481	7330	25894	148.89	413.15	148.89	413.15	1.47242	0	0	--	small secreted protein [Fusarium langsethiae]	-	-	-	-	-	-	-
ncbi_2678488	3943	1671	36.53	12.16	36.53	12.16	-1.58694	1.48649e-293	2.85044e-292	HDHD5	phosphatidyl synthase [Ophiostoma piceae UAMH 11346]	-	-	-	-	-	-	GO:0007275//multicellular organism development
ncbi_2678489	6503	3529	35.38	15.08	35.38	15.08	-1.2303	1.39885e-268	2.47301e-267	--	hypothetical protein MGG_08325 [Magnaporthe oryzae 70-15]	-	-	-	-	-	-	GO:0007275//multicellular organism development
ncbi_2678504	14727	1877	121.15	12.13	121.15	12.13	-3.32014	0	0	ARB_07487	1,3-beta-glucanosyltransferase gel3 [Magnaporthe oryzae 70-15]	-	-	-	-	GO:0031224//intrinsic component of membrane	GO:0003824//catalytic activity	GO:0007275//multicellular organism development;GO:0044238//primary metabolic process
ncbi_2678510	164	670	2.64	8.47	2.64	8.47	1.68182	1.48709e-47	6.75918e-47	colgalt1	Glycosyl transferase, family 25 [Metarhizium robertsii ARSEF 23]	-	-	-	-	-	-	-
ncbi_2678522	92	27	3.79	0.87	3.79	0.87	-2.12311	3.19467e-13	7.56388e-13	--	hypothetical protein MGG_08376 [Magnaporthe oryzae 70-15]	-	-	-	-	-	-	-
ncbi_2678524	3047	1503	36.59	14.18	36.59	14.18	-1.36759	8.97324e-186	1.14226e-184	--	hypothetical protein MGG_08374 [Magnaporthe oryzae 70-15]	-	-	-	-	-	-	-
ncbi_2678528	106	50	1.34	0.5	1.34	0.5	-1.42223	2.55768e-09	5.29899e-09	phy	5'-nucleotidase [Magnaporthe oryzae Y34]	-	-	-	-	-	-	-
ncbi_2678529	787	79	10.02	0.79	10.02	0.79	-3.66489	8.37272e-180	1.04476e-178	fgaOx3	NADH:flavin oxidoreductase/NADH oxidase [Magnaporthe oryzae 70-15]	-	-	-	-	-	GO:0003824//catalytic activity;GO:0032553//ribonucleotide binding	GO:0044710//single-organism metabolic process
ncbi_2678536	4704	25750	62.54	268.92	62.54	268.92	2.10433	0	0	--	hypothetical protein MGG_08337 [Magnaporthe oryzae 70-15]	-	-	-	-	-	-	-
ncbi_2678540	14	266	0.49	7.28	0.49	7.28	3.89308	2.78787e-48	1.28123e-47	--	hypothetical protein MGG_08277 [Magnaporthe oryzae 70-15]	-	-	-	-	-	-	-
ncbi_2678541	6200	2598	64.1	21.1	64.1	21.1	-1.60308	0	0	--	cytochrome-1 [Diaporthe helianthi]	-	-	-	-	-	-	-
ncbi_2678549	3260	828	36.2	7.22	36.2	7.22	-2.32592	0	0	--	related to M.genitalium alanine--tRNA ligase [Rhynchosporium agropyri]	-	-	-	-	-	-	-
ncbi_2678552	34	21	0.43	0.21	0.43	0.21	-1.03395	0.0105614	0.0151072	asqN	PenK [Penicillium thymicola]	-	-	-	-	-	GO:0008171//O-methyltransferase activity	GO:0044710//single-organism metabolic process
ncbi_2678556	472	1375	1.61	3.68	1.61	3.68	1.19265	8.27296e-56	4.14131e-55	hpm3	polyketide synthase [Magnaporthe oryzae 70-15]	-	-	-	-	-	GO:0016787//hydrolase activity	GO:0008152//metabolic process
ncbi_2678557	0	7	0	0.19	0.001	0.19	7.56986	0.0312734	0.0426744	--	hypothetical protein MGG_12481 [Magnaporthe oryzae 70-15]	-	-	-	-	-	-	-
ncbi_2678562	3648	867	31.37	5.86	31.37	5.86	-2.42041	0	0	--	hypothetical protein MGG_08268 [Magnaporthe oryzae 70-15]	-	-	-	-	-	GO:0004312//fatty acid synthase activity	GO:0006631//fatty acid metabolic process
ncbi_2678565	376	1232	3.15	8.1	3.15	8.1	1.36257	1.20762e-61	6.45425e-61	--	kelch repeat protein [Colletotrichum fioriniae PJ7]	-	-	-	-	-	-	-
ncbi_2678577	6	53	0.07	0.46	0.07	0.46	2.71621	4.87585e-08	9.57463e-08	pnbA	lipase 1 [Magnaporthe oryzae 70-15]	-	-	-	-	-	GO:0003824//catalytic activity	-
ncbi_2678583	7	32	0.09	0.31	0.09	0.31	1.78427	0.000761073	0.00119128	--	CMGC/SRPK protein kinase [Gaeumannomyces tritici R3-111a-1]	-	-	-	-	GO:0044464//cell part	GO:0016772//transferase activity, transferring phosphorus-containing groups;GO:0032550//purine ribonucleoside binding	GO:0006464//cellular protein modification process;GO:0065007//biological regulation
ncbi_2678584	33	2194	0.71	36.9	0.71	36.9	5.69966	0	0	eglD	cellulose-growth-specific protein [Magnaporthe oryzae 70-15]	-	-	-	-	-	GO:0016798//hydrolase activity, acting on glycosyl bonds;GO:0030247//polysaccharide binding	GO:0044238//primary metabolic process
ncbi_2678586	14	0	0.83	0	0.83	0.001	-9.69697	6.13562e-05	0.000102981	--	hypothetical protein MGG_08407 [Magnaporthe oryzae 70-15]	-	-	-	-	-	-	GO:0052048//interaction with host via secreted substance involved in symbiotic interaction
ncbi_2678588	2568	472	34.95	5.05	34.95	5.05	-2.79094	0	0	RDH13	retinol dehydrogenase 13 [Magnaporthe oryzae 70-15]	-	-	-	-	-	GO:0003824//catalytic activity	GO:0044710//single-organism metabolic process
ncbi_2678592	11921	2925	47.69	9.19	47.69	9.19	-2.37555	0	0	fer6	multidrug resistance-associated protein 2 [Magnaporthe oryzae 70-15]	-	-	-	-	GO:0031224//intrinsic component of membrane	GO:0015405//P-P-bond-hydrolysis-driven transmembrane transporter activity;GO:0017111//nucleoside-triphosphatase activity;GO:0032550//purine ribonucleoside binding	GO:0007275//multicellular organism development;GO:0015893//drug transport;GO:0044763//single-organism cellular process
ncbi_2678611	10	2	0.18	0.03	0.18	0.03	-2.58496	0.0225028	0.0311778	--	hypothetical protein MGG_08346 [Magnaporthe oryzae 70-15]	-	-	-	-	-	-	-
ncbi_2678616	139	406	1.87	4.29	1.87	4.29	1.19794	1.61407e-18	4.39349e-18	rhmD	enolase C-terminal domain-like protein [Neurospora tetrasperma FGSC 2509]	Metabolism	Carbohydrate metabolism	ko00051//Fructose and mannose metabolism	K12661	-	-	-
ncbi_2678632	30	6	0.39	0.06	0.39	0.06	-2.70044	4.33794e-06	7.80817e-06	ARB_03699	polysaccharide deacetylase [Magnaporthe oryzae 70-15]	-	-	-	-	-	GO:0016787//hydrolase activity	GO:0044238//primary metabolic process
ncbi_2678633	0	190	0	6.16	0.001	6.16	12.5887	3.86807e-47	1.7482e-46	--	hypothetical protein MGG_08355 [Magnaporthe oryzae 70-15]	-	-	-	-	-	-	-
ncbi_2678634	70	7578	1.71	145.65	1.71	145.65	6.41237	0	0	--	cell wall protein [Colletotrichum orbiculare MAFF 240422]	-	-	-	-	-	-	-
ncbi_2678643	1249	3204	12.58	25.34	12.58	25.34	1.01028	2.27448e-91	1.60794e-90	OXR1	Apoptosis-inducing factor 2 [Madurella mycetomatis]	-	-	-	-	-	GO:0000166//nucleotide binding;GO:0003824//catalytic activity	GO:0044710//single-organism metabolic process
ncbi_2678646	742	4364	9.52	43.98	9.52	43.98	2.20781	0	0	--	hypothetical protein, variant [Magnaporthe oryzae 70-15]	-	-	-	-	-	-	GO:0034641//cellular nitrogen compound metabolic process
ncbi_2678649	751	49	14.29	0.73	14.29	0.73	-4.29097	2.01567e-195	2.67065e-194	--	isoflavone reductase [Magnaporthe oryzae 70-15]	-	-	-	-	-	-	-
ncbi_2678650	73	4	1.87	0.08	1.87	0.08	-4.54689	1.63511e-21	4.75365e-21	--	hypothetical protein MGG_08351 [Magnaporthe oryzae 70-15]	-	-	-	-	-	-	-
ncbi_2678651	9	61	0.31	1.64	0.31	1.64	2.40336	3.77718e-08	7.45254e-08	--	hypothetical protein MGG_08350 [Magnaporthe oryzae 70-15]	-	-	-	-	-	-	-
ncbi_2678652	2074	599	31.37	7.12	31.37	7.12	-2.13944	8.33926e-243	1.34009e-241	SPCC736.13	dehydrogenase/reductase SDR family member 13 [Magnaporthe oryzae 70-15]	-	-	-	-	-	GO:0003824//catalytic activity	GO:0044710//single-organism metabolic process
ncbi_2678663	1703	50	37.78	0.87	37.78	0.87	-5.44046	0	0	--	hypothetical protein MGG_08373 [Magnaporthe oryzae 70-15]	-	-	-	-	-	-	-
ncbi_2678664	31	0	1.84	0	1.84	0.001	-10.8455	1.19721e-10	2.60776e-10	--	hypothetical protein MGG_08372 [Magnaporthe oryzae 70-15]	-	-	-	-	-	-	-
ncbi_2678665	100	25	2.11	0.41	2.11	0.41	-2.36355	3.65341e-16	9.37685e-16	--	BTB/POZ domain-containing protein [Colletotrichum higginsianum IMI 349063]	-	-	-	-	-	-	-
ncbi_2678666	0	173	0	3.71	0.001	3.71	11.8572	3.21129e-44	1.39365e-43	XYL4	endo-1,4-beta-xylanase I [Magnaporthe oryzae 70-15]	-	-	-	-	-	GO:0005488//binding;GO:0097599//xylanase activity	GO:0000272//polysaccharide catabolic process
ncbi_2678676	7989	4601	186.36	84.31	186.36	84.31	-1.14432	2.16426e-268	3.81494e-267	--	hypothetical protein MGG_08552 [Magnaporthe oryzae 70-15]	-	-	-	-	-	-	-
ncbi_2678677	1579	5643	9.37	26.31	9.37	26.31	1.48949	1.67818e-274	3.03844e-273	--	fungal fucose-specific lectin protein [Colletotrichum tofieldiae]	-	-	-	-	-	-	-
ncbi_2678678	361	192	4.1	1.71	4.1	1.71	-1.26163	5.1803e-23	1.5515e-22	--	lipolytic enzyme [Magnaporthe oryzae 70-15]	-	-	-	-	-	-	-
ncbi_2678679	1532	839	13.6	5.85	13.6	5.85	-1.2171	7.26693e-81	4.70762e-80	MYLK2	CAMK protein kinase, partial [Magnaporthe oryzae 70-15]	Cellular Processes;Cellular Processes	Cell growth and death;Cell growth and death	ko04111//Cell cycle - yeast;ko04113//Meiosis - yeast	K02831;K02831	-	GO:0005515//protein binding;GO:0016772//transferase activity, transferring phosphorus-containing groups;GO:0032550//purine ribonucleoside binding	GO:0006464//cellular protein modification process;GO:0006796//phosphate-containing compound metabolic process
ncbi_2678680	179	829	1.93	7.02	1.93	7.02	1.86287	1.10707e-66	6.25965e-66	prnB	proline-specific permease [Magnaporthe oryzae 70-15]	-	-	-	-	GO:0031224//intrinsic component of membrane	GO:0046943//carboxylic acid transmembrane transporter activity	GO:0044763//single-organism cellular process;GO:0046942//carboxylic acid transport
ncbi_2678685	5720	1920	98.41	25.95	98.41	25.95	-1.92307	0	0	--	NLS2 [Fusarium pseudograminearum CS3096]	-	-	-	-	-	-	-
ncbi_2678692	22	2	0.43	0.03	0.43	0.03	-3.8413	1.56949e-06	2.88473e-06	SPCC736.13	retinol dehydrogenase 12 [Magnaporthe oryzae 70-15]	Metabolism;Metabolism;Metabolism	Global and overview maps;Global and overview maps;Metabolism of cofactors and vitamins	ko01100//Metabolic pathways;ko01110//Biosynthesis of secondary metabolites;ko00860//Porphyrin and chlorophyll metabolism	K00218;K00218;K00218	-	GO:0003824//catalytic activity	GO:0044710//single-organism metabolic process
ncbi_2678693	233	22	2.03	0.15	2.03	0.15	-3.75845	1.30932e-56	6.61773e-56	prtP	serin endopeptidase [Magnaporthe oryzae Y34]	-	-	-	-	GO:0030312//external encapsulating structure	GO:0008233//peptidase activity	GO:0019538//protein metabolic process
ncbi_2678694	85	5	4.81	0.22	4.81	0.22	-4.45046	4.5464e-24	1.38903e-23	--	hypothetical protein MGG_08428 [Magnaporthe oryzae 70-15]	-	-	-	-	-	-	-
ncbi_2678697	2255	467	13.11	2.13	13.11	2.13	-2.62174	0	0	vpr	minor extracellular protease vpr [Magnaporthe oryzae 70-15]	-	-	-	-	-	GO:0004175//endopeptidase activity	GO:0019538//protein metabolic process
ncbi_2678702	5352	3066	27.14	12.21	27.14	12.21	-1.15236	1.10254e-209	1.5644e-208	PFK26	6-phosphofructo-2-kinase 1 [Magnaporthe oryzae 70-15]	Metabolism	Carbohydrate metabolism	ko00051//Fructose and mannose metabolism	K00900	-	GO:0008443//phosphofructokinase activity;GO:0032550//purine ribonucleoside binding;GO:0050308//sugar-phosphatase activity	GO:0016310//phosphorylation;GO:0019318//hexose metabolic process
ncbi_2678703	717	430	6.74	3.18	6.74	3.18	-1.08372	3.62616e-34	1.34721e-33	tad3	cytidine deaminase-like protein [Neurospora tetrasperma FGSC 2509]	-	-	-	-	GO:0044444//cytoplasmic part	GO:0008251//tRNA-specific adenosine deaminase activity;GO:0046914//transition metal ion binding	GO:0008033//tRNA processing;GO:0016553//base conversion or substitution editing
ncbi_2678707	8186	35738	66.48	227.99	66.48	227.99	1.77798	0	0	--	F5 8 type c domain protein [Colletotrichum higginsianum IMI 349063]	-	-	-	-	-	-	-
ncbi_2678710	30	8	0.37	0.08	0.37	0.08	-2.20945	1.45556e-05	2.54628e-05	--	hypothetical protein MGG_08572 [Magnaporthe oryzae 70-15]	-	-	-	-	-	-	-
ncbi_2678722	14	5	0.23	0.07	0.23	0.07	-1.71621	0.0192663	0.0268629	--	hypothetical protein MGG_08511 [Magnaporthe oryzae 70-15]	-	-	-	-	-	-	-
ncbi_2678733	11001	3635	134.33	34.87	134.33	34.87	-1.94572	0	0	lolP1	pisatin demethylase [Magnaporthe oryzae 70-15]	-	-	-	-	-	GO:0016491//oxidoreductase activity;GO:0016741//transferase activity, transferring one-carbon groups;GO:0046906//tetrapyrrole binding;GO:0046914//transition metal ion binding	GO:0044710//single-organism metabolic process
ncbi_2678736	16288	4720	164.45	37.43	164.45	37.43	-2.13538	0	0	xyd1	NADP:D-xylose dehydrogenase [Magnaporthe oryzae 70-15]	-	-	-	-	GO:0043231//intracellular membrane-bounded organelle;GO:0044444//cytoplasmic part	GO:0003824//catalytic activity	GO:0044710//single-organism metabolic process
ncbi_2678737	3268	1356	32.24	10.51	32.24	10.51	-1.61709	9.01437e-262	1.54143e-260	SPAP32A8.02	aldo/keto reductase [Magnaporthe oryzae 70-15]	-	-	-	-	-	-	-
ncbi_2678743	1247	749	8.68	4.1	8.68	4.1	-1.08207	6.20738e-56	3.11251e-55	MAE1	NAD-dependent malic enzyme [Magnaporthe oryzae 70-15]	Metabolism;Metabolism	Global and overview maps;Carbohydrate metabolism	ko01200//Carbon metabolism;ko00620//Pyruvate metabolism	K00027;K00027	GO:0043231//intracellular membrane-bounded organelle	GO:0000166//nucleotide binding;GO:0004470//malic enzyme activity;GO:0043169//cation binding	GO:0032787//monocarboxylic acid metabolic process;GO:0043648//dicarboxylic acid metabolic process
ncbi_2678745	57	9	1.94	0.24	1.94	0.24	-3.01495	4.41934e-12	1.01124e-11	--	hypothetical protein MGG_08435 [Magnaporthe oryzae 70-15]	-	-	-	-	-	-	-
ncbi_2678746	29170	11631	150.54	47.15	150.54	47.15	-1.67482	0	0	--	TEA/ATTS transcription factor activity protein family [Aspergillus oryzae]	-	-	-	-	-	-	-
ncbi_2678751	7614	4084	75.47	31.8	75.47	31.8	-1.24688	3.87688e-304	7.71776e-303	orsC	Grixazone synthase 1 [Colletotrichum chlorophyti]	Metabolism;Metabolism;Metabolism	Global and overview maps;Global and overview maps;Amino acid metabolism	ko01100//Metabolic pathways;ko01110//Biosynthesis of secondary metabolites;ko00350//Tyrosine metabolism	K00505;K00505;K00505	-	GO:0003824//catalytic activity;GO:0043169//cation binding	GO:0044710//single-organism metabolic process
ncbi_2678755	751	124	42.88	5.56	42.88	5.56	-2.94715	1.02803e-139	1.00574e-138	--	hypothetical protein MGG_08451 [Magnaporthe oryzae 70-15]	-	-	-	-	-	-	GO:0052048//interaction with host via secreted substance involved in symbiotic interaction
ncbi_2678756	4214	207	32.02	1.24	32.02	1.24	-4.69056	0	0	chyD	asparagine synthase [Magnaporthe oryzae 70-15]	Metabolism;Metabolism;Metabolism	Global and overview maps;Global and overview maps;Amino acid metabolism	ko01100//Metabolic pathways;ko01110//Biosynthesis of secondary metabolites;ko00250//Alanine, aspartate and glutamate metabolism	K01953;K01953;K01953	-	GO:0016884//carbon-nitrogen ligase activity, with glutamine as amido-N-donor;GO:0032550//purine ribonucleoside binding	GO:0006529//asparagine biosynthetic process
ncbi_2678757	3584	676	29.47	4.37	29.47	4.37	-2.75354	0	0	--	short-chain dehydrogenase [Colletotrichum orbiculare MAFF 240422]	-	-	-	-	-	-	-
ncbi_2678759	903	28	22.01	0.54	22.01	0.54	-5.34906	4.03793e-268	7.09683e-267	--	nucleoside-diphosphate-sugar epimerase [Magnaporthe oryzae 70-15]	-	-	-	-	-	-	-
ncbi_2678760	154963	26493	1461.38	196.26	1461.38	196.26	-2.89649	0	0	HGT1	sugar transporter [Magnaporthe oryzae 70-15]	-	-	-	-	GO:0031224//intrinsic component of membrane	GO:0022857//transmembrane transporter activity	GO:0044763//single-organism cellular process;GO:0044765//single-organism transport
ncbi_2678765	496	3821	6.14	37.15	6.14	37.15	2.59705	0	0	TRI11	isotrichodermin C-15 hydroxylase [Magnaporthe oryzae P131]	-	-	-	-	-	GO:0005488//binding	-
ncbi_2678766	404	1661	6.07	19.61	6.07	19.61	1.69182	1.10394e-110	8.9478e-110	--	coagulation factor 5/8 type domain-containing protein [Magnaporthe oryzae Y34]	-	-	-	-	-	-	-
ncbi_2678768	3846	873	32.76	5.84	32.76	5.84	-2.4879	0	0	--	HET-domain-containing protein [Cenococcum geophilum 1.58]	-	-	-	-	-	-	-
ncbi_2678769	8890	436	95.38	3.67	95.38	3.67	-4.69983	0	0	fsdH	cytochrome P450 52A13 [Magnaporthe oryzae 70-15]	-	-	-	-	-	GO:0004497//monooxygenase activity;GO:0046906//tetrapyrrole binding;GO:0046914//transition metal ion binding	GO:0044710//single-organism metabolic process
ncbi_2678777	1369	229	13.03	1.71	13.03	1.71	-2.92977	1.19807e-243	1.93822e-242	DDB_G0280307	beta-lactamase [Magnaporthe oryzae 70-15]	-	-	-	-	-	-	-
ncbi_2678793	34	2	0.32	0.01	0.32	0.01	-5	2.92839e-10	6.28732e-10	abr2	laccase-1 [Magnaporthe oryzae 70-15]	-	-	-	-	-	GO:0003824//catalytic activity;GO:0043169//cation binding	GO:0044710//single-organism metabolic process
ncbi_2678796	112	7	1.48	0.07	1.48	0.07	-4.4021	3.42711e-31	1.20962e-30	MT1298	oxidoreductase [Magnaporthe oryzae 70-15]	-	-	-	-	-	GO:0003824//catalytic activity	GO:0044710//single-organism metabolic process
ncbi_2678797	257	7	4.58	0.1	4.58	0.1	-5.51728	6.85699e-80	4.37594e-79	sirO	aflatoxin B1 aldehyde reductase member 3 [Magnaporthe oryzae 70-15]	-	-	-	-	-	GO:0003824//catalytic activity	GO:0044710//single-organism metabolic process
ncbi_2678799	5005	16235	30.69	78.19	30.69	78.19	1.34922	0	0	betC	choline-sulfatase [Magnaporthe oryzae 70-15]	-	-	-	-	-	GO:0016788//hydrolase activity, acting on ester bonds	-
ncbi_2678807	5435	16805	47.33	114.96	47.33	114.96	1.28031	0	0	--	serine-threonine rich protein [Pochonia chlamydosporia 170]	-	-	-	-	-	-	-
ncbi_2678821	169	16	1.95	0.14	1.95	0.14	-3.79998	2.57815e-41	1.07384e-40	Ache	fatty acyl-CoA hydrolase [Magnaporthe oryzae 70-15]	-	-	-	-	-	GO:0003824//catalytic activity	-
ncbi_2678822	378	12165	5.81	146.99	5.81	146.99	4.66104	0	0	--	hypothetical protein MGG_08467 [Magnaporthe oryzae 70-15]	-	-	-	-	-	-	-
ncbi_2678831	100	0	5.15	0	5.15	0.001	-12.3304	1.63423e-32	5.91773e-32	--	hypothetical protein MGG_08433 [Magnaporthe oryzae 70-15]	-	-	-	-	-	-	-
ncbi_2678832	7	0	0.45	0	0.45	0.001	-8.81378	0.00782344	0.0112849	--	hypothetical protein MGG_08432 [Magnaporthe oryzae 70-15]	-	-	-	-	-	-	-
ncbi_2678834	8771	808	66.57	4.82	66.57	4.82	-3.78777	0	0	TRI101	trichothecene 3-O-acetyltransferase [Magnaporthe oryzae 70-15]	-	-	-	-	-	GO:0016746//transferase activity, transferring acyl groups	-
ncbi_2678835	1986	259	32.69	3.35	32.69	3.35	-3.28662	0	0	--	hypothetical protein MGG_08439 [Magnaporthe oryzae 70-15]	-	-	-	-	-	-	GO:0007275//multicellular organism development
ncbi_2678837	38	7	0.36	0.05	0.36	0.05	-2.848	2.54158e-08	5.04783e-08	--	pyoverdine/dityrosine biosynthesis family protein [Magnaporthe oryzae 70-15]	-	-	-	-	-	GO:0016491//oxidoreductase activity	GO:0003006//developmental process involved in reproduction;GO:0044710//single-organism metabolic process
ncbi_2678839	3370	321	17.24	1.29	17.24	1.29	-3.74032	0	0	--	hypothetical protein MGG_08542 [Magnaporthe oryzae 70-15]	-	-	-	-	-	-	-
ncbi_2678840	688	102	7.89	0.92	7.89	0.92	-3.10032	3.34159e-135	3.18353e-134	mhpA	FAD monooxygenase [Magnaporthe oryzae 70-15]	-	-	-	-	-	GO:0003824//catalytic activity	GO:0044710//single-organism metabolic process
ncbi_2678842	109	24	0.5	0.09	0.5	0.09	-2.47393	8.88498e-19	2.43061e-18	--	Zn(2)-Cys(6) zinc finger domain protein [Metarhizium robertsii]	-	-	-	-	GO:0043231//intracellular membrane-bounded organelle	GO:0046914//transition metal ion binding	GO:0006355//regulation of transcription, DNA-templated
ncbi_2678844	1033	409	5.55	1.73	5.55	1.73	-1.68172	4.50861e-93	3.23886e-92	--	Ankyrin-3 [Valsa mali]	-	-	-	-	-	-	-
ncbi_2678846	93	344	1.37	3.99	1.37	3.99	1.54221	1.34272e-22	3.99356e-22	--	might be a transmembrane protein [Metarhizium robertsii ARSEF 23]	-	-	-	-	-	-	-
ncbi_2678853	3947	2107	25	10.48	25	10.48	-1.25429	2.28709e-195	3.02693e-194	MX1	interferon-induced GTP-binding protein Mx [Magnaporthe oryzae 70-15]	-	-	-	-	-	GO:0017111//nucleoside-triphosphatase activity;GO:0032550//purine ribonucleoside binding	GO:0050794//regulation of cellular process
ncbi_2678856	14	480	0.09	2.48	0.09	2.48	4.78427	1.69311e-97	1.25846e-96	PHOT2	Aureochrome1 [Colletotrichum fioriniae PJ7]	-	-	-	-	-	GO:0060089//molecular transducer activity	GO:0035556//intracellular signal transduction;GO:0045744//negative regulation of G-protein coupled receptor protein signaling pathway
ncbi_2678878	1301	3527	8.11	17.28	8.11	17.28	1.09133	1.90784e-112	1.56861e-111	--	urease [Diaporthe helianthi]	-	-	-	-	-	-	-
ncbi_2678881	30	79	0.41	0.85	0.41	0.85	1.05184	0.00062628	0.000985691	--	hypothetical protein MGG_08655 [Magnaporthe oryzae 70-15]	-	-	-	-	-	-	-
ncbi_2678882	17369	6443	181.94	53.01	181.94	53.01	-1.77913	0	0	ITP1	MFS multidrug transporter [Colletotrichum tofieldiae]	-	-	-	-	GO:0031224//intrinsic component of membrane	-	GO:0044763//single-organism cellular process
ncbi_2678883	66	221	1.1	2.89	1.1	2.89	1.39357	3.32965e-13	7.87723e-13	--	CHAT domain-domain-containing protein [Microdochium bolleyi]	-	-	-	-	-	-	-
ncbi_2678893	197	1004	2.64	10.56	2.64	10.56	2	3.27031e-87	2.24069e-86	--	GQ67_01391T0 [Komagataella phaffii]	-	-	-	-	-	-	-
ncbi_2678904	0	11	0	0.25	0.001	0.25	7.96578	0.00195752	0.00298199	--	hypothetical protein MGG_08610 [Magnaporthe oryzae 70-15]	-	-	-	-	-	-	-
ncbi_2678911	0	36	0	0.35	0.001	0.35	8.45121	4.17686e-09	8.58251e-09	SPBC15C4.04c	choline transporter [Magnaporthe oryzae 70-15]	-	-	-	-	GO:0031224//intrinsic component of membrane	GO:0046943//carboxylic acid transmembrane transporter activity	GO:0034641//cellular nitrogen compound metabolic process
ncbi_2678913	144	86	1.02	0.48	1.02	0.48	-1.08746	2.31187e-08	4.59694e-08	ustP	peptidase S41 family protein [Magnaporthe oryzae 70-15]	-	-	-	-	-	GO:0070011//peptidase activity, acting on L-amino acid peptides	-
ncbi_2678916	678	252	14.25	4.16	14.25	4.16	-1.77631	7.59483e-68	4.34756e-67	--	hypothetical protein MGG_08764 [Magnaporthe oryzae 70-15]	-	-	-	-	-	-	-
ncbi_2678919	503	150	4.13	0.97	4.13	0.97	-2.09009	5.14664e-64	2.82359e-63	--	ribonucleoprotein [Histoplasma capsulatum H88]	-	-	-	-	-	GO:0097159//organic cyclic compound binding	-
ncbi_2678924	223	902	4.28	13.59	4.28	13.59	1.66686	7.29075e-62	3.9123e-61	--	hypothetical protein MGG_08772 [Magnaporthe oryzae 70-15]	-	-	-	-	-	-	-
ncbi_2678928	6	28	0.03	0.11	0.03	0.11	1.87447	0.0021191	0.00321832	--	hypothetical protein MGG_08703 [Magnaporthe oryzae 70-15]	-	-	-	-	-	-	-
ncbi_2678929	227	791	1.05	2.88	1.05	2.88	1.45568	6.14158e-45	2.69457e-44	--	hypothetical protein MGG_08704 [Magnaporthe oryzae 70-15]	-	-	-	-	-	-	-
ncbi_2678935	865	52	13.17	0.62	13.17	0.62	-4.40884	1.15089e-227	1.75992e-226	moc3	Zn2/Cys6 DNA-binding protein [Glarea lozoyensis ATCC 20868]	-	-	-	-	GO:0043231//intracellular membrane-bounded organelle	GO:0046914//transition metal ion binding	GO:0006355//regulation of transcription, DNA-templated
ncbi_2678937	882	0	22.63	0	22.63	0.001	-14.4659	3.28072e-276	5.96694e-275	--	hypothetical protein MGG_14126 [Magnaporthe oryzae 70-15]	-	-	-	-	-	-	-
ncbi_2678941	2307	32	35.57	0.39	35.57	0.39	-6.51104	0	0	--	hypothetical protein MGG_08759 [Magnaporthe oryzae 70-15]	-	-	-	-	-	-	-
ncbi_2678943	10352	6441	113.44	55.44	113.44	55.44	-1.03293	7.16428e-258	1.21298e-256	ACAD11	acyl-CoA dehydrogenase family member 11 [Magnaporthe oryzae 70-15]	Metabolism;Metabolism;Metabolism;Metabolism;Metabolism;Metabolism;Metabolism;Metabolism;Metabolism	Global and overview maps;Global and overview maps;Global and overview maps;Global and overview maps;Amino acid metabolism;Global and overview maps;Lipid metabolism;Metabolism of other amino acids;Carbohydrate metabolism	ko01100//Metabolic pathways;ko01110//Biosynthesis of secondary metabolites;ko01130//Biosynthesis of antibiotics;ko01200//Carbon metabolism;ko00280//Valine, leucine and isoleucine degradation;ko01212//Fatty acid metabolism;ko00071//Fatty acid degradation;ko00410//beta-Alanine metabolism;ko00640//Propanoate metabolism	K00249;K00249;K00249;K00249;K00249;K00249;K00249;K00249;K00249	-	GO:0000166//nucleotide binding;GO:0016491//oxidoreductase activity	GO:0044710//single-organism metabolic process
ncbi_2678945	31	485	0.49	5.96	0.49	5.96	3.60446	7.74257e-82	5.06219e-81	--	hypothetical protein MGG_08696 [Magnaporthe oryzae 70-15]	-	-	-	-	-	-	-
ncbi_2678947	375	964	2.32	4.68	2.32	4.68	1.01238	1.87061e-31	6.63362e-31	opsB	candidapepsin-8 [Magnaporthe oryzae 70-15]	-	-	-	-	-	-	GO:0019538//protein metabolic process
ncbi_2678949	50	31	1.03	0.5	1.03	0.5	-1.04264	0.00269561	0.004061	--	N-lysine methyltransferase SMYD2 [Madurella mycetomatis]	-	-	-	-	-	-	-
ncbi_2678954	7	30	0.05	0.16	0.05	0.16	1.67807	0.00189492	0.00289323	--	serine/threonine protein kinase [Magnaporthe oryzae 70-15]	-	-	-	-	-	GO:0004672//protein kinase activity;GO:0032550//purine ribonucleoside binding	GO:0006464//cellular protein modification process;GO:0006796//phosphate-containing compound metabolic process
ncbi_2678960	8	18861	0.33	609.68	0.33	609.68	10.8514	0	0	--	nuclear RNA binding protein [Aspergillus nomius NRRL 13137]	-	-	-	-	-	-	-
ncbi_2678961	3855	418	55.9	4.76	55.9	4.76	-3.55381	0	0	--	Pfs, NACHT and Ankyrin domain protein [Beauveria bassiana ARSEF 2860]	-	-	-	-	-	-	-
ncbi_2678963	16	7	0.66	0.23	0.66	0.23	-1.52083	0.0227353	0.031489	--	protein elicitor protein [Colletotrichum incanum]	-	-	-	-	-	-	GO:0052048//interaction with host via secreted substance involved in symbiotic interaction
ncbi_2678969	82	818	0.71	5.57	0.71	5.57	2.97179	4.1414e-113	3.42143e-112	--	related to G protein-coupled receptor [Phialocephala subalpina]	Cellular Processes;Organismal Systems	Cell growth and death;Aging	ko04113//Meiosis - yeast;ko04213//Longevity regulating pathway - multiple species	K12762;K12762	GO:0016020//membrane	GO:0004888//transmembrane signaling receptor activity;GO:0048029//monosaccharide binding	GO:0007189//adenylate cyclase-activating G-protein coupled receptor signaling pathway;GO:0009732//detection of hexose stimulus;GO:0009744//response to sucrose;GO:0009757//hexose mediated signaling;GO:0010389//regulation of G2/M transition of mitotic cell cycle;GO:0016049//cell growth;GO:0036267//invasive filamentous growth;GO:0045013//carbon catabolite repression of transcription;GO:0045762//posi…
ncbi_2678982	125	72	3.46	1.57	3.46	1.57	-1.14001	9.26945e-08	1.79962e-07	--	hypothetical protein MGG_08816 [Magnaporthe oryzae 70-15]	-	-	-	-	-	-	-
ncbi_2678983	14836	405	389.05	8.34	389.05	8.34	-5.54376	0	0	--	hypothetical protein MGG_08817 [Magnaporthe oryzae 70-15]	-	-	-	-	-	-	GO:0052048//interaction with host via secreted substance involved in symbiotic interaction
ncbi_2678986	26	6	0.87	0.16	0.87	0.16	-2.44294	6.70428e-05	0.000112212	bphC3	biphenyl-2,3-diol 1,2-dioxygenase 3, partial [Magnaporthe oryzae Y34]	-	-	-	-	-	-	-
ncbi_2678987	911	311	8	2.14	8	2.14	-1.90239	6.52143e-98	4.86534e-97	--	hypothetical protein MGG_08686 [Magnaporthe oryzae 70-15]	-	-	-	-	-	-	GO:0044699//single-organism process
ncbi_2678991	1130	696	3.42	1.65	3.42	1.65	-1.05153	1.32361e-48	6.10868e-48	--	NAD dependent epimerase/dehydratase [Drechmeria coniospora]	-	-	-	-	-	-	-
ncbi_2678996	1724	6019	12.38	33.95	12.38	33.95	1.4554	4.70722e-277	8.61365e-276	ARB_03699	chitin deacetylase [Magnaporthe oryzae 70-15]	-	-	-	-	-	GO:0016787//hydrolase activity	GO:0044238//primary metabolic process
ncbi_2678998	57365	9144	408.32	51.13	408.32	51.13	-2.99746	0	0	PLT6	major myo-inositol transporter iolT [Magnaporthe oryzae 70-15]	-	-	-	-	GO:0031224//intrinsic component of membrane	GO:0022857//transmembrane transporter activity	GO:0044763//single-organism cellular process;GO:0044765//single-organism transport
ncbi_2679003	3	16	0.1	0.42	0.1	0.42	2.07039	0.0309574	0.0423393	--	cupin domain-containing protein [Magnaporthe oryzae 70-15]	-	-	-	-	-	-	-
ncbi_2679008	175	105	1.81	0.85	1.81	0.85	-1.09045	8.35868e-10	1.76031e-09	--	transporter [Pseudozyma hubeiensis SY62]	-	-	-	-	GO:0031224//intrinsic component of membrane	-	GO:0044763//single-organism cellular process
ncbi_2679011	0	17	0	0.41	0.001	0.41	8.67948	3.07011e-05	5.25579e-05	--	hypothetical protein MGG_08789 [Magnaporthe oryzae 70-15]	-	-	-	-	-	-	-
ncbi_2679017	1763	5429	9.4	22.73	9.4	22.73	1.27387	6.16078e-205	8.57935e-204	CYP750A1	cytochrome P450 [Stagonospora sp. SRC1lsM3a]	-	-	-	-	-	GO:0016491//oxidoreductase activity;GO:0046906//tetrapyrrole binding;GO:0046914//transition metal ion binding	GO:0044710//single-organism metabolic process
ncbi_2679039	0	159	0	3.41	0.001	3.41	11.7356	2.01892e-40	8.25449e-40	--	Pc16g14260 [Penicillium rubens Wisconsin 54-1255]	-	-	-	-	-	-	-
ncbi_2679041	447	209	4.52	1.66	4.52	1.66	-1.44514	3.23148e-34	1.20132e-33	--	hypothetical protein MGG_08612 [Magnaporthe oryzae 70-15]	-	-	-	-	-	-	-
ncbi_2679042	10084	4116	72.67	23.3	72.67	23.3	-1.64103	0	0	PARP2	polymerase 2 ADP-ribosyltransferase 2 [Magnaporthe oryzae 70-15]	Genetic Information Processing	Replication and repair	ko03410//Base excision repair	K10798	-	GO:0003824//catalytic activity;GO:0005488//binding	GO:0006351//transcription, DNA-templated;GO:0006486//protein glycosylation
ncbi_2679058	20	9	0.21	0.07	0.21	0.07	-1.58496	0.0162028	0.0227431	--	Pc20g10910 [Penicillium rubens Wisconsin 54-1255]	-	-	-	-	-	-	-
ncbi_2679068	14	0	0.29	0	0.29	0.001	-8.17991	6.13562e-05	0.000102981	--	hypothetical protein MGG_01375 [Magnaporthe oryzae 70-15]	-	-	-	-	-	-	-
ncbi_2679076	8030	3860	88.04	33.24	88.04	33.24	-1.40524	0	0	--	transmembrane alpha-helix domain-containing protein [Colletotrichum graminicola M1.001]	-	-	-	-	-	-	-
ncbi_2679085	229	128	1.23	0.54	1.23	0.54	-1.18763	7.09455e-14	1.71596e-13	aurR2	fungal specific transcription factor domain-containing protein [Magnaporthe oryzae 70-15]	-	-	-	-	GO:0043231//intracellular membrane-bounded organelle	GO:0003676//nucleic acid binding;GO:0046914//transition metal ion binding	GO:0006355//regulation of transcription, DNA-templated
ncbi_2679095	604	1707	2.86	6.34	2.86	6.34	1.14847	1.24624e-63	6.81851e-63	--	WD repeat-containing protein [Magnaporthe oryzae 70-15]	-	-	-	-	-	-	-
ncbi_2679100	121	64	1.97	0.82	1.97	0.82	-1.2645	1.00017e-08	2.01884e-08	--	hypothetical protein MGG_01796 [Magnaporthe oryzae 70-15]	-	-	-	-	-	-	GO:0007088//regulation of mitotic nuclear division;GO:0043161//proteasome-mediated ubiquitin-dependent protein catabolic process
ncbi_2679130	1030	215	15.72	2.58	15.72	2.58	-2.60716	1.36077e-164	1.54538e-163	--	hypothetical protein MGG_01388 [Magnaporthe oryzae 70-15]	-	-	-	-	-	-	-
ncbi_2679133	181	4536	1.68	33.08	1.68	33.08	4.29943	0	0	ATR2	ent-kaurene oxidase [Magnaporthe oryzae 70-15]	-	-	-	-	-	GO:0016491//oxidoreductase activity;GO:0046906//tetrapyrrole binding;GO:0046914//transition metal ion binding	GO:0044710//single-organism metabolic process
ncbi_2679135	3147	1589	18.04	7.15	18.04	7.15	-1.33518	1.35094e-182	1.70164e-181	MAP3K4	serine/threonine protein kinase [Magnaporthe oryzae 70-15]	-	-	-	-	-	GO:0004672//protein kinase activity;GO:0032550//purine ribonucleoside binding	GO:0006464//cellular protein modification process;GO:0006796//phosphate-containing compound metabolic process
ncbi_2679136	3922	1683	30.88	10.41	30.88	10.41	-1.5687	1.11483e-286	2.10747e-285	--	Mitosis inhibitor protein kinase SWE1 [Talaromyces marneffei PM1]	-	-	-	-	-	-	-
ncbi_2679142	9273	4737	58.07	23.3	58.07	23.3	-1.31746	0	0	--	hypothetical protein MGG_01364 [Magnaporthe oryzae 70-15]	-	-	-	-	-	-	-
ncbi_2679146	760	230	13.95	3.32	13.95	3.32	-2.07101	4.57337e-93	3.28146e-92	--	NAD(P)-binding protein [Alternaria alternata]	-	-	-	-	-	GO:0003824//catalytic activity	GO:0044710//single-organism metabolic process
ncbi_2679150	2516	1386	15.19	6.57	15.19	6.57	-1.20916	1.95581e-128	1.7813e-127	--	hypothetical protein MGG_01372 [Magnaporthe oryzae 70-15]	-	-	-	-	-	-	-
ncbi_2679154	1885	605	20.21	5.1	20.21	5.1	-1.9865	4.74549e-202	6.48802e-201	caf5	benomyl/methotrexate resistance protein [Magnaporthe oryzae 70-15]	-	-	-	-	GO:0031224//intrinsic component of membrane	-	GO:0015893//drug transport;GO:0044763//single-organism cellular process
ncbi_2679166	1496	3839	23.58	47.54	23.58	47.54	1.01158	1.1463e-105	9.01124e-105	cah	carbonic anhydrase, alpha-class, catalytic domain-containing protein [Pochonia chlamydosporia 170]	-	-	-	-	-	-	-
ncbi_2679167	3219	1301	33.89	10.76	33.89	10.76	-1.65518	5.03251e-269	8.91006e-268	--	PI31 proteasome regulator [Colletotrichum graminicola M1.001]	-	-	-	-	-	-	-
ncbi_2679175	271	148	2.35	1.01	2.35	1.01	-1.21831	6.52086e-17	1.70463e-16	PaFS	geranylgeranyl pyrophosphate synthetase [Magnaporthe oryzae Y34]	-	-	-	-	-	GO:0016838//carbon-oxygen lyase activity, acting on phosphates	GO:0006720//isoprenoid metabolic process
ncbi_2679190	2935	1691	70.99	32.13	70.99	32.13	-1.14369	3.19707e-132	2.97963e-131	pheC	cyclohexadienyl dehydratase [Magnaporthe oryzae Y34]	Metabolism;Metabolism;Metabolism;Metabolism;Metabolism	Global and overview maps;Global and overview maps;Global and overview maps;Global and overview maps;Amino acid metabolism	ko01100//Metabolic pathways;ko01110//Biosynthesis of secondary metabolites;ko01130//Biosynthesis of antibiotics;ko01230//Biosynthesis of amino acids;ko00400//Phenylalanine, tyrosine and tryptophan biosynthesis	K01713;K01713;K01713;K01713;K01713	-	-	-
ncbi_2679197	685	273	11.61	3.63	11.61	3.63	-1.67733	5.76001e-63	3.13432e-62	--	alpha-1,3-mannosyltransferase CMT1 [Magnaporthe oryzae 70-15]	-	-	-	-	-	GO:0016740//transferase activity	-
ncbi_2679199	10841	4518	35.71	11.69	35.71	11.69	-1.61105	0	0	--	diacylglycerol kinase catalytic domain-containing protein [Colletotrichum tofieldiae]	-	-	-	-	-	GO:0016301//kinase activity	GO:0006796//phosphate-containing compound metabolic process;GO:0007186//G-protein coupled receptor signaling pathway
ncbi_2679202	5169	2919	39.92	17.71	39.92	17.71	-1.17255	2.96813e-211	4.23656e-210	--	hypothetical protein MGG_01825 [Magnaporthe oryzae 70-15]	-	-	-	-	-	-	-
ncbi_2679210	1800	921	8.15	3.27	8.15	3.27	-1.31751	2.90501e-105	2.27623e-104	SPAC3C7.04	fungal-specific transcription factor domain-containing protein [Coniochaeta ligniaria NRRL 30616]	-	-	-	-	GO:0043231//intracellular membrane-bounded organelle	GO:0000977//RNA polymerase II regulatory region sequence-specific DNA binding;GO:0000982//transcription factor activity, RNA polymerase II core promoter proximal region sequence-specific binding;GO:0001010//transcription factor activity, sequence-specific DNA binding transcription factor recruiting;GO:0008134//transcription factor binding;GO:0046914//transition metal ion binding;GO:0060089//molec…	GO:0006355//regulation of transcription, DNA-templated;GO:0019318//hexose metabolic process;GO:0044707//single-multicellular organism process
ncbi_2679216	32643	19100	182.91	84.07	182.91	84.07	-1.12147	0	0	aurT	aflatoxin efflux pump [Magnaporthe oryzae 70-15]	-	-	-	-	-	-	GO:0044763//single-organism cellular process
ncbi_2679217	69	2235	0.65	16.58	0.65	16.58	4.67286	0	0	atnN	Prg2 [Magnaporthe oryzae]	-	-	-	-	-	-	-
ncbi_2679224	6413	3304	92.65	37.49	92.65	37.49	-1.30529	1.26701e-295	2.46502e-294	--	hypothetical protein MGG_01786 [Magnaporthe oryzae 70-15]	-	-	-	-	-	-	-
ncbi_2679228	21	287	0.31	3.28	0.31	3.28	3.40336	2.89235e-47	1.3087e-46	--	chitin binding protein [Histoplasma capsulatum H143]	-	-	-	-	-	-	-
ncbi_2679246	1458	4480	23.81	57.48	23.81	57.48	1.27149	2.37374e-176	2.89576e-175	rhp55	DNA repair protein rhp55 [Valsa mali]	-	-	-	-	GO:0043231//intracellular membrane-bounded organelle;GO:0044427//chromosomal part;GO:0044444//cytoplasmic part	GO:0003676//nucleic acid binding;GO:0032550//purine ribonucleoside binding;GO:0042623//ATPase activity, coupled	GO:0006259//DNA metabolic process;GO:0007127//meiosis I;GO:0033554//cellular response to stress
ncbi_2679249	374	1523	2.39	7.65	2.39	7.65	1.67845	3.0102e-101	2.30155e-100	--	hypothetical protein MGG_01859 [Magnaporthe oryzae 70-15]	-	-	-	-	-	-	-
ncbi_2679251	140	573	2.06	6.63	2.06	6.63	1.68636	4.38556e-41	1.81908e-40	--	hypothetical protein MGG_01861 [Magnaporthe oryzae 70-15]	-	-	-	-	-	-	-
ncbi_2679253	2274	6601	21.77	49.64	21.77	49.64	1.18916	1.44182e-209	2.0434e-208	lap2	aminopeptidase Y [Magnaporthe oryzae 70-15]	-	-	-	-	-	GO:0016787//hydrolase activity;GO:0043169//cation binding	GO:0019538//protein metabolic process
ncbi_2679254	2774	1679	69.58	33.08	69.58	33.08	-1.07271	5.48314e-113	4.52058e-112	--	hypothetical protein MGG_01864 [Magnaporthe oryzae 70-15]	-	-	-	-	-	-	-
ncbi_2679255	1851	793	16.24	5.47	16.24	5.47	-1.56994	1.10631e-141	1.08943e-140	CYP52A2	25-hydroxycholesterol 7-alpha-hydroxylase [Tolypocladium ophioglossoides CBS 100239]	-	-	-	-	-	GO:0016491//oxidoreductase activity;GO:0046906//tetrapyrrole binding;GO:0046914//transition metal ion binding	GO:0007275//multicellular organism development;GO:0044710//single-organism metabolic process
ncbi_2679256	303	160	3.44	1.43	3.44	1.43	-1.26639	8.78053e-20	2.45691e-19	--	hypothetical protein MGG_01866 [Magnaporthe oryzae 70-15]	-	-	-	-	-	-	-
ncbi_2679258	168	103	1.17	0.56	1.17	0.56	-1.06301	6.25784e-09	1.27364e-08	pgdA	chitin deacetylase [Magnaporthe oryzae 70-15]	-	-	-	-	-	GO:0016787//hydrolase activity	GO:0044238//primary metabolic process
ncbi_2679310	10951	40391	209.04	605.63	209.04	605.63	1.53466	0	0	--	hypothetical protein MGG_01609 [Magnaporthe oryzae 70-15]	-	-	-	-	-	-	GO:0007275//multicellular organism development
ncbi_2679316	4412	2705	19.98	9.62	19.98	9.62	-1.05445	3.38017e-156	3.61959e-155	RIM8	pH-response regulator protein palF/RIM8 [Magnaporthe oryzae 70-15]	-	-	-	-	-	-	-
ncbi_2679319	204	51	2.14	0.42	2.14	0.42	-2.34915	2.41643e-31	8.54652e-31	fnx1	major facilitator superfamily transporter [Colletotrichum simmondsii]	-	-	-	-	GO:0031224//intrinsic component of membrane	GO:0008324//cation transmembrane transporter activity;GO:0015179//L-amino acid transmembrane transporter activity	GO:0003333//amino acid transmembrane transport;GO:0006867//asparagine transport;GO:0015819//lysine transport;GO:0015829//valine transport;GO:0043092//L-amino acid import;GO:0098655//cation transmembrane transport
ncbi_2679325	81	304	1.12	3.29	1.12	3.29	1.55459	1.28861e-20	3.67684e-20	--	hypothetical protein MGG_01431 [Magnaporthe oryzae 70-15]	-	-	-	-	-	-	-
ncbi_2679332	72412	43536	403.84	190.72	403.84	190.72	-1.08233	0	0	ARB_07867	copper radical oxidase [Magnaporthe oryzae 70-15]	-	-	-	-	-	-	-
ncbi_2679342	4074	2506	45.32	21.9	45.32	21.9	-1.04922	3.47331e-146	3.50367e-145	FYV10	negative regulation of gluconeogenesis [Colletotrichum gloeosporioides Nara gc5]	-	-	-	-	GO:0043234//protein complex;GO:0044444//cytoplasmic part	-	GO:0006111//regulation of gluconeogenesis;GO:0006511//ubiquitin-dependent protein catabolic process;GO:0032446//protein modification by small protein conjugation;GO:0042981//regulation of apoptotic process
ncbi_2679353	12662	7953	211.17	104.19	211.17	104.19	-1.01919	1.40037e-278	2.56642e-277	norB	norsolorinic acid reductase [Magnaporthe oryzae 70-15]	-	-	-	-	-	GO:0003824//catalytic activity	GO:0044710//single-organism metabolic process
ncbi_2679364	4460	2812	52.34	25.92	52.34	25.92	-1.01385	7.49473e-147	7.61784e-146	Hibadh	3-hydroxyisobutyrate dehydrogenase [Magnaporthe oryzae 70-15]	Metabolism;Metabolism	Global and overview maps;Amino acid metabolism	ko01100//Metabolic pathways;ko00280//Valine, leucine and isoleucine degradation	K00020;K00020	-	GO:0000166//nucleotide binding;GO:0016616//oxidoreductase activity, acting on the CH-OH group of donors, NAD or NADP as acceptor;GO:0048037//cofactor binding	GO:0006573//valine metabolic process;GO:0006739//NADP metabolic process;GO:0009063//cellular amino acid catabolic process
ncbi_2679377	1548	4535	12.55	28.88	12.55	28.88	1.20238	6.08428e-162	6.79402e-161	--	Tyrosine-protein phosphatase non-receptor type 6 [Colletotrichum higginsianum IMI 349063]	-	-	-	-	-	-	-
ncbi_2679385	755	250	9.55	2.48	9.55	2.48	-1.94516	4.82054e-85	3.23634e-84	SPAC3A11.03	nicotinamide n-methyltransferase [Diplodia corticola]	-	-	-	-	-	-	-
ncbi_2679399	25	10	0.1	0.03	0.1	0.03	-1.73697	0.00120499	0.00186209	DCL1	dicer-like protein 1 [Magnaporthe oryzae 70-15]	-	-	-	-	GO:0000790//nuclear chromatin;GO:0005737//cytoplasm	GO:0003677//DNA binding;GO:0003682//chromatin binding;GO:0003723//RNA binding;GO:0016891//endoribonuclease activity, producing 5'-phosphomonoesters;GO:0036094//small molecule binding;GO:0046872//metal ion binding	GO:0006342//chromatin silencing;GO:0006396//RNA processing;GO:0031047//gene silencing by RNA;GO:0044710//single-organism metabolic process;GO:0050896//response to stimulus;GO:0090501//RNA phosphodiester bond hydrolysis;GO:1903308//regulation of chromatin modification
ncbi_2679400	137	1624	1.59	14.84	1.59	14.84	3.22239	1.53208e-233	2.38536e-232	XYL2	glycosyl hydrolase family 10 [Magnaporthe oryzae 70-15]	-	-	-	-	-	GO:0097599//xylanase activity	GO:0000272//polysaccharide catabolic process
ncbi_2679415	3463	9299	24.12	50.87	24.12	50.87	1.07659	5.26398e-221	7.76275e-220	slp1	WD repeat-containing protein slp1 [Magnaporthe oryzae 70-15]	Cellular Processes;Cellular Processes;Genetic Information Processing	Cell growth and death;Cell growth and death;Folding, sorting and degradation	ko04111//Cell cycle - yeast;ko04113//Meiosis - yeast;ko04120//Ubiquitin mediated proteolysis	K03363;K03363;K03363	GO:0000152//nuclear ubiquitin ligase complex;GO:0000777//condensed chromosome kinetochore;GO:0005816//spindle pole body	GO:0032403//protein complex binding;GO:0055106//ubiquitin-protein transferase regulator activity	GO:0007126//meiotic nuclear division;GO:0008104//protein localization;GO:0030071//regulation of mitotic metaphase/anaphase transition;GO:0032436//positive regulation of proteasomal ubiquitin-dependent protein catabolic process;GO:0051441//positive regulation of ubiquitin-protein ligase activity involved in meiotic cell cycle;GO:0071173//spindle assembly checkpoint
ncbi_2679433	1432	3804	22.9	47.78	22.9	47.78	1.06106	5.64452e-114	4.69881e-113	ard-1	sorbitol dehydrogenase [Magnaporthe oryzae 70-15]	Metabolism;Metabolism;Metabolism	Global and overview maps;Carbohydrate metabolism;Carbohydrate metabolism	ko01100//Metabolic pathways;ko00051//Fructose and mannose metabolism;ko00040//Pentose and glucuronate interconversions	K00008;K00008;K00008	-	GO:0003824//catalytic activity;GO:0046914//transition metal ion binding	GO:0044238//primary metabolic process;GO:0044710//single-organism metabolic process
ncbi_2679441	395	2053	2.76	11.28	2.76	11.28	2.03103	1.68591e-171	1.99583e-170	--	hypothetical protein MGG_01275 [Magnaporthe oryzae 70-15]	-	-	-	-	-	-	-
ncbi_2679448	163681	100636	2617.23	1264.01	2617.23	1264.01	-1.05003	0	0	UBI4	Zn-finger in ubiquitin-hydrolase [Colletotrichum higginsianum IMI 349063]	-	-	-	-	-	GO:0046914//transition metal ion binding	GO:0007049//cell cycle;GO:0032446//protein modification by small protein conjugation
ncbi_2679459	780	426	8.46	3.63	8.46	3.63	-1.22069	2.56333e-44	1.11567e-43	--	WD40 repeat-like protein [Colletotrichum tofieldiae]	-	-	-	-	-	-	-
ncbi_2679465	1950	5014	19.92	40.24	19.92	40.24	1.01441	2.84177e-130	2.61399e-129	SPAC922.05c	DUF895 domain membrane protein [Magnaporthe oryzae Y34]	-	-	-	-	-	-	GO:0044763//single-organism cellular process
ncbi_2679467	46	290	0.76	3.76	0.76	3.76	2.30666	2.56189e-32	9.24345e-32	--	chitinase 3 [Magnaporthe oryzae 70-15]	-	-	-	-	-	-	GO:0044238//primary metabolic process
ncbi_2679468	1451	644	18.65	6.5	18.65	6.5	-1.52066	1.13741e-108	9.10838e-108	liz1	MFS transporter [Magnaporthe oryzae 70-15]	-	-	-	-	-	-	GO:0044763//single-organism cellular process
ncbi_2679472	344	30	4.42	0.3	4.42	0.3	-3.88101	1.22967e-84	8.21877e-84	--	secretory lipase [Magnaporthe oryzae 70-15]	-	-	-	-	-	-	-
ncbi_2679515	25495	65753	350.73	710.54	350.73	710.54	1.01856	0	0	ALTA7	minor allergen Alt a 7 [Magnaporthe oryzae 70-15]	Metabolism;Metabolism	Global and overview maps;Metabolism of cofactors and vitamins	ko01110//Biosynthesis of secondary metabolites;ko00130//Ubiquinone and other terpenoid-quinone biosynthesis	K03809;K03809	GO:0043231//intracellular membrane-bounded organelle;GO:0044444//cytoplasmic part	GO:0003824//catalytic activity;GO:0005515//protein binding;GO:0032553//ribonucleotide binding	GO:0006342//chromatin silencing;GO:0044710//single-organism metabolic process
ncbi_2679545	50	150	0.94	2.22	0.94	2.22	1.23983	5.71154e-08	1.11809e-07	--	hypothetical protein MGG_01199 [Magnaporthe oryzae 70-15]	-	-	-	-	-	-	-
ncbi_2679560	1797	5162	13.28	29.97	13.28	29.97	1.17426	1.62676e-171	1.9277e-170	bglM	beta-glucosidase [Magnaporthe oryzae 70-15]	Metabolism;Metabolism;Metabolism;Metabolism	Global and overview maps;Global and overview maps;Carbohydrate metabolism;Metabolism of other amino acids	ko01100//Metabolic pathways;ko01110//Biosynthesis of secondary metabolites;ko00500//Starch and sucrose metabolism;ko00460//Cyanoamino acid metabolism	K05349;K05349;K05349;K05349	-	GO:0015926//glucosidase activity	GO:0030243//cellulose metabolic process
ncbi_2679571	6913	4129	54.97	25.79	54.97	25.79	-1.09183	1.38423e-225	2.0901e-224	NMA2	nicotinamide mononucleotide adenylyl transferase [Magnaporthe oryzae 70-15]	Metabolism;Metabolism	Global and overview maps;Metabolism of cofactors and vitamins	ko01100//Metabolic pathways;ko00760//Nicotinate and nicotinamide metabolism	K06210;K06210	GO:0044444//cytoplasmic part	GO:0016772//transferase activity, transferring phosphorus-containing groups	GO:0019359//nicotinamide nucleotide biosynthetic process
ncbi_2679575	13631	4144	64.8	15.48	64.8	15.48	-2.06559	0	0	AGO5	eukaryotic translation initiation factor 2C 3 [Magnaporthe oryzae P131]	-	-	-	-	-	-	-
ncbi_2679578	12875	1957	186.14	22.23	186.14	22.23	-3.06581	0	0	--	flavin-nucleotide-binding protein [Colletotrichum nymphaeae SA-01]	-	-	-	-	-	GO:0003824//catalytic activity;GO:0032553//ribonucleotide binding	GO:0044710//single-organism metabolic process
ncbi_2679581	13541	7662	189.43	84.2	189.43	84.2	-1.16977	0	0	lgd1	L-galactonate dehydratase [Magnaporthe oryzae 70-15]	Metabolism;Metabolism	Global and overview maps;Carbohydrate metabolism	ko01100//Metabolic pathways;ko00040//Pentose and glucuronate interconversions	K18102;K18102	-	-	GO:0006520//cellular amino acid metabolic process
ncbi_2679587	10418	6455	152.12	74.04	152.12	74.04	-1.03883	1.61415e-261	2.75622e-260	--	WW-domain-binding protein [Sporothrix insectorum RCEF 264]	-	-	-	-	GO:0044444//cytoplasmic part	-	-
ncbi_2679603	1927	1172	31.56	15.08	31.56	15.08	-1.06546	1.00094e-82	6.5693e-82	PPM1	leucine carboxyl methyltransferase 1 [Magnaporthe oryzae 70-15]	-	-	-	-	-	GO:0003880//protein C-terminal carboxyl O-methyltransferase activity	GO:0006461//protein complex assembly;GO:0006479//protein methylation;GO:0031329//regulation of cellular catabolic process
ncbi_2679624	176	573	2.35	6.01	2.35	6.01	1.3547	2.62256e-30	9.12764e-30	DFG5	glycosyl hydrolase [Magnaporthe oryzae 70-15]	-	-	-	-	-	GO:0003824//catalytic activity	-
ncbi_2679626	117	325	1.46	3.18	1.46	3.18	1.12306	1.00805e-13	2.42741e-13	--	cation diffusion facilitator 1 protein, partial [Colletotrichum incanum]	-	-	-	-	-	-	-
ncbi_2679645	63357	29965	436.43	162.14	436.43	162.14	-1.42851	0	0	treh	trehalase [Magnaporthe oryzae 70-15]	Metabolism;Metabolism	Global and overview maps;Carbohydrate metabolism	ko01100//Metabolic pathways;ko00500//Starch and sucrose metabolism	K01194;K01194	-	GO:0015927//trehalase activity	GO:0005984//disaccharide metabolic process
ncbi_2679654	5279	2805	90.5	37.77	90.5	37.77	-1.26068	1.28884e-243	2.08227e-242	--	2,4-dihydroxyhept-2-ene-1,7-dioic acid aldolase [Magnaporthe oryzae 70-15]	Metabolism	Amino acid metabolism	ko00350//Tyrosine metabolism	K02510	-	-	-
ncbi_2679663	1	10	0.02	0.17	0.02	0.17	3.08746	0.0215151	0.0298575	--	hypothetical protein MGG_01855 [Magnaporthe oryzae 70-15]	-	-	-	-	-	-	-
ncbi_2679664	2	64	0.02	0.54	0.02	0.54	4.75489	3.53869e-14	8.62507e-14	CXT1	Beta-1,2-xylosyltransferase 1 [Valsa mali]	-	-	-	-	-	-	-
ncbi_2679672	5883	3657	77.19	37.69	77.19	37.69	-1.03423	2.50034e-184	3.17273e-183	--	tafazzin [Purpureocillium lilacinum]	-	-	-	-	-	-	GO:0007275//multicellular organism development
ncbi_2679676	473	1414	5.02	11.79	5.02	11.79	1.2318	6.23839e-60	3.27011e-59	--	GRF zinc finger domain-containing protein [Magnaporthe oryzae 70-15]	-	-	-	-	-	GO:0016705//oxidoreductase activity, acting on paired donors, with incorporation or reduction of molecular oxygen	GO:0044710//single-organism metabolic process
ncbi_2679683	1286	755	8.06	3.72	8.06	3.72	-1.11548	2.60759e-60	1.37528e-59	--	hypothetical protein MGG_01166 [Magnaporthe oryzae 70-15]	-	-	-	-	-	-	-
ncbi_2679690	28	213	2.14	12.77	2.14	12.77	2.57708	6.90231e-27	2.24358e-26	laeA	methyltransferase [Colletotrichum higginsianum]	-	-	-	-	-	GO:0003824//catalytic activity	GO:0008152//metabolic process
ncbi_2679691	674	2680	12.12	37.87	12.12	37.87	1.64367	3.28275e-162	3.67594e-161	--	methyltransferase domain-containing protein [Colletotrichum gloeosporioides Nara gc5]	-	-	-	-	-	-	-
ncbi_2679697	3635	12261	23.58	62.47	23.58	62.47	1.4056	0	0	LEUA	3-isopropylmalate dehydratase [Magnaporthe oryzae 70-15]	Metabolism;Metabolism;Metabolism;Metabolism;Metabolism	Global and overview maps;Global and overview maps;Global and overview maps;Global and overview maps;Amino acid metabolism	ko01100//Metabolic pathways;ko01110//Biosynthesis of secondary metabolites;ko01230//Biosynthesis of amino acids;ko01210//2-Oxocarboxylic acid metabolism;ko00290//Valine, leucine and isoleucine biosynthesis	K01702;K01702;K01702;K01702;K01702	GO:0044445//cytosolic part	GO:0003824//catalytic activity;GO:0051536//iron-sulfur cluster binding	GO:0006551//leucine metabolic process;GO:0008652//cellular amino acid biosynthetic process
ncbi_2679707	0	11	0	0.18	0.001	0.18	7.49185	0.00195752	0.00298199	--	hypothetical protein MGG_01455 [Magnaporthe oryzae 70-15]	-	-	-	-	-	-	-
ncbi_2679710	1844	7916	9.93	33.5	9.93	33.5	1.7543	0	0	--	hypothetical protein MGG_01458 [Magnaporthe oryzae 70-15]	-	-	-	-	-	-	-
ncbi_2679713	15509	5287	145.68	39.01	145.68	39.01	-1.90089	0	0	--	atp synthase f0, partial [Colletotrichum incanum]	-	-	-	-	-	-	-
ncbi_2679715	11044	6447	46.37	21.26	46.37	21.26	-1.12505	7.32722327124623e-312	1.49077946013628e-310	xlr1	transcriptional activator xlnR [Magnaporthe oryzae 70-15]	-	-	-	-	GO:0043231//intracellular membrane-bounded organelle	GO:0003676//nucleic acid binding;GO:0046914//transition metal ion binding	GO:0006355//regulation of transcription, DNA-templated
ncbi_2679726	2434	1540	11.01	5.47	11.01	5.47	-1.0092	2.72496e-91	1.92528e-90	TRI13	cytochrome P450 monooxygenase [Magnaporthe oryzae 70-15]	-	-	-	-	-	GO:0016491//oxidoreductase activity;GO:0046906//tetrapyrrole binding;GO:0046914//transition metal ion binding	GO:0044710//single-organism metabolic process
ncbi_2679729	919	323	8.31	2.29	8.31	2.29	-1.8595	6.44559e-96	4.71498e-95	--	hypothetical protein OOU_Y34scaffold00530g12 [Magnaporthe oryzae Y34]	-	-	-	-	-	-	-
ncbi_2679730	240	92	2.14	0.64	2.14	0.64	-1.74147	9.75892e-25	3.03802e-24	--	hypothetical protein MGG_01357 [Magnaporthe oryzae 70-15]	-	-	-	-	-	-	-
ncbi_2679744	19	675	0.21	5.72	0.21	5.72	4.76755	1.98697e-136	1.90965e-135	--	hypothetical protein MGG_01530 [Magnaporthe oryzae 70-15]	-	-	-	-	-	-	-
ncbi_2679746	109	7351	2.46	130.07	2.46	130.07	5.72449	0	0	--	hypothetical protein MGG_01532 [Magnaporthe oryzae 70-15]	-	-	-	-	-	-	-
ncbi_2679766	4672	17749	55.2	164.74	55.2	164.74	1.57745	0	0	rcf2	mitochondrial hypoxia responsive domain-containing protein [Magnaporthe oryzae 70-15]	-	-	-	-	GO:0031304//intrinsic component of mitochondrial inner membrane;GO:0043234//protein complex	-	GO:0007275//multicellular organism development;GO:0008535//respiratory chain complex IV assembly
ncbi_2679791	347	198	5.24	2.35	5.24	2.35	-1.15691	1.5006e-19	4.18037e-19	--	integral membrane protein [Fusarium langsethiae]	-	-	-	-	-	-	-
ncbi_2679792	6429	991	43.67	5.29	43.67	5.29	-3.0453	0	0	--	related to polysaccharide synthase Cps1 [Fusarium mangiferae]	-	-	-	-	-	-	-
ncbi_2679794	340	10824	1.77	44.31	1.77	44.31	4.64581	0	0	ZIFL2	major facilitator superfamily transporter [Colletotrichum incanum]	-	-	-	-	GO:0031224//intrinsic component of membrane	-	GO:0044763//single-organism cellular process
ncbi_2679795	1632	4447	7.72	16.52	7.72	16.52	1.09754	1.72109e-136	1.65544e-135	uaY	fungal specific transcription factor domain-containing protein [Magnaporthe oryzae 70-15]	-	-	-	-	GO:0043231//intracellular membrane-bounded organelle	GO:0003677//DNA binding;GO:0046914//transition metal ion binding	GO:0006357//regulation of transcription from RNA polymerase II promoter;GO:0030810//positive regulation of nucleotide biosynthetic process
ncbi_2679809	385	1133	3.08	7.13	3.08	7.13	1.21097	1.12764e-47	5.13514e-47	--	xylanase 3 [Colletotrichum gloeosporioides Nara gc5]	-	-	-	-	-	-	GO:0044238//primary metabolic process
ncbi_2679810	2089	483	33.97	6.17	33.97	6.17	-2.46092	1.70396e-292	3.25188e-291	--	hypothetical protein MGG_08824 [Magnaporthe oryzae 70-15]	-	-	-	-	-	-	-
ncbi_2679816	7449	22175	103.15	241.2	103.15	241.2	1.22549	0	0	--	spore germination protein [Sporothrix schenckii 1099-18]	-	-	-	-	-	-	-
ncbi_2679832	241	59	2.14	0.41	2.14	0.41	-2.38391	2.64984e-37	1.0351e-36	--	All-trans-zeta-carotene desaturase [Valsa mali var. pyri] [Valsa mali]	-	-	-	-	-	-	-
ncbi_2679859	3203	2012	21.03	10.38	21.03	10.38	-1.01864	1.11461e-115	9.38928e-115	SPAC607.08c	transmembrane and coiled-coil domain-containing protein 4 [Magnaporthe oryzae Y34]	-	-	-	-	-	-	-
ncbi_2679876	3017	793	23.23	4.8	23.23	4.8	-2.27488	0	0	--	hypothetical protein MGG_08890 [Magnaporthe oryzae 70-15]	-	-	-	-	-	-	GO:0034641//cellular nitrogen compound metabolic process
ncbi_2679904	516	152	4.36	1.01	4.36	1.01	-2.10997	4.98659e-66	2.79715e-65	ABCG12	ATP-binding cassette sub-family G member 2 [Magnaporthe oryzae 70-15]	-	-	-	-	GO:0031224//intrinsic component of membrane	GO:0015405//P-P-bond-hydrolysis-driven transmembrane transporter activity;GO:0017111//nucleoside-triphosphatase activity;GO:0032550//purine ribonucleoside binding	GO:0044763//single-organism cellular process;GO:0051234//establishment of localization
ncbi_2679908	3264	11057	23.33	62.08	23.33	62.08	1.41194	0	0	--	hypothetical protein MGG_08922 [Magnaporthe oryzae 70-15]	-	-	-	-	-	-	-
ncbi_2679917	5090	2509	53.32	20.64	53.32	20.64	-1.36923	1.85171e-274	3.34758e-273	--	Zn2/Cys6 DNA-binding protein [Purpureocillium lilacinum]	-	-	-	-	-	-	-
ncbi_2679923	13710	6374	128.91	47.08	128.91	47.08	-1.45318	0	0	qutD	quinate permease [Magnaporthe oryzae 70-15]	-	-	-	-	GO:0031224//intrinsic component of membrane	GO:0022857//transmembrane transporter activity	GO:0044763//single-organism cellular process;GO:0051234//establishment of localization
ncbi_2679926	0	12	0	0.21	0.001	0.21	7.71425	0.00097925	0.00152069	--	hypothetical protein MGG_08940 [Magnaporthe oryzae 70-15]	-	-	-	-	-	-	-
ncbi_2679927	46	194	1.09	3.63	1.09	3.63	1.73564	1.30134e-15	3.288e-15	--	hypothetical protein MGG_08941 [Magnaporthe oryzae 70-15]	-	-	-	-	-	-	-
ncbi_2679929	21	0	0.3	0	0.3	0.001	-8.22882	2.4145e-07	4.60205e-07	cfxQ	Stage V sporulation protein K-like protein [Acremonium chrysogenum ATCC 11550]	-	-	-	-	-	GO:0032550//purine ribonucleoside binding	-
ncbi_2679930	9	50	0.35	1.53	0.35	1.53	2.1281	5.53353e-06	9.89343e-06	--	hypothetical protein MGG_08944 [Magnaporthe oryzae 70-15]	-	-	-	-	-	-	-
ncbi_2679939	1221	302	9.4	1.83	9.4	1.83	-2.36082	2.79417e-171	3.30455e-170	UGT80A2	glycosyltransferase family 28 domain-containing protein [Magnaporthe oryzae 70-15]	-	-	-	-	-	GO:0016757//transferase activity, transferring glycosyl groups	GO:0030258//lipid modification
ncbi_2679947	4405	11	84.17	0.17	84.17	0.17	-8.95163	0	0	--	hypothetical protein MGG_08962, partial [Magnaporthe oryzae 70-15]	-	-	-	-	-	-	-
ncbi_2679951	70	686	1.16	8.96	1.16	8.96	2.94937	8.49164e-95	6.18155e-94	PR1	cuticle-degrading protease [Magnaporthe oryzae 70-15]	-	-	-	-	-	GO:0070011//peptidase activity, acting on L-amino acid peptides	GO:0019538//protein metabolic process
ncbi_2679956	190063	24227	4591.44	459.73	4591.44	459.73	-3.32009	0	0	--	carbohydrate-binding WSC domain protein [Metarhizium guizhouense ARSEF 977]	-	-	-	-	-	-	-
ncbi_2679961	4361	2522	82.01	37.25	82.01	37.25	-1.13856	1.64259e-177	2.02648e-176	PNC1	nicotinamidase [Magnaporthe oryzae 70-15]	-	-	-	-	GO:0042579//microbody	GO:0016811//hydrolase activity, acting on carbon-nitrogen (but not peptide) bonds, in linear amides	GO:0006342//chromatin silencing;GO:0007569//cell aging
ncbi_2679962	302	153	8.43	3.36	8.43	3.36	-1.32707	4.56134e-21	1.31368e-20	CTR4	ctr copper transporter [Magnaporthe oryzae 70-15]	-	-	-	-	GO:0031224//intrinsic component of membrane	-	GO:0006825//copper ion transport
ncbi_2679969	205	3116	1.29	15.37	1.29	15.37	3.57467	0	0	OPT2	oligopeptide transporter 2 [Magnaporthe oryzae Y34]	-	-	-	-	-	GO:0015197//peptide transporter activity	GO:0007033//vacuole organization;GO:0015833//peptide transport;GO:0019725//cellular homeostasis
ncbi_2679970	1916	7113	11.66	33.99	11.66	33.99	1.54354	0	0	bxlB	beta-xylosidase [Magnaporthe oryzae 70-15]	Metabolism;Metabolism	Global and overview maps;Carbohydrate metabolism	ko01100//Metabolic pathways;ko00520//Amino sugar and nucleotide sugar metabolism	K15920;K15920	-	GO:0003824//catalytic activity	GO:0044238//primary metabolic process
ncbi_2679972	14	0	0.1	0	0.1	0.001	-6.64386	6.13562e-05	0.000102981	--	hypothetical protein MGG_08987 [Magnaporthe oryzae 70-15]	-	-	-	-	-	-	-
ncbi_2679973	261	143	2.05	0.88	2.05	0.88	-1.22005	3.31241e-16	8.50528e-16	--	heterokaryon incompatibility protein [Colletotrichum nymphaeae SA-01]	-	-	-	-	-	-	-
ncbi_2679974	5726	46	91.94	0.58	91.94	0.58	-7.3085	0	0	--	short chain dehydrogenase (AtsC) [Aspergillus oryzae RIB40]	-	-	-	-	-	GO:0003824//catalytic activity	GO:0044710//single-organism metabolic process
ncbi_2679975	23	0	0.5	0	0.5	0.001	-8.96578	6.05043e-08	1.18289e-07	--	hypothetical protein MGG_08990 [Magnaporthe oryzae 70-15]	-	-	-	-	-	-	-
ncbi_2679979	17520	460652	236.74	4889.44	236.74	4889.44	4.36829	0	0	ycaC	isochorismatase hydrolase-like protein [Cenococcum geophilum 1.58]	-	-	-	-	-	GO:0003824//catalytic activity	-
ncbi_2679985	46	357	0.4	2.47	0.4	2.47	2.62644	1.14599e-44	5.00784e-44	TPK2	CMGC/CDK protein kinase [Magnaporthe oryzae 70-15]	-	-	-	-	-	GO:0016772//transferase activity, transferring phosphorus-containing groups;GO:0032550//purine ribonucleoside binding	GO:0006464//cellular protein modification process;GO:0006796//phosphate-containing compound metabolic process
ncbi_2679996	1616	735	8.16	2.91	8.16	2.91	-1.48755	2.21966e-115	1.86197e-114	HET-E1	NACHT and Ankyrin domain-containing protein [Magnaporthe oryzae 70-15]	-	-	-	-	-	-	-
ncbi_2680004	5	25	0.06	0.26	0.06	0.26	2.11548	0.00233201	0.00353141	mae1	malic acid transporter [Magnaporthe oryzae 70-15]	-	-	-	-	GO:0031224//intrinsic component of membrane	GO:0015556//C4-dicarboxylate transmembrane transporter activity	GO:0015743//malate transport;GO:0044763//single-organism cellular process
ncbi_2680008	111	34	2.32	0.56	2.32	0.56	-2.05063	4.2671e-15	1.0658e-14	--	Puromycin N-acetyltransferase [Madurella mycetomatis]	-	-	-	-	-	GO:0016407//acetyltransferase activity	-
ncbi_2680014	63	184	1.14	2.62	1.14	2.62	1.20053	3.38671e-09	6.98645e-09	abfB	alpha-L-arabinofuranosidase axhA-2 [Magnaporthe oryzae 70-15]	-	-	-	-	-	GO:0004553//hydrolase activity, hydrolyzing O-glycosyl compounds	-
ncbi_2680015	111	308	0.56	1.22	0.56	1.22	1.12338	4.32137e-13	1.01873e-12	--	tol related protein [Magnaporthe grisea]	-	-	-	-	GO:0031224//intrinsic component of membrane	-	-
ncbi_2680017	147	19	0.89	0.09	0.89	0.09	-3.30581	1.32218e-32	4.79501e-32	--	endo-1,4-beta-xylanase [Magnaporthe oryzae 70-15]	-	-	-	-	-	GO:0016787//hydrolase activity	GO:0000272//polysaccharide catabolic process
ncbi_2680019	98	2108	2.89	48.81	2.89	48.81	4.07804	0	0	AN5309	cutinase [Magnaporthe oryzae 70-15]	-	-	-	-	-	GO:0052689//carboxylic ester hydrolase activity	-
ncbi_2680022	8259	4588	82.51	36.01	82.51	36.01	-1.19617	1.2958e-296	2.53335e-295	Pm20d2	aminobenzoyl-glutamate utilization protein B [Magnaporthe oryzae 70-15]	-	-	-	-	-	GO:0003824//catalytic activity	-
ncbi_2680023	117601	19482	1083.25	140.96	1083.25	140.96	-2.94201	0	0	AOX1	alcohol oxidase [Magnaporthe oryzae 70-15]	Metabolism;Metabolism;Metabolism	Global and overview maps;Global and overview maps;Energy metabolism	ko01100//Metabolic pathways;ko01200//Carbon metabolism;ko00680//Methane metabolism	K17066;K17066;K17066	-	GO:0000166//nucleotide binding;GO:0016614//oxidoreductase activity, acting on CH-OH group of donors	GO:0044710//single-organism metabolic process
ncbi_2680032	2719	7296	30.28	63.83	30.28	63.83	1.07587	1.67846e-188	2.15259e-187	yanC	cytochrome P450 [Colletotrichum orchidophilum]	-	-	-	-	-	GO:0016491//oxidoreductase activity;GO:0046872//metal ion binding;GO:0046906//tetrapyrrole binding	GO:0044710//single-organism metabolic process
ncbi_2680041	140	2229	1.08	13.46	1.08	13.46	3.63958	0	0	--	Integral membrane protein [Colletotrichum higginsianum IMI 349063]	-	-	-	-	-	-	-
ncbi_2680048	260	0	5.68	0	5.68	0.001	-12.4717	1.39393e-83	9.21405e-83	cctT	NADPH-dependent 1-acyldihydroxyacetone phosphate reductase [Magnaporthe oryzae 70-15]	-	-	-	-	-	GO:0003824//catalytic activity	GO:0007275//multicellular organism development;GO:0044710//single-organism metabolic process
ncbi_2680049	621	12	6.65	0.1	6.65	0.1	-6.05528	3.9624e-199	5.35036e-198	--	hypothetical protein MGG_09069 [Magnaporthe oryzae 70-15]	-	-	-	-	-	-	-
ncbi_2680050	21	10	0.26	0.1	0.26	0.1	-1.37851	0.0107331	0.0153362	YIL166C	MFS transporter [Magnaporthe oryzae 70-15]	-	-	-	-	-	-	-
ncbi_2680054	235133	2309426	4791.35	36966	4791.35	36966	2.9477	0	0	CRP	fungal hydrophobin [Colletotrichum gloeosporioides Cg-14]	-	-	-	-	-	-	-
ncbi_2680057	0	157	0	2.43	0.001	2.43	11.2467	7.74896e-40	3.13722e-39	--	hypothetical protein MGG_09137 [Magnaporthe oryzae 70-15]	-	-	-	-	-	-	-
ncbi_2680058	1402	3593	23.2	46.7	23.2	46.7	1.0093	6.03726e-100	4.58099e-99	tpcF	glutathione S-transferase II [Magnaporthe oryzae 70-15]	Metabolism	Metabolism of other amino acids	ko00480//Glutathione metabolism	K00799	GO:0044464//cell part	GO:0004601//peroxidase activity;GO:0016740//transferase activity	GO:0044238//primary metabolic process;GO:0044260//cellular macromolecule metabolic process;GO:0044710//single-organism metabolic process;GO:0050794//regulation of cellular process
ncbi_2680059	104	64	0.69	0.33	0.69	0.33	-1.06413	5.33001e-06	9.53524e-06	lcc2	laccase-1 [Magnaporthe oryzae 70-15]	-	-	-	-	-	-	-
ncbi_2680066	17	214	0.42	4.18	0.42	4.18	3.31504	7.87802e-35	2.96358e-34	--	secretory phospholipase A2 [Magnaporthe oryzae Y34]	-	-	-	-	-	-	GO:0050794//regulation of cellular process
ncbi_2680068	146	32	2.81	0.48	2.81	0.48	-2.54946	4.25901e-25	1.33486e-24	--	Metallopeptidase, catalytic domain protein [Cordyceps confragosa RCEF 1005]	-	-	-	-	-	-	-
ncbi_2680069	41	211	0.49	1.98	0.49	1.98	2.01465	2.17126e-20	6.16456e-20	--	CFEM domain-containing protein [Colletotrichum orchidophilum]	-	-	-	-	-	-	-
ncbi_2680073	234	59	3	0.59	3	0.59	-2.34618	3.14358e-35	1.18965e-34	PUG1	RTA1 domain-containing protein [Magnaporthe oryzae 70-15]	-	-	-	-	-	-	-
ncbi_2680076	0	15	0	0.08	0.001	0.08	6.32193	0.000122627	0.000202255	--	hypothetical protein MGG_09149 [Magnaporthe oryzae 70-15]	-	-	-	-	-	-	-
ncbi_2680077	82	1211	0.81	9.39	0.81	9.39	3.53513	2.64853e-193	3.46707e-192	--	FAD linked oxidase, partial [Metarhizium majus ARSEF 297]	-	-	-	-	-	GO:0000166//nucleotide binding;GO:0016616//oxidoreductase activity, acting on the CH-OH group of donors, NAD or NADP as acceptor	GO:0044710//single-organism metabolic process
ncbi_2680086	71	323	0.67	2.39	0.67	2.39	1.83478	6.85213e-27	2.22787e-26	ARB_04768	chitin deacetylase [Magnaporthe oryzae 70-15]	-	-	-	-	-	GO:0005488//binding	-
ncbi_2680090	0	9	0	0.07	0.001	0.07	6.12928	0.00782344	0.0112849	ptaE	Multicopper oxidase [Colletotrichum higginsianum IMI 349063]	-	-	-	-	-	GO:0003824//catalytic activity	GO:0044710//single-organism metabolic process
ncbi_2680093	682	275	26.85	8.5	26.85	8.5	-1.65939	8.30966e-62	4.45508e-61	--	hypothetical protein MGG_09106 [Magnaporthe oryzae 70-15]	-	-	-	-	-	-	-
ncbi_2680109	246	842	3.05	8.2	3.05	8.2	1.42681	1.91005e-46	8.56491e-46	EPHX1	epoxide hydrolase 1 [Magnaporthe oryzae 70-15]	-	-	-	-	-	GO:0016803//ether hydrolase activity	-
ncbi_2680115	69	201	2.43	5.57	2.43	5.57	1.19672	7.66117e-10	1.6154e-09	--	hypothetical protein MGG_09128 [Magnaporthe oryzae 70-15]	-	-	-	-	-	-	-
ncbi_2680119	676	409	6.25	2.97	6.25	2.97	-1.07339	7.50855e-32	2.68252e-31	amyS	alpha-amylase [Magnaporthe oryzae 70-15]	Metabolism;Metabolism	Global and overview maps;Carbohydrate metabolism	ko01100//Metabolic pathways;ko00500//Starch and sucrose metabolism	K01176;K01176	-	-	-
ncbi_2680120	1403	432	16.05	3.88	16.05	3.88	-2.04844	1.8641e-161	2.07192e-160	--	Pfs, NACHT and Ankyrin domain protein [Beauveria bassiana ARSEF 2860]	-	-	-	-	-	-	-
ncbi_2680123	1808	92	46.96	1.88	46.96	1.88	-4.64263	0	0	--	hypothetical protein MGG_09168 [Magnaporthe oryzae 70-15]	-	-	-	-	-	-	-
ncbi_2680131	0	10	0	0.25	0.001	0.25	7.96578	0.00391328	0.00581159	--	hypothetical protein MGG_09008 [Magnaporthe oryzae 70-15]	-	-	-	-	-	-	-
ncbi_2680137	553	324	6.53	3	6.53	3	-1.12212	2.25851e-28	7.59203e-28	--	NAD(P)-binding protein [Coniochaeta ligniaria NRRL 30616]	-	-	-	-	-	-	GO:0044710//single-organism metabolic process
ncbi_2680147	7393	3934	187.41	78.33	187.41	78.33	-1.25856	1.43881e-303	2.85478e-302	AFUA_5G13800	sporulation negative regulatory protein-like protein [Magnaporthe grisea]	-	-	-	-	-	-	-
ncbi_2680152	64	31	0.99	0.37	0.99	0.37	-1.4199	5.74076e-06	1.02532e-05	abfB	alpha-L-arabinofuranosidase [Magnaporthe oryzae 70-15]	-	-	-	-	-	GO:0004553//hydrolase activity, hydrolyzing O-glycosyl compounds;GO:0030247//polysaccharide binding	GO:0019566//arabinose metabolic process
ncbi_2680156	2732	8004	27.61	63.55	27.61	63.55	1.2027	1.0658e-243	1.72656e-242	--	nitroreductase [Magnaporthe oryzae 70-15]	-	-	-	-	-	-	GO:0044710//single-organism metabolic process
ncbi_2680158	2056	665	22.9	5.82	22.9	5.82	-1.97626	1.29917e-216	1.89263e-215	CDH-1	cellobiose dehydrogenase [Magnaporthe oryzae 70-15]	-	-	-	-	-	GO:0000166//nucleotide binding;GO:0016491//oxidoreductase activity	GO:0044710//single-organism metabolic process
ncbi_2680178	1000	3529	11.05	30.64	11.05	30.64	1.47137	4.31475e-186	5.49833e-185	NRS/ER	NAD(P)-binding protein [Coniochaeta ligniaria NRRL 30616]	-	-	-	-	-	-	-
ncbi_2680183	12	79	0.14	0.75	0.14	0.75	2.42146	4.61606e-10	9.8299e-10	--	hypothetical protein MGG_09233 [Magnaporthe oryzae 70-15]	-	-	-	-	-	-	-
ncbi_2680187	8790	4378	26.63	10.42	26.63	10.42	-1.3537	0	0	--	Methyltransferase domain-containing protein [Colletotrichum higginsianum IMI 349063]	-	-	-	-	-	-	-
ncbi_2680189	1192	3088	24.32	49.48	24.32	49.48	1.0247	8.23189e-91	5.78885e-90	NOP10	H/ACA ribonucleoprotein complex subunit 3 [Magnaporthe oryzae 70-15]	Genetic Information Processing	Translation	ko03008//Ribosome biogenesis in eukaryotes	K11130	GO:0005732//small nucleolar ribonucleoprotein complex;GO:0044423//virion part;GO:0044452//nucleolar part	GO:0003723//RNA binding	GO:0000154//rRNA modification;GO:0001522//pseudouridine synthesis
ncbi_2680196	239	123	1.47	0.6	1.47	0.6	-1.29278	1.18784e-16	3.085e-16	--	hypothetical protein MGG_11741 [Magnaporthe oryzae 70-15]	-	-	-	-	-	-	-
ncbi_2680199	216	745	1.37	3.71	1.37	3.71	1.43724	3.5328e-42	1.49534e-41	--	Transcriptional regulator WAR1 [Valsa mali var. pyri] [Valsa mali]	-	-	-	-	GO:0043231//intracellular membrane-bounded organelle	GO:0046914//transition metal ion binding	GO:0006355//regulation of transcription, DNA-templated;GO:0007275//multicellular organism development
ncbi_2680227	3944	2174	25.16	10.89	25.16	10.89	-1.20813	8.15298e-183	1.02803e-181	--	fungal transcriptional regulatory protein [Purpureocillium lilacinum]	-	-	-	-	GO:0043231//intracellular membrane-bounded organelle	GO:0046914//transition metal ion binding	GO:0006355//regulation of transcription, DNA-templated
ncbi_2680230	1705	197	26.77	2.43	26.77	2.43	-3.46159	0	0	--	hypothetical protein MGG_09241 [Magnaporthe oryzae 70-15]	-	-	-	-	-	-	-
ncbi_2680236	55	241	0.86	2.95	0.86	2.95	1.77831	6.71108e-20	1.88224e-19	mtcA1	carbonate dehydratase [Magnaporthe oryzae 70-15]	Metabolism	Energy metabolism	ko00910//Nitrogen metabolism	K01673	-	GO:0046914//transition metal ion binding	-
ncbi_2680240	20	4752	0.33	61.28	0.33	61.28	7.53681	0	0	--	hypothetical protein MGG_09196 [Magnaporthe oryzae 70-15]	-	-	-	-	-	-	-
ncbi_2680241	91	1025	0.67	5.96	0.67	5.96	3.15308	4.9784e-148	5.09904e-147	--	hypothetical protein MGG_09197 [Magnaporthe oryzae 70-15]	-	-	-	-	-	-	-
ncbi_2680242	81	1173	0.66	7.49	0.66	7.49	3.50443	1.16605e-185	1.48276e-184	ATR2	ent-kaurene oxidase [Magnaporthe oryzae 70-15]	-	-	-	-	-	GO:0016491//oxidoreductase activity;GO:0046906//tetrapyrrole binding;GO:0046914//transition metal ion binding	GO:0044710//single-organism metabolic process
ncbi_2680250	13	1	0.56	0.03	0.56	0.03	-4.22239	0.000980413	0.0015223	--	hypothetical protein MGG_09183 [Magnaporthe oryzae 70-15]	-	-	-	-	-	-	-
ncbi_2680255	4739	14047	56.81	132.27	56.81	132.27	1.21927	0	0	--	malate dehydrogenase [Magnaporthe oryzae 70-15]	-	-	-	-	-	-	-
ncbi_2680259	2750	16374	19.07	89.21	19.07	89.21	2.2259	0	0	CPC735_066880	protease [Magnaporthe oryzae 70-15]	-	-	-	-	-	GO:0070011//peptidase activity, acting on L-amino acid peptides	GO:0019538//protein metabolic process
ncbi_2680261	22	1908	0.86	58.27	0.86	58.27	6.08227	0	0	--	chitin binding protein 15 [Magnaporthe oryzae]	-	-	-	-	-	GO:0005488//binding;GO:0016614//oxidoreductase activity, acting on CH-OH group of donors	GO:0008152//metabolic process
ncbi_2680264	8	0	0.17	0	0.17	0.001	-7.40939	0.00391328	0.00581159	--	tat pathway signal sequence [Colletotrichum simmondsii]	-	-	-	-	-	-	-
ncbi_2680272	21	59	0.59	1.3	0.59	1.3	1.13972	0.00207182	0.00314852	--	hypothetical protein MGG_11746 [Magnaporthe oryzae 70-15]	-	-	-	-	-	-	-
ncbi_2680278	107	620	1.89	8.62	1.89	8.62	2.1893	4.59841e-62	2.46977e-61	--	integral membrane protein [Magnaporthe oryzae 70-15]	-	-	-	-	-	-	GO:0007275//multicellular organism development
ncbi_2680300	4342	2446	44.36	19.63	44.36	19.63	-1.1762	1.84618e-187	2.36013e-186	fucP	L-fucose-proton symporter [Magnaporthe oryzae 70-15]	-	-	-	-	GO:0031224//intrinsic component of membrane	-	GO:0044763//single-organism cellular process
ncbi_2680303	46	285	1.49	7.24	1.49	7.24	2.28068	2.92049e-31	1.03202e-30	--	hypothetical protein MGG_09377 [Magnaporthe oryzae 70-15]	-	-	-	-	-	-	-
ncbi_2680304	52	1762	0.6	15.95	0.6	15.95	4.73245	0	0	ARB_02372	FAD binding domain-containing protein [Magnaporthe oryzae 70-15]	-	-	-	-	-	GO:0000166//nucleotide binding;GO:0016616//oxidoreductase activity, acting on the CH-OH group of donors, NAD or NADP as acceptor	GO:0044710//single-organism metabolic process
ncbi_2680306	534	243	10.92	3.9	10.92	3.9	-1.48543	5.57659e-42	2.35212e-41	--	hypothetical protein MGG_09374 [Magnaporthe oryzae 70-15]	-	-	-	-	-	-	-
ncbi_2680313	153	21	2.12	0.23	2.12	0.23	-3.20436	2.12938e-33	7.80728e-33	--	LOW QUALITY PROTEIN: integral membrane protein [Magnaporthe oryzae 70-15]	-	-	-	-	-	-	-
ncbi_2680317	6110	17921	44.71	103.02	44.71	103.02	1.20425	0	0	--	hypothetical protein MGG_09337 [Magnaporthe oryzae 70-15]	-	-	-	-	-	-	GO:0007275//multicellular organism development
ncbi_2680321	396	98	6.13	1.19	6.13	1.19	-2.36493	4.85888e-59	2.52166e-58	--	nucleoside-diphosphate-sugar epimerase [Magnaporthe oryzae 70-15]	-	-	-	-	-	-	-
ncbi_2680330	23	60	0.73	1.49	0.73	1.49	1.02934	0.00366367	0.00546523	--	hypothetical protein MGG_09436 [Magnaporthe oryzae 70-15]	-	-	-	-	-	-	-
ncbi_2680344	2453	1227	25.07	9.85	25.07	9.85	-1.34777	9.79074e-152	1.0211e-150	LPP1	lipid phosphate phosphatase 1 [Magnaporthe oryzae 70-15]	-	-	-	-	-	-	-
ncbi_2680352	762	472	5.43	2.64	5.43	2.64	-1.04041	1.32091e-33	4.86537e-33	sed3	tripeptidyl-peptidase 1 [Magnaporthe oryzae Y34]	-	-	-	-	-	GO:0070011//peptidase activity, acting on L-amino acid peptides	GO:0019538//protein metabolic process
ncbi_2680361	460	1295	4.14	9.17	4.14	9.17	1.14729	1.77422e-49	8.27095e-49	faeB-2	feruloyl esterase B [Magnaporthe oryzae 70-15]	-	-	-	-	-	GO:0003824//catalytic activity	-
ncbi_2680363	0	696	0	16.66	0.001	16.66	14.0241	5.64884e-169	6.60259e-168	--	UVI-1 [Magnaporthe oryzae 70-15]	-	-	-	-	-	-	-
ncbi_2680365	9739	2080	121.02	20.3	121.02	20.3	-2.57569	0	0	--	nudix hydrolase 1 [Magnaporthe oryzae Y34]	-	-	-	-	-	-	-
ncbi_2680370	250	2697	1.4	11.82	1.4	11.82	3.07773	0	0	--	hypothetical protein MGG_09395 [Magnaporthe oryzae 70-15]	-	-	-	-	-	-	-
ncbi_2680373	149	73	0.83	0.32	0.83	0.32	-1.37504	7.2309e-12	1.64269e-11	--	hypothetical protein MGG_09392 [Magnaporthe oryzae 70-15]	-	-	-	-	-	-	-
ncbi_2680377	155	515	1.18	3.08	1.18	3.08	1.38414	3.05971e-28	1.02509e-27	almA	cofactor FMO1 FAD enzyme [Colletotrichum simmondsii]	-	-	-	-	-	-	-
ncbi_2680381	130	4	1.34	0.03	1.34	0.03	-5.48113	8.31628e-41	3.42936e-40	sdnM	related to LysR family regulatory protein [Phialocephala subalpina]	-	-	-	-	-	-	-
ncbi_2680382	6267	16217	40.09	81.49	40.09	81.49	1.02338	1.29421e-274	2.34678e-273	--	NIMA-interacting protein TinC [Magnaporthe oryzae 70-15]	-	-	-	-	-	-	GO:0007275//multicellular organism development
ncbi_2680384	38460	23	555.2	0.26	555.2	0.26	-11.0603	0	0	--	hypothetical protein MGG_09381 [Magnaporthe oryzae 70-15]	-	-	-	-	-	-	-
ncbi_2680385	15276	932	281.42	13.49	281.42	13.49	-4.38276	0	0	yanC	cytochrome P450 3A24 [Magnaporthiopsis poae ATCC 64411]	-	-	-	-	-	GO:0016491//oxidoreductase activity;GO:0046906//tetrapyrrole binding;GO:0046914//transition metal ion binding	GO:0044710//single-organism metabolic process
ncbi_2680387	169	8	2.26	0.08	2.26	0.08	-4.82018	5.83402e-49	2.70392e-48	--	hypothetical protein MGG_09431 [Magnaporthe oryzae 70-15]	-	-	-	-	-	-	-
ncbi_2680397	3194	1449	35.72	12.73	35.72	12.73	-1.4885	4.4278e-223	6.55381e-222	ESYT2	C2 domain-containing protein [Colletotrichum nymphaeae SA-01]	-	-	-	-	-	-	-
ncbi_2680404	627	2905	6.89	25.06	6.89	25.06	1.86281	1.14611e-207	1.61667e-206	--	hypothetical protein MGG_09321 [Magnaporthe oryzae 70-15]	-	-	-	-	-	-	-
ncbi_2680418	529	265	5.85	2.3	5.85	2.3	-1.3468	4.14952e-36	1.59395e-35	--	hypothetical protein MGG_09418 [Magnaporthe oryzae 70-15]	-	-	-	-	-	-	-
ncbi_2680419	10	0	0.46	0	0.46	0.001	-8.84549	0.00097925	0.00152069	--	low affinity copper transporter [Colletotrichum gloeosporioides Nara gc5]	-	-	-	-	GO:0031224//intrinsic component of membrane	GO:0046915//transition metal ion transmembrane transporter activity	GO:0006825//copper ion transport
ncbi_2680427	3695	1899	63.06	25.46	63.06	25.46	-1.30849	3.48128e-200	4.7113e-199	--	hypothetical protein MGG_09361 [Magnaporthe oryzae 70-15]	-	-	-	-	GO:0016020//membrane;GO:0030529//intracellular ribonucleoprotein complex	-	-
ncbi_2680429	3081	1262	14.52	4.67	14.52	4.67	-1.63655	1.41912e-254	2.38586e-253	--	alcohol dehydrogenase [Magnaporthe oryzae 70-15]	-	-	-	-	-	GO:0003824//catalytic activity	GO:0044710//single-organism metabolic process
ncbi_2680433	63	2576	0.18	5.87	0.18	5.87	5.02729	0	0	--	NACHT domain-containing protein [Magnaporthe oryzae 70-15]	-	-	-	-	-	-	-
ncbi_2680434	113	696	0.79	3.81	0.79	3.81	2.26987	1.11534e-72	6.62474e-72	OPT6	peptide transporter MTD1 [Magnaporthe oryzae P131]	-	-	-	-	-	-	-
ncbi_2680436	10329	5188	67.27	26.54	67.27	26.54	-1.34179	0	0	vpr	minor extracellular protease vpr [Magnaporthe oryzae 70-15]	-	-	-	-	GO:0030312//external encapsulating structure	GO:0004175//endopeptidase activity	GO:0019538//protein metabolic process
ncbi_2680437	139	432	2	4.88	2	4.88	1.28688	8.91819e-22	2.60853e-21	PEP3	aspergillopepsin-F [Magnaporthe oryzae 70-15]	-	-	-	-	-	GO:0016787//hydrolase activity	GO:0019538//protein metabolic process
ncbi_2680444	3700	15748	59.66	199.48	59.66	199.48	1.74141	0	0	--	hypothetical protein MGG_09546 [Magnaporthe oryzae 70-15]	-	-	-	-	-	-	-
ncbi_2680446	103	10	2.91	0.22	2.91	0.22	-3.72544	2.35661e-25	7.43659e-25	--	peptidoglycan-binding LysM, partial [Metarhizium majus ARSEF 297]	-	-	-	-	-	-	GO:0007275//multicellular organism development
ncbi_2680468	54	528	1.16	8.91	1.16	8.91	2.9413	8.15938e-74	4.88261e-73	--	hypothetical protein MGG_09473 [Magnaporthe oryzae 70-15]	-	-	-	-	-	-	-
ncbi_2680469	6114	27	230.63	0.8	230.63	0.8	-8.17136	0	0	--	hypothetical protein MGG_09474 [Magnaporthe oryzae 70-15]	-	-	-	-	-	-	-
ncbi_2680479	1689	635	17	5.02	17	5.02	-1.75978	2.84581e-154	3.01777e-153	--	ACT-like protein [Colletotrichum tofieldiae]	-	-	-	-	-	-	-
ncbi_2680500	2154	1278	34.94	16.28	34.94	16.28	-1.10178	3.52901e-96	2.5878e-95	ZEU1	thymidylate kinase [Magnaporthe oryzae 70-15]	Metabolism;Metabolism	Global and overview maps;Nucleotide metabolism	ko01100//Metabolic pathways;ko00240//Pyrimidine metabolism	K00943;K00943	GO:0043231//intracellular membrane-bounded organelle;GO:0044444//cytoplasmic part	GO:0005515//protein binding;GO:0016776//phosphotransferase activity, phosphate group as acceptor;GO:0032550//purine ribonucleoside binding	GO:0007275//multicellular organism development;GO:0009117//nucleotide metabolic process;GO:0009197//pyrimidine deoxyribonucleoside diphosphate biosynthetic process;GO:0009212//pyrimidine deoxyribonucleoside triphosphate biosynthetic process
ncbi_2680503	59	1113	1.45	21.48	1.45	21.48	3.88887	6.12259e-192	7.97132e-191	--	cell wall protein [Magnaporthe oryzae 70-15]	-	-	-	-	-	-	-
ncbi_2680511	5	51	0.06	0.52	0.06	0.52	3.11548	4.15519e-08	8.18224e-08	ARB_00047	probable fusarubin cluster-esterase [Fusarium mangiferae]	-	-	-	-	-	-	-
ncbi_2680527	354	1323	3.69	10.83	3.69	10.83	1.55334	1.01297e-79	6.45079e-79	cot-1	AGC/NDR protein kinase [Magnaporthe oryzae 70-15]	-	-	-	-	-	GO:0004672//protein kinase activity;GO:0032550//purine ribonucleoside binding	GO:0006464//cellular protein modification process;GO:0006796//phosphate-containing compound metabolic process
ncbi_2680537	55	26	3.42	1.27	3.42	1.27	-1.42917	2.26478e-05	3.90778e-05	--	hypothetical protein MGG_09500 [Magnaporthe oryzae 70-15]	-	-	-	-	-	-	-
ncbi_2680544	332	2427	16.83	96.65	16.83	96.65	2.52173	1.13492e-260	1.93242e-259	--	hypothetical protein MGG_09569 [Magnaporthe oryzae 70-15]	-	-	-	-	-	-	-
ncbi_2680546	8925	24861	65.69	143.74	65.69	143.74	1.12972	0	0	--	rna polymerase rpb1 c-terminal repeat domain-containing protein [Diplodia corticola]	-	-	-	-	-	-	-
ncbi_2680559	3415	1720	33.57	13.28	33.57	13.28	-1.33792	1.15643e-195	1.5356e-194	--	hypothetical protein MGG_09488 [Magnaporthe oryzae 70-15]	-	-	-	-	-	-	-
ncbi_2680566	63	39	0.97	0.47	0.97	0.47	-1.04532	0.000552075	0.000871415	fdh	S-(hydroxymethyl)glutathione dehydrogenase [Magnaporthe oryzae 70-15]	-	-	-	-	-	GO:0003824//catalytic activity;GO:0046914//transition metal ion binding	GO:0044710//single-organism metabolic process
ncbi_2680571	604	353	3.99	1.83	3.99	1.83	-1.12455	8.1833e-31	2.87313e-30	mndB	beta-mannosidase [Magnaporthe oryzae 70-15]	Metabolism	Glycan biosynthesis and metabolism	ko00511//Other glycan degradation	K01192	-	GO:0015923//mannosidase activity	GO:0010412//mannan metabolic process
ncbi_2680574	368	1235	5.93	15.63	5.93	15.63	1.39821	3.51829e-64	1.93377e-63	--	integral membrane protein [Verticillium alfalfae VaMs.102]	-	-	-	-	-	-	-
ncbi_2680578	2334	1020	21.7	7.45	21.7	7.45	-1.54238	3.31517e-168	3.85614e-167	amyS	alpha-amylase [Magnaporthe oryzae 70-15]	Metabolism;Metabolism	Global and overview maps;Carbohydrate metabolism	ko01100//Metabolic pathways;ko00500//Starch and sucrose metabolism	K01176;K01176	-	GO:0016798//hydrolase activity, acting on glycosyl bonds;GO:0046872//metal ion binding	GO:0044238//primary metabolic process
ncbi_2680581	5837	73	17.39	0.17	17.39	0.17	-6.67658	0	0	gloL	polyketide synthase [Magnaporthe oryzae 70-15]	-	-	-	-	-	GO:0003824//catalytic activity	-
ncbi_2680583	2726	172	30.65	1.52	30.65	1.52	-4.33374	0	0	fadD13	acyl-CoA synthetase [Magnaporthe oryzae 70-15]	-	-	-	-	-	-	-
ncbi_2680584	339	147	11.31	3.85	11.31	3.85	-1.55467	1.6651e-29	5.70918e-29	--	carbohydrate-binding WSC domain-containing protein [Pochonia chlamydosporia 170]	-	-	-	-	-	-	-
ncbi_2680585	5015	625	93.2	9.12	93.2	9.12	-3.35322	0	0	--	hypothetical protein MGG_09649 [Magnaporthe oryzae 70-15]	-	-	-	-	-	-	-
ncbi_2680604	70	39	2.24	0.98	2.24	0.98	-1.19265	3.46057e-05	5.90821e-05	--	cytochrome b5 [Colletotrichum simmondsii]	-	-	-	-	-	-	-
ncbi_2680612	476	215	5.5	1.95	5.5	1.95	-1.49596	3.53699e-38	1.40079e-37	MAL31	maltose permease MAL31 [Magnaporthe oryzae 70-15]	-	-	-	-	GO:0031224//intrinsic component of membrane	GO:0022857//transmembrane transporter activity	GO:0044763//single-organism cellular process;GO:0051234//establishment of localization
ncbi_2680613	293	149	2.45	0.98	2.45	0.98	-1.32193	1.64795e-20	4.68545e-20	--	pectin lyase-like protein [Auricularia subglabra TFB-10046 SS5]	-	-	-	-	-	-	-
ncbi_2680617	20739	5863	196.75	43.69	196.75	43.69	-2.17099	0	0	--	hypothetical protein MGG_09612 [Magnaporthe oryzae 70-15]	-	-	-	-	-	-	-
ncbi_2680623	0	21	0	0.22	0.001	0.22	7.78136	3.84742e-06	6.9534e-06	--	regulator of G protein [Colletotrichum incanum]	-	-	-	-	-	-	-
ncbi_2680624	0	11	0	0.16	0.001	0.16	7.32193	0.00195752	0.00298199	eglC	GPI-anchored cell wall beta-1,3-endoglucanase EglC [Magnaporthe oryzae 70-15]	Metabolism	Carbohydrate metabolism	ko00500//Starch and sucrose metabolism	K01199	-	-	-
ncbi_2680637	2022	20585	21.34	170.69	21.34	170.69	2.99975	0	0	ARB_07085	tannase and feruloyl esterase [Colletotrichum nymphaeae SA-01]	-	-	-	-	-	-	-
ncbi_2680644	7	0	0.07	0	0.07	0.001	-6.12928	0.00782344	0.0112849	--	hypothetical protein MGG_09630 [Magnaporthe oryzae 70-15]	-	-	-	-	-	-	-
ncbi_2680645	20	2	0.21	0.02	0.21	0.02	-3.39232	5.78262e-06	1.03234e-05	--	Heat shock 70 kDa protein 12B [Colletotrichum chlorophyti]	-	-	-	-	-	GO:0032550//purine ribonucleoside binding	-
ncbi_2680646	10342	67	141.25	0.72	141.25	0.72	-7.61604	0	0	azaJ	Alcohol dehydrogenase superfamily, zinc-type [Metarhizium guizhouense ARSEF 977]	-	-	-	-	-	-	-
ncbi_2680651	2	23	0.02	0.22	0.02	0.22	3.45943	0.000279321	0.000450305	aclL	quinone oxidoreductase [Magnaporthe oryzae P131]	-	-	-	-	-	GO:0016491//oxidoreductase activity;GO:0046906//tetrapyrrole binding;GO:0046914//transition metal ion binding	GO:0044710//single-organism metabolic process
ncbi_2680655	155366	94361	2194.51	1046.95	2194.51	1046.95	-1.06771	0	0	--	extracellular proline-serine rich protein [Colletotrichum orchidophilum]	-	-	-	-	-	-	GO:0007275//multicellular organism development
ncbi_2680668	1221	208	6.25	0.84	6.25	0.84	-2.89539	7.65178e-217	1.11606e-215	Pgc	saccharopepsin [Magnaporthe oryzae 70-15]	-	-	-	-	-	-	GO:0019538//protein metabolic process
ncbi_2680671	9878	3854	56.46	17.3	56.46	17.3	-1.70646	0	0	sorD	chitin binding 13 [Magnaporthe oryzae]	-	-	-	-	-	GO:0000166//nucleotide binding;GO:0016616//oxidoreductase activity, acting on the CH-OH group of donors, NAD or NADP as acceptor;GO:0097367//carbohydrate derivative binding	GO:0044710//single-organism metabolic process
ncbi_2680672	5473	2727	66.28	25.94	66.28	25.94	-1.3534	4.27358e-283	7.92892e-282	--	hypothetical protein MGG_09718 [Magnaporthe oryzae 70-15]	-	-	-	-	-	-	-
ncbi_2680674	452	279	4.32	2.09	4.32	2.09	-1.04753	3.78937e-21	1.09345e-20	--	Fungal fucose-specific lectin [Macrophomina phaseolina MS6]	-	-	-	-	-	-	-
ncbi_2680676	80	457	2.46	11.04	2.46	11.04	2.16601	9.40036e-46	4.16391e-45	--	UVI-1 [Magnaporthe oryzae 70-15]	-	-	-	-	-	-	-
ncbi_2680677	0	31	0	0.78	0.001	0.78	9.60733	7.59254e-09	1.54032e-08	--	hypothetical protein MGG_09723 [Magnaporthe oryzae 70-15]	-	-	-	-	-	-	-
ncbi_2680680	1524	910	17.6	8.26	17.6	8.26	-1.09136	1.73996e-67	9.91763e-67	galA	arabinogalactan endo-1,4-beta-galactosidase [Magnaporthe oryzae 70-15]	-	-	-	-	-	GO:0015925//galactosidase activity	GO:0044238//primary metabolic process;GO:0052048//interaction with host via secreted substance involved in symbiotic interaction
ncbi_2680682	12625	6279	127.81	49.93	127.81	49.93	-1.35602	0	0	LAC12	lactose permease [Magnaporthe oryzae 70-15]	-	-	-	-	GO:0031224//intrinsic component of membrane	GO:0022857//transmembrane transporter activity	GO:0044763//single-organism cellular process;GO:0051234//establishment of localization
ncbi_2680683	90	52	3.8	1.73	3.8	1.73	-1.13523	6.17332e-06	1.10045e-05	--	Major facilitator superfamily [Macrophomina phaseolina MS6]	-	-	-	-	-	-	-
ncbi_2680687	85	222	1.67	3.42	1.67	3.42	1.03415	6.81942e-09	1.38699e-08	--	secreted glucosidase [Magnaporthe oryzae 70-15]	-	-	-	-	-	GO:0016798//hydrolase activity, acting on glycosyl bonds	GO:0044238//primary metabolic process
ncbi_2680704	647	2117	8.19	21.05	8.19	21.05	1.36188	6.48383e-100	4.91363e-99	--	nucleoside-diphosphate-sugar epimerase [Magnaporthe oryzae 70-15]	-	-	-	-	-	-	-
ncbi_2680707	109	1646	2.71	32.13	2.71	32.13	3.56756	1.28613e-259	2.18678e-258	--	hypothetical protein MGG_09708 [Magnaporthe oryzae 70-15]	-	-	-	-	-	-	-
ncbi_2680708	439	2319	4.75	19.72	4.75	19.72	2.05366	2.58755e-194	3.41328e-193	eglD	endoglucanase II [Magnaporthe oryzae 70-15]	-	-	-	-	-	-	-
ncbi_2680709	196	710	2.45	6.98	2.45	6.98	1.51045	5.05573e-43	2.16747e-42	--	hypothetical protein MGG_09710 [Magnaporthe oryzae 70-15]	-	-	-	-	-	-	-
ncbi_2680710	12	95	0.19	1.18	0.19	1.18	2.63472	3.20119e-13	7.57782e-13	--	hypothetical protein MGG_09763 [Magnaporthe oryzae 70-15]	-	-	-	-	-	-	-
ncbi_2680720	97	438	1.23	4.38	1.23	4.38	1.83227	1.24422e-35	4.73245e-35	--	hypothetical protein MGG_09773 [Magnaporthe oryzae 70-15]	-	-	-	-	-	-	-
ncbi_2680738	28	4	0.59	0.07	0.59	0.07	-3.07529	7.80705e-07	1.45431e-06	--	hypothetical protein MGG_09739 [Magnaporthe oryzae 70-15]	-	-	-	-	-	-	-
ncbi_2680741	685	2174	9.11	22.7	9.11	22.7	1.31717	3.44226e-97	2.54595e-96	--	hypothetical protein MGG_09742 [Magnaporthe oryzae 70-15]	-	-	-	-	-	-	-
ncbi_2680749	5130	13229	63.95	129.55	63.95	129.55	1.01849	2.53456e-245	4.12262e-244	mvd1	diphosphomevalonate decarboxylase [Magnaporthe oryzae 70-15]	Metabolism;Metabolism;Metabolism;Metabolism	Global and overview maps;Global and overview maps;Global and overview maps;Metabolism of terpenoids and polyketides	ko01100//Metabolic pathways;ko01110//Biosynthesis of secondary metabolites;ko01130//Biosynthesis of antibiotics;ko00900//Terpenoid backbone biosynthesis	K01597;K01597;K01597;K01597	GO:0043231//intracellular membrane-bounded organelle;GO:0044444//cytoplasmic part	GO:0016830//carbon-carbon lyase activity;GO:0032550//purine ribonucleoside binding	GO:0006084//acetyl-CoA metabolic process;GO:0006694//steroid biosynthetic process;GO:0006720//isoprenoid metabolic process
ncbi_2680750	113	450	1.89	5.93	1.89	5.93	1.64965	6.66226e-32	2.38372e-31	--	Glycoside hydrolase, superfamily [Penicillium expansum]	-	-	-	-	-	-	-
ncbi_2680752	130	351	3.04	6.45	3.04	6.45	1.08523	5.18311e-14	1.25718e-13	--	hypothetical protein MGG_09753 [Magnaporthe oryzae 70-15]	-	-	-	-	-	-	GO:0007275//multicellular organism development
ncbi_2680754	2055	5892	8.75	19.7	8.75	19.7	1.17084	2.7865e-188	3.56981e-187	--	hypothetical protein MGG_09755 [Magnaporthe oryzae 70-15]	-	-	-	-	-	-	-
ncbi_2680758	634	253	18.26	5.72	18.26	5.72	-1.6746	1.40058e-58	7.23433e-58	--	hypothetical protein MGG_09759 [Magnaporthe oryzae 70-15]	-	-	-	-	-	-	-
ncbi_2680759	17428	5788	169.22	44.15	169.22	44.15	-1.93841	0	0	--	hypothetical protein MGG_09760 [Magnaporthe oryzae 70-15]	-	-	-	-	-	-	GO:0007275//multicellular organism development
ncbi_2680761	183	90	1.49	0.58	1.49	0.58	-1.36119	6.24684e-14	1.51214e-13	--	U-box domain-containing protein, partial [Colletotrichum tofieldiae]	-	-	-	-	-	-	-
ncbi_2680763	6	220	0.08	2.23	0.08	2.23	4.8009	5.84603e-46	2.59622e-45	HGT1	sugar transporter STL1 [Magnaporthe oryzae 70-15]	-	-	-	-	GO:0031224//intrinsic component of membrane	GO:0022857//transmembrane transporter activity	GO:0044763//single-organism cellular process;GO:0044765//single-organism transport
ncbi_2680764	50	30	0.94	0.44	0.94	0.44	-1.09516	0.00172494	0.0026384	--	gluconolactonase [Fusarium langsethiae]	Metabolism;Metabolism;Metabolism;Metabolism;Metabolism;Metabolism	Global and overview maps;Global and overview maps;Global and overview maps;Global and overview maps;Carbohydrate metabolism;Carbohydrate metabolism	ko01100//Metabolic pathways;ko01110//Biosynthesis of secondary metabolites;ko01130//Biosynthesis of antibiotics;ko01200//Carbon metabolism;ko00030//Pentose phosphate pathway;ko00053//Ascorbate and aldarate metabolism	K01053;K01053;K01053;K01053;K01053;K01053	-	-	-
ncbi_2680781	1894	1079	10.05	4.5	10.05	4.5	-1.1592	2.3163e-94	1.68208e-93	WOR2	hypothetical protein MGG_09829 [Magnaporthe oryzae 70-15]	-	-	-	-	GO:0043231//intracellular membrane-bounded organelle	GO:0046914//transition metal ion binding	GO:0006355//regulation of transcription, DNA-templated
ncbi_2680782	38496	14986	154.96	47.39	154.96	47.39	-1.70924	0	0	bor	AAA family ATPase [Magnaporthe oryzae 70-15]	-	-	-	-	-	GO:0032550//purine ribonucleoside binding	GO:0007275//multicellular organism development
ncbi_2680786	29	9	0.39	0.1	0.39	0.1	-1.96347	7.13353e-05	0.00011918	SMYD2	Histone-lysine N-methyltransferase SMYD3 [Valsa mali var. pyri] [Valsa mali]	-	-	-	-	-	-	-
ncbi_2680789	645	344	12.14	5.09	12.14	5.09	-1.25403	6.87963e-39	2.75094e-38	--	hypothetical protein MGG_09879 [Magnaporthe oryzae 70-15]	-	-	-	-	-	-	-
ncbi_2680791	384	66	8.87	1.2	8.87	1.2	-2.8859	8.44863e-72	4.99347e-71	--	DJ-1/PfpI family protein [Magnaporthe oryzae 70-15]	-	-	-	-	-	-	-
ncbi_2680793	7	50	0.21	1.17	0.21	1.17	2.47805	7.52402e-07	1.40355e-06	--	PLAC8 family-domain-containing protein [Microdochium bolleyi]	-	-	-	-	-	-	-
ncbi_2680794	14	330	0.1	1.85	0.1	1.85	4.20945	5.81134e-63	3.16082e-62	--	paired amphipathic helix protein sin3a [Colletotrichum incanum]	-	-	-	-	-	-	-
ncbi_2680795	4684	2129	118.74	42.39	118.74	42.39	-1.48601	3.34882e-298	6.5685e-297	--	hypothetical protein MGG_09797 [Magnaporthe oryzae 70-15]	-	-	-	-	-	-	-
ncbi_2680796	154	857	1.94	8.48	1.94	8.48	2.12801	1.94956e-81	1.26981e-80	MEL	alpha-galactosidase [Magnaporthe oryzae 70-15]	Metabolism;Metabolism;Metabolism;Metabolism;Metabolism	Global and overview maps;Lipid metabolism;Carbohydrate metabolism;Lipid metabolism;Glycan biosynthesis and metabolism	ko01100//Metabolic pathways;ko00561//Glycerolipid metabolism;ko00052//Galactose metabolism;ko00600//Sphingolipid metabolism;ko00603//Glycosphingolipid biosynthesis - globo and isoglobo series	K07407;K07407;K07407;K07407;K07407	-	GO:0004557//alpha-galactosidase activity	GO:0044238//primary metabolic process
ncbi_2680798	171	447	5.16	10.6	5.16	10.6	1.03862	2.4131e-16	6.22274e-16	--	hypothetical protein MGG_09807 [Magnaporthe oryzae 70-15]	-	-	-	-	-	-	-
ncbi_2680804	0	16	0	0.2	0.001	0.2	7.64386	6.13562e-05	0.000102981	gloI	3-isopropylmalate dehydrogenase [Magnaporthe oryzae 70-15]	Metabolism;Metabolism;Metabolism;Metabolism;Metabolism;Metabolism	Global and overview maps;Global and overview maps;Global and overview maps;Global and overview maps;Amino acid metabolism;Carbohydrate metabolism	ko01100//Metabolic pathways;ko01110//Biosynthesis of secondary metabolites;ko01230//Biosynthesis of amino acids;ko01210//2-Oxocarboxylic acid metabolism;ko00290//Valine, leucine and isoleucine biosynthesis;ko00660//C5-Branched dibasic acid metabolism	K00052;K00052;K00052;K00052;K00052;K00052	GO:0044424//intracellular part	GO:0000166//nucleotide binding;GO:0016616//oxidoreductase activity, acting on the CH-OH group of donors, NAD or NADP as acceptor	GO:0008652//cellular amino acid biosynthetic process;GO:0009081//branched-chain amino acid metabolic process
ncbi_2680805	0	13	0	0.08	0.001	0.08	6.32193	0.000489894	0.000776329	htyD	3-isopropylmalate dehydratase large subunit 2 [Magnaporthe oryzae 70-15]	-	-	-	-	GO:0044445//cytosolic part	-	GO:0006551//leucine metabolic process
ncbi_2680806	80	289	1.24	3.53	1.24	3.53	1.50933	9.78319e-19	2.67328e-18	--	hypothetical protein MGG_09849 [Magnaporthe oryzae 70-15]	-	-	-	-	-	-	-
ncbi_2680808	664	175	12.34	2.55	12.34	2.55	-2.27477	3.51363e-92	2.49867e-91	--	glycosyltransferase family 1 protein [Stemphylium lycopersici]	-	-	-	-	-	GO:0016757//transferase activity, transferring glycosyl groups	-
ncbi_2680813	235	140	1.74	0.81	1.74	0.81	-1.10309	1.40188e-12	3.25244e-12	DAS1	dihydroxyacetone synthase [Magnaporthe oryzae 70-15]	Metabolism;Metabolism	Global and overview maps;Energy metabolism	ko01200//Carbon metabolism;ko00680//Methane metabolism	K17100;K17100	-	-	-
ncbi_2680814	104	25	1.39	0.26	1.39	0.26	-2.4185	4.44148e-17	1.16588e-16	lad	sorbitol dehydrogenase [Magnaporthe oryzae 70-15]	Metabolism;Metabolism;Metabolism	Global and overview maps;Carbohydrate metabolism;Carbohydrate metabolism	ko01100//Metabolic pathways;ko00051//Fructose and mannose metabolism;ko00040//Pentose and glucuronate interconversions	K00008;K00008;K00008	-	GO:0003824//catalytic activity;GO:0046914//transition metal ion binding	GO:0044710//single-organism metabolic process
ncbi_2680818	613	1746	5.42	12.12	5.42	12.12	1.16102	5.76891e-66	3.23296e-65	--	beta-glucanase [Magnaporthe oryzae 70-15]	-	-	-	-	-	GO:0003824//catalytic activity	GO:0044238//primary metabolic process
ncbi_2680821	87	476	1.46	6.29	1.46	6.29	2.10709	5.88696e-46	2.61343e-45	--	hypothetical protein MGG_09864 [Magnaporthe oryzae 70-15]	-	-	-	-	-	-	-
ncbi_2680822	132	851	1.79	9.05	1.79	9.05	2.33796	7.10712e-91	5.00082e-90	--	integral membrane protein [Magnaporthe oryzae 70-15]	-	-	-	-	-	-	-
ncbi_2680824	3499	2029	54.44	24.8	54.44	24.8	-1.13433	1.40513e-149	1.44783e-148	ats1	N-acetyltransferase ats1 [Magnaporthe oryzae 70-15]	-	-	-	-	GO:0043231//intracellular membrane-bounded organelle;GO:0044444//cytoplasmic part	GO:0016407//acetyltransferase activity	-
ncbi_2680830	0	9	0	0.12	0.001	0.12	6.90689	0.00782344	0.0112849	--	Chromo domain [Cordyceps militaris CM01]	-	-	-	-	GO:0043231//intracellular membrane-bounded organelle	-	-
ncbi_2680831	36	101	0.95	2.1	0.95	2.1	1.14439	2.75046e-05	4.72204e-05	--	hyoothetical protein [Purpureocillium lilacinum]	-	-	-	-	-	-	-
ncbi_2680832	296	12418	3.84	126.42	3.84	126.42	5.04097	0	0	--	CAS1 domain-containing protein 1 [Magnaporthe oryzae 70-15]	-	-	-	-	-	-	GO:0051704//multi-organism process
ncbi_2680833	1887	4822	12.01	24.12	12.01	24.12	1.00599	1.36483e-124	1.21359e-123	KATG2	catalase-peroxidase 2 [Magnaporthe oryzae 70-15]	Metabolism;Metabolism;Metabolism;Metabolism	Global and overview maps;Global and overview maps;Amino acid metabolism;Amino acid metabolism	ko01100//Metabolic pathways;ko01110//Biosynthesis of secondary metabolites;ko00380//Tryptophan metabolism;ko00360//Phenylalanine metabolism	K03782;K03782;K03782;K03782	-	-	-
ncbi_2680838	20	205	0.29	2.36	0.29	2.36	3.02466	3.99242e-30	1.38552e-29	LIP	lipase [Magnaporthe oryzae Y34]	-	-	-	-	-	GO:0003824//catalytic activity	GO:0006629//lipid metabolic process
ncbi_2680843	23	187	0.78	4.95	0.78	4.95	2.66588	1.00077e-24	3.11385e-24	--	hypothetical protein MGG_09844 [Magnaporthe oryzae 70-15]	-	-	-	-	-	-	-
ncbi_2680847	52	1657	1.78	44.59	1.78	44.59	4.64677	6.86855569680452e-316	1.41181751008539e-314	--	hypothetical protein MGG_09848 [Magnaporthe oryzae 70-15]	-	-	-	-	-	-	-
ncbi_2680854	2326	1219	26.51	10.91	26.51	10.91	-1.28089	5.76935e-133	5.4148e-132	--	major facilitator superfamily transporter [Colletotrichum gloeosporioides Nara gc5]	-	-	-	-	-	-	-
ncbi_2680856	2	24	0.01	0.13	0.01	0.13	3.70044	0.000157883	0.000258664	--	sodium glutamate symporter [Fusarium langsethiae]	-	-	-	-	-	-	-
ncbi_2680859	11559	6290	90.03	38.48	90.03	38.48	-1.2263	0	0	--	hypothetical protein MGG_09798 [Magnaporthe oryzae 70-15]	-	-	-	-	-	-	-
ncbi_2680866	21	229	0.53	4.54	0.53	4.54	3.09863	7.93291e-35	2.98329e-34	--	hypothetical protein MGG_09958 [Magnaporthe oryzae 70-15]	-	-	-	-	-	-	-
ncbi_2680876	9746	1213	123.94	12.12	123.94	12.12	-3.35418	0	0	SPBC1703.13c	mitochondrial phosphate carrier protein 2 [Magnaporthe oryzae 70-15]	-	-	-	-	GO:0031224//intrinsic component of membrane;GO:0043231//intracellular membrane-bounded organelle	GO:0005375//copper ion transmembrane transporter activity	GO:0006817//phosphate ion transport;GO:0006825//copper ion transport;GO:0007275//multicellular organism development;GO:0046916//cellular transition metal ion homeostasis
ncbi_2680901	18608	11048	72.52	33.82	72.52	33.82	-1.1005	0	0	BEA3	lipid A export ATP-binding/permease msbA [Magnaporthe oryzae 70-15]	-	-	-	-	GO:0031224//intrinsic component of membrane	GO:0015405//P-P-bond-hydrolysis-driven transmembrane transporter activity;GO:0017111//nucleoside-triphosphatase activity;GO:0032550//purine ribonucleoside binding	GO:0044763//single-organism cellular process;GO:0051234//establishment of localization
ncbi_2680926	3413	13256	18.76	57.25	18.76	57.25	1.60962	0	0	--	PRO41 protein [Magnaporthe oryzae 70-15]	-	-	-	-	-	-	-
ncbi_2680950	10	99	0.09	0.67	0.09	0.67	2.89616	2.84382e-15	7.13719e-15	--	hypothetical protein MGG_09964 [Magnaporthe oryzae 70-15]	-	-	-	-	-	-	-
ncbi_2680951	1671	11190	9.92	52.21	9.92	52.21	2.39591	0	0	--	hypothetical protein MGG_09965 [Magnaporthe oryzae 70-15]	-	-	-	-	-	-	-
ncbi_2680954	17	44	0.34	0.7	0.34	0.7	1.04182	0.0136278	0.0193024	--	hypothetical protein MGG_09968 [Magnaporthe oryzae 70-15]	-	-	-	-	-	-	-
ncbi_2680955	249	126	2.67	1.06	2.67	1.06	-1.33278	1.29459e-17	3.44193e-17	--	major facilitator superfamily protein [Pochonia chlamydosporia 170]	-	-	-	-	-	-	-
ncbi_2680967	1	14	0.01	0.16	0.01	0.16	4	0.00183717	0.0028072	--	hypothetical protein MGG_10010 [Magnaporthe oryzae 70-15]	-	-	-	-	-	-	-
ncbi_2680972	19	7	0.41	0.12	0.41	0.12	-1.77259	0.00595708	0.00871421	--	metallo-endopeptidase [Magnaporthe oryzae 70-15]	-	-	-	-	-	GO:0070011//peptidase activity, acting on L-amino acid peptides	GO:0019538//protein metabolic process
ncbi_2680980	110	8	2.26	0.13	2.26	0.13	-4.11974	1.59298e-29	5.46346e-29	--	Rhamnolipids biosynthesis 3-oxoacyl-[acyl-carrier-protein] reductase [Talaromyces marneffei PM1]	-	-	-	-	-	GO:0003824//catalytic activity	GO:0044710//single-organism metabolic process
ncbi_2680984	189	69	0.98	0.28	0.98	0.28	-1.80735	9.16246e-21	2.61996e-20	Atpalpha	calcium-transporting ATPase 1 [Magnaporthe oryzae 70-15]	-	-	-	-	GO:0031224//intrinsic component of membrane	GO:0003824//catalytic activity;GO:0032550//purine ribonucleoside binding;GO:0043169//cation binding	-
ncbi_2680992	1471	920	15.32	7.52	15.32	7.52	-1.02661	3.75777e-59	1.95274e-58	--	glyoxalase family protein [Grosmannia clavigera kw1407]	-	-	-	-	-	-	-
ncbi_2680995	0	18	0	0.14	0.001	0.14	7.12928	3.07011e-05	5.25579e-05	bglC	beta-glucosidase C [Magnaporthe oryzae 70-15]	-	-	-	-	-	GO:0003824//catalytic activity	GO:0044238//primary metabolic process
ncbi_2681002	4408	2636	45.6	21.42	45.6	21.42	-1.09008	1.1185e-165	1.27749e-164	aspB	monooxygenase [Magnaporthe oryzae 70-15]	-	-	-	-	-	GO:0003824//catalytic activity	GO:0044710//single-organism metabolic process
ncbi_2681008	164	101	2.2	1.06	2.2	1.06	-1.05344	8.7831e-09	1.77795e-08	--	hypothetical protein MGG_09985 [Magnaporthe oryzae 70-15]	-	-	-	-	-	-	-
ncbi_2681009	3776	1315	59.58	16.3	59.58	16.3	-1.86996	0	0	--	hypothetical protein MGG_09986 [Magnaporthe oryzae 70-15]	-	-	-	-	-	-	-
ncbi_2681019	3247	474	91.86	10.53	91.86	10.53	-3.12493	0	0	rnc	RNase iii [Colletotrichum orbiculare MAFF 240422]	-	-	-	-	-	GO:0016891//endoribonuclease activity, producing 5'-phosphomonoesters	GO:0010467//gene expression;GO:0016072//rRNA metabolic process;GO:0090501//RNA phosphodiester bond hydrolysis
ncbi_2681020	897	282	6.16	1.52	6.16	1.52	-2.01886	6.52328e-105	5.10466e-104	--	Pc20g12020 [Penicillium rubens Wisconsin 54-1255]	-	-	-	-	-	-	-
ncbi_2681021	139087	1724	7166.16	69.77	7166.16	69.77	-6.68245	0	0	--	hypothetical protein MGG_09998 [Magnaporthe oryzae 70-15]	-	-	-	-	-	-	GO:0052048//interaction with host via secreted substance involved in symbiotic interaction
ncbi_2681024	26	2484	0.3	22.73	0.3	22.73	6.24349	0	0	--	hypothetical protein MGG_10001 [Magnaporthe oryzae 70-15]	-	-	-	-	-	-	-
ncbi_2681027	39	141	1.82	5.16	1.82	5.16	1.50343	6.77603e-10	1.43203e-09	--	hypothetical protein MGG_10004 [Magnaporthe oryzae 70-15]	-	-	-	-	-	-	-
ncbi_2681045	234	1112	1.64	6.11	1.64	6.11	1.89748	1.00604e-89	7.0049e-89	--	hypothetical protein MGG_02187 [Magnaporthe oryzae 70-15]	-	-	-	-	-	-	-
ncbi_2681049	55	142	0.78	1.58	0.78	1.58	1.01838	4.98172e-06	8.93212e-06	--	similar to An12g02510 [Aspergillus kawachii IFO 4308]	-	-	-	-	-	-	GO:0007275//multicellular organism development
ncbi_2681050	12	61	0.09	0.35	0.09	0.35	1.95936	1.71915e-06	3.15545e-06	--	alpha-L-rhamnosidase A [Magnaporthe oryzae 70-15]	-	-	-	-	-	-	-
ncbi_2681059	9	43	0.13	0.5	0.13	0.5	1.94342	9.19744e-05	0.000152853	EAPA	endothiapepsin [Magnaporthe oryzae 70-15]	-	-	-	-	-	GO:0004175//endopeptidase activity	GO:0019538//protein metabolic process
ncbi_2681062	22	78	0.2	0.56	0.2	0.56	1.48543	8.44718e-06	1.49403e-05	SEO1	vitamin H transporter [Magnaporthe oryzae 70-15]	-	-	-	-	-	-	GO:0044763//single-organism cellular process
ncbi_2681063	93	0	1.44	0	1.44	0.001	-10.4919	2.0183e-30	7.04294e-30	fdh	alcohol dehydrogenase [Magnaporthe oryzae 70-15]	-	-	-	-	-	GO:0003824//catalytic activity;GO:0046914//transition metal ion binding	GO:0044710//single-organism metabolic process
ncbi_2681066	3	59	0.07	1.06	0.07	1.06	3.92057	2.02233e-11	4.52658e-11	--	hypothetical protein MGG_02155 [Magnaporthe oryzae 70-15]	-	-	-	-	-	-	-
ncbi_2681068	7909	2752	92.42	25.26	92.42	25.26	-1.87135	0	0	--	hypothetical protein MGG_02157 [Magnaporthe oryzae 70-15]	-	-	-	-	-	-	-
ncbi_2681070	1640	901	22.64	9.77	22.64	9.77	-1.21244	3.23078e-85	2.17755e-84	ugtB1	glycosyltransferase [Magnaporthe oryzae 70-15]	-	-	-	-	-	GO:0016757//transferase activity, transferring glycosyl groups	GO:0007275//multicellular organism development
ncbi_2681093	875	216	11.93	2.31	11.93	2.31	-2.36863	9.47196e-126	8.51059e-125	--	Cyanovirin-N [Sporothrix insectorum RCEF 264]	-	-	-	-	-	-	-
ncbi_2681094	9	44	0.07	0.27	0.07	0.27	1.94753	5.82319e-05	9.8025e-05	--	hypothetical protein MGG_01975 [Magnaporthe oryzae 70-15]	-	-	-	-	-	-	-
ncbi_2681099	85	34	1.51	0.47	1.51	0.47	-1.68382	3.76719e-09	7.754e-09	--	hypothetical protein MGG_01980 [Magnaporthe oryzae 70-15]	-	-	-	-	-	-	-
ncbi_2681104	10501	30201	82.98	187.46	82.98	187.46	1.17575	0	0	FAH12	Delta(12) fatty acid desaturase [Magnaporthe oryzae P131]	Metabolism;Metabolism	Global and overview maps;Lipid metabolism	ko01212//Fatty acid metabolism;ko01040//Biosynthesis of unsaturated fatty acids	K10256;K10256	-	GO:0016705//oxidoreductase activity, acting on paired donors, with incorporation or reduction of molecular oxygen	GO:0044710//single-organism metabolic process
ncbi_2681105	2116	187	40.27	2.8	40.27	2.8	-3.84621	0	0	--	oxidoreductase [Stemphylium lycopersici]	-	-	-	-	-	-	-
ncbi_2681108	8	0	0.09	0	0.09	0.001	-6.49185	0.00391328	0.00581159	--	hypothetical protein MGG_01989 [Magnaporthe oryzae 70-15]	-	-	-	-	-	-	-
ncbi_2681109	27676	14480	349.85	143.78	349.85	143.78	-1.28287	0	0	--	IDI4 [Magnaporthe oryzae 70-15]	-	-	-	-	-	GO:0003677//DNA binding	GO:0010468//regulation of gene expression
ncbi_2681110	5713	3580	54.42	26.79	54.42	26.79	-1.02244	3.91051e-177	4.79977e-176	betB	betaine aldehyde dehydrogenase [Magnaporthe oryzae 70-15]	-	-	-	-	-	GO:0016903//oxidoreductase activity, acting on the aldehyde or oxo group of donors	GO:0044710//single-organism metabolic process
ncbi_2681113	2420	925	26.13	7.84	26.13	7.84	-1.73678	4.06778e-207	5.71776e-206	--	Oxidoreductase AflX [Madurella mycetomatis]	-	-	-	-	-	-	-
ncbi_2681115	4305	1809	17.48	5.77	17.48	5.77	-1.59906	5.64670591025836e-318	1.16666191280723e-316	--	formylmethionine deformylase-like protein, partial [Colletotrichum incanum]	-	-	-	-	-	-	-
ncbi_2681116	183	0	2.67	0	2.67	0.001	-11.3826	5.1299e-59	2.66001e-58	--	hypothetical protein MGG_01997 [Magnaporthe oryzae 70-15]	-	-	-	-	-	-	GO:0007275//multicellular organism development
ncbi_2681118	624	130	9.82	1.61	9.82	1.61	-2.60866	1.73813e-102	1.33919e-101	--	alpha/beta hydrolase [Magnaporthe oryzae 70-15]	-	-	-	-	-	GO:0003824//catalytic activity	-
ncbi_2681121	11	197	0.16	2.2	0.16	2.2	3.78136	9.33067e-36	3.55799e-35	NAS3	nicotianamine synthase 3 [Magnaporthe oryzae 70-15]	-	-	-	-	-	-	GO:0018130//heterocycle biosynthetic process
ncbi_2681125	0	8	0	0.14	0.001	0.14	7.12928	0.0156414	0.0219859	--	hypothetical protein MGG_01910 [Magnaporthe oryzae 70-15]	-	-	-	-	-	-	-
ncbi_2681136	152	64	2.04	0.67	2.04	0.67	-1.60634	1.14927e-14	2.8363e-14	--	N amino acid transport system protein 9 [Colletotrichum chlorophyti]	-	-	-	-	GO:0031224//intrinsic component of membrane	-	-
ncbi_2681139	80633	2218	763.44	16.5	763.44	16.5	-5.53198	0	0	ASPCADRAFT_517149	benzoate 4-monooxygenase cytochrome P450 [Magnaporthe oryzae 70-15]	-	-	-	-	-	GO:0016491//oxidoreductase activity;GO:0046906//tetrapyrrole binding;GO:0046914//transition metal ion binding	GO:0044710//single-organism metabolic process
ncbi_2681146	23222	14292	190.14	91.92	190.14	91.92	-1.04861	0	0	MFS1	siderophore iron transporter mirB [Magnaporthe oryzae 70-15]	-	-	-	-	-	-	GO:0007275//multicellular organism development;GO:0044763//single-organism cellular process
ncbi_2681147	47	169	0.68	1.93	0.68	1.93	1.50499	1.69078e-11	3.79721e-11	ustYa	hypothetical protein MGG_01932 [Magnaporthe oryzae 70-15]	-	-	-	-	-	-	-
ncbi_2681148	12	39	0.16	0.4	0.16	0.4	1.32193	0.00384377	0.00572322	--	outer membrane autotransporter protein [Pochonia chlamydosporia 170]	-	-	-	-	-	-	-
ncbi_2681155	8	51	0.11	0.53	0.11	0.53	2.26849	1.28576e-06	2.37278e-06	--	integral membrane protein [Fusarium langsethiae]	-	-	-	-	-	-	-
ncbi_2681156	188	1814	1.61	12.19	1.61	12.19	2.92057	1.29099e-235	2.02312e-234	yanF	FAD binding domain-containing protein [Magnaporthe oryzae 70-15]	-	-	-	-	-	GO:0000166//nucleotide binding;GO:0016616//oxidoreductase activity, acting on the CH-OH group of donors, NAD or NADP as acceptor	GO:0044710//single-organism metabolic process
ncbi_2681158	49	163	1.36	3.54	1.36	3.54	1.38014	5.16398e-10	1.09695e-09	CUT1	cutinase [Magnaporthe oryzae 70-15]	-	-	-	-	-	GO:0052689//carboxylic ester hydrolase activity	-
ncbi_2681165	93	6	1.13	0.06	1.13	0.06	-4.23522	3.0916e-25	9.72016e-25	ATR2	ent-kaurene oxidase [Magnaporthe oryzae Y34]	-	-	-	-	-	GO:0016491//oxidoreductase activity;GO:0046906//tetrapyrrole binding;GO:0046914//transition metal ion binding	GO:0007275//multicellular organism development;GO:0044710//single-organism metabolic process
ncbi_2681166	129	63	1.4	0.54	1.4	0.54	-1.3744	3.13779e-10	6.72728e-10	easD	4-coumarate-CoA ligase 2 [Magnaporthe oryzae 70-15]	-	-	-	-	-	GO:0003824//catalytic activity	-
ncbi_2681167	30	1230	0.34	11	0.34	11	5.01582	2.65203e-248	4.36694e-247	--	dockerin type 1 [Colletotrichum incanum]	-	-	-	-	-	-	-
ncbi_2681176	705	125	8.75	1.22	8.75	1.22	-2.8424	1.52969e-126	1.38167e-125	ugtB1	UDP-glucuronosyl/UDP-glucosyltransferase [Magnaporthe oryzae 70-15]	-	-	-	-	-	GO:0016757//transferase activity, transferring glycosyl groups	-
ncbi_2681179	10	2	0.4	0.06	0.4	0.06	-2.73697	0.0225028	0.0311778	--	hypothetical protein MGG_01964 [Magnaporthe oryzae 70-15]	-	-	-	-	-	-	-
ncbi_2681181	48	23	1.98	0.74	1.98	0.74	-1.4199	0.000145535	0.000239119	--	hypothetical protein MGG_02090 [Magnaporthe oryzae 70-15]	-	-	-	-	-	-	-
ncbi_2681186	2169	289	41.4	4.33	41.4	4.33	-3.25719	0	0	--	Oxidoreductase [Colletotrichum higginsianum IMI 349063]	-	-	-	-	-	-	-
ncbi_2681187	2519	785	14.11	3.45	14.11	3.45	-2.03205	1.2513e-267	2.1896e-266	xylS	glycoside hydrolase [Magnaporthe oryzae 70-15]	-	-	-	-	-	GO:0016787//hydrolase activity	GO:0044238//primary metabolic process
ncbi_2681188	1468	681	10.56	3.85	10.56	3.85	-1.45568	6.02719e-103	4.66175e-102	--	hypothetical protein MGG_02097 [Magnaporthe oryzae 70-15]	-	-	-	-	-	-	-
ncbi_2681189	9205	3607	81.4	25.05	81.4	25.05	-1.70022	0	0	MT0809	3-ketosteroid-delta-1-dehydrogenase [Magnaporthe oryzae 70-15]	-	-	-	-	-	GO:0016491//oxidoreductase activity	GO:0044710//single-organism metabolic process
ncbi_2681191	152	13	3.29	0.22	3.29	0.22	-3.90251	2.87166e-39	1.15715e-38	--	hypothetical protein OOU_Y34scaffold00580g10 [Magnaporthe oryzae Y34]	-	-	-	-	-	-	-
ncbi_2681192	15931	5877	246.44	71.41	246.44	71.41	-1.78704	0	0	--	S-adenosyl-L-methionine-dependent methyltransferase [Neurospora tetrasperma FGSC 2509]	-	-	-	-	-	-	-
ncbi_2681193	123	64	7.28	2.98	7.28	2.98	-1.28863	4.93458e-09	1.00945e-08	--	hypothetical protein MGG_02102 [Magnaporthe oryzae 70-15]	-	-	-	-	-	-	-
ncbi_2681194	6284	3419	127.37	54.43	127.37	54.43	-1.22655	3.39502e-261	5.78889e-260	at	maltose O-acetyltransferase [Magnaporthe oryzae 70-15]	-	-	-	-	GO:0043231//intracellular membrane-bounded organelle;GO:0044444//cytoplasmic part	GO:0016747//transferase activity, transferring acyl groups other than amino-acyl groups	-
ncbi_2681195	95	399	1.23	4.04	1.23	4.04	1.7157	2.72753e-30	9.49024e-30	--	hypothetical protein MGG_02104 [Magnaporthe oryzae 70-15]	-	-	-	-	-	-	-
ncbi_2681196	2204	819	30.47	8.9	30.47	8.9	-1.77551	1.1438e-197	1.53582e-196	aclN	7alpha-cephem-methoxylase p8 chain related protein [Colletotrichum orbiculare MAFF 240422]	-	-	-	-	-	GO:0003824//catalytic activity	GO:0008152//metabolic process
ncbi_2681200	6	0	0.41	0	0.41	0.001	-8.67948	0.0156414	0.0219859	--	hypothetical protein MGG_02109 [Magnaporthe oryzae 70-15]	-	-	-	-	-	-	-
ncbi_2681201	17	0	0.29	0	0.29	0.001	-8.17991	7.68793e-06	1.36256e-05	SOP1	caleosin domain-containing protein [Magnaporthe oryzae 70-15]	-	-	-	-	-	-	-
ncbi_2681206	22	2	0.35	0.02	0.35	0.02	-4.12928	1.56949e-06	2.88473e-06	Rdh12	oxidoreductase [Magnaporthe oryzae 70-15]	-	-	-	-	-	-	-
ncbi_2681209	0	7	0	0.08	0.001	0.08	6.32193	0.0312734	0.0426744	--	Histone-lysine N-methyltransferase SMYD3 [Madurella mycetomatis]	-	-	-	-	-	-	-
ncbi_2681210	6388	342	80.43	3.38	80.43	3.38	-4.57264	0	0	SPAC11D3.18c	high-affinity nicotinic acid transporter [Magnaporthe oryzae 70-15]	-	-	-	-	-	-	GO:0007275//multicellular organism development;GO:0044763//single-organism cellular process
ncbi_2681211	1322	158	13.94	1.31	13.94	1.31	-3.41159	1.50337e-275	2.73017e-274	bik3	sterigmatocystin 8-O-methyltransferase [Magnaporthe oryzae 70-15]	-	-	-	-	-	GO:0008168//methyltransferase activity	GO:0008152//metabolic process
ncbi_2681213	78	0	0.85	0	0.85	0.001	-9.73132	1.22997e-25	3.89771e-25	BCS1L	mitochondrial chaperone BCS1 [Magnaporthe oryzae 70-15]	-	-	-	-	-	GO:0032550//purine ribonucleoside binding	-
ncbi_2681214	27	2	0.05	0	0.05	0.001	-5.64386	5.88446e-08	1.15119e-07	--	hypothetical protein MGG_02059 [Magnaporthe oryzae 70-15]	-	-	-	-	-	-	-
ncbi_2681216	1320	171	10.01	1.02	10.01	1.02	-3.2948	1.91156e-266	3.32556e-265	sps1	CAMK protein kinase [Magnaporthe oryzae 70-15]	-	-	-	-	-	GO:0004672//protein kinase activity;GO:0032550//purine ribonucleoside binding	GO:0006464//cellular protein modification process;GO:0006796//phosphate-containing compound metabolic process
ncbi_2681218	7	0	0.17	0	0.17	0.001	-7.40939	0.00782344	0.0112849	--	hypothetical protein MGG_02063 [Magnaporthe oryzae 70-15]	-	-	-	-	-	-	-
ncbi_2681219	2918	557	26.49	3.97	26.49	3.97	-2.73824	0	0	--	hypothetical protein MGG_02064 [Magnaporthe oryzae 70-15]	-	-	-	-	-	-	-
ncbi_2681220	1106	99	7.48	0.53	7.48	0.53	-3.81897	3.44794e-258	5.84591e-257	--	kinesin light chain [Magnaporthe oryzae 70-15]	-	-	-	-	GO:0005875//microtubule associated complex	GO:0003774//motor activity;GO:0032550//purine ribonucleoside binding	GO:0055086//nucleobase-containing small molecule metabolic process
ncbi_2681224	3072	746	59.6	11.37	59.6	11.37	-2.39008	0	0	--	glyoxalase/bleomycin resistance protein/dioxygenase [Magnaporthe oryzae 70-15]	-	-	-	-	-	GO:0016491//oxidoreductase activity	GO:0044710//single-organism metabolic process
ncbi_2681226	592	200	5.3	1.41	5.3	1.41	-1.9103	3.84949e-66	2.16234e-65	CRY1	cryptochrome-1 [Magnaporthe oryzae 70-15]	-	-	-	-	-	-	GO:0006259//DNA metabolic process
ncbi_2681230	1067	446	5.81	1.91	5.81	1.91	-1.60497	2.63103e-89	1.8256e-88	Slc6a1	sodium-dependent noradrenaline transporter [Magnaporthe oryzae 70-15]	-	-	-	-	GO:0031224//intrinsic component of membrane	GO:0015291//secondary active transmembrane transporter activity	GO:0044763//single-organism cellular process;GO:0044765//single-organism transport
ncbi_2681231	17	4	0.26	0.05	0.26	0.05	-2.37851	0.000860688	0.00134352	--	hypothetical protein MGG_02076 [Magnaporthe oryzae 70-15]	-	-	-	-	-	-	-
ncbi_2681236	36	2	0.36	0.02	0.36	0.02	-4.16993	7.72448e-11	1.69144e-10	--	hypothetical protein MGG_02081 [Magnaporthe oryzae 70-15]	-	-	-	-	-	-	GO:0007275//multicellular organism development
ncbi_2681237	30	87	0.4	0.91	0.4	0.91	1.18587	6.75154e-05	0.000112971	--	CYFA0S18e00650g1_1 [Cyberlindnera fabianii]	-	-	-	-	-	-	-
ncbi_2681244	0	15	0	0.21	0.001	0.21	7.71425	0.000122627	0.000202255	--	hypothetical protein MGG_02121 [Magnaporthe oryzae 70-15]	-	-	-	-	-	-	-
ncbi_2681247	638	305	2.72	1.02	2.72	1.02	-1.41504	5.27035e-46	2.34403e-45	HAK2	potassium uptake protein [Magnaporthe oryzae 70-15]	-	-	-	-	-	-	GO:0034220//ion transmembrane transport
ncbi_2681249	880	420	19.71	7.39	19.71	7.39	-1.41528	4.26288e-62	2.29264e-61	--	endo-1,6-beta-D-glucanase [Magnaporthe oryzae P131]	-	-	-	-	-	-	-
ncbi_2681251	4316	126	48.41	1.11	48.41	1.11	-5.44667	0	0	Plav_1781	cyclopentanone 1,2-monooxygenase [Magnaporthe oryzae Y34]	-	-	-	-	-	-	GO:0044710//single-organism metabolic process
ncbi_2681252	1042	247	7.44	1.39	7.44	1.39	-2.42022	3.78345e-152	3.95959e-151	alcR	regulatory protein alcR, partial [Magnaporthe oryzae P131]	-	-	-	-	-	-	-
ncbi_2681253	189	58	2.11	0.51	2.11	0.51	-2.04867	1.20425e-24	3.73921e-24	LIP4	lipase 2 [Magnaporthe oryzae 70-15]	-	-	-	-	-	GO:0003824//catalytic activity	-
ncbi_2681262	269	0	13.42	0	13.42	0.001	-13.7121	3.08411e-86	2.09873e-85	--	cellobiose dehydrogenase precursor [Magnaporthe oryzae Y34]	-	-	-	-	-	-	-
ncbi_2681264	18	3	0.31	0.04	0.31	0.04	-2.9542	0.000122056	0.000201479	--	lytic polysaccharide monooxygenase [Neurospora crassa]	-	-	-	-	-	-	GO:0007275//multicellular organism development
ncbi_2681265	6	106	0.03	0.39	0.03	0.39	3.70044	1.07753e-19	3.00875e-19	--	chitin binding protein 4 [Magnaporthe oryzae]	-	-	-	-	-	-	-
ncbi_2681266	130	3	2.15	0.04	2.15	0.04	-5.74819	1.1712e-42	5.00146e-42	--	hypothetical protein MGG_02143 [Magnaporthe oryzae 70-15]	-	-	-	-	-	-	-
ncbi_2681278	3144	1857	105.42	48.91	105.42	48.91	-1.10795	4.72754e-132	4.39918e-131	--	hypothetical protein MGG_02208 [Magnaporthe oryzae 70-15]	-	-	-	-	-	-	-
ncbi_2681280	1054	55	11.21	0.46	11.21	0.46	-4.60701	3.34654e-283	6.2282e-282	CPO	vanadium chloroperoxidase [Magnaporthe oryzae 70-15]	-	-	-	-	-	GO:0016209//antioxidant activity	GO:0044710//single-organism metabolic process
ncbi_2681292	112	54	2.62	0.99	2.62	0.99	-1.40407	2.13337e-09	4.42985e-09	--	hypothetical protein MGG_02222 [Magnaporthe oryzae 70-15]	-	-	-	-	-	-	-
ncbi_2681295	1648	627	16.95	5.06	16.95	5.06	-1.74408	4.81976e-149	4.9577e-148	easD	2,3-dihydro-2,3-dihydroxybenzoate dehydrogenase [Magnaporthe oryzae 70-15]	Metabolism	Global and overview maps	ko01130//Biosynthesis of antibiotics	K17746	-	GO:0003824//catalytic activity	GO:0044710//single-organism metabolic process
ncbi_2681301	10	3	0.2	0.05	0.2	0.05	-2	0.0225028	0.0311778	dapA	dihydrodipicolinate synthase [Magnaporthe oryzae 70-15]	Metabolism;Metabolism;Metabolism;Metabolism;Metabolism;Metabolism	Global and overview maps;Global and overview maps;Global and overview maps;Global and overview maps;Amino acid metabolism;Biosynthesis of other secondary metabolites	ko01100//Metabolic pathways;ko01110//Biosynthesis of secondary metabolites;ko01130//Biosynthesis of antibiotics;ko01230//Biosynthesis of amino acids;ko00300//Lysine biosynthesis;ko00261//Monobactam biosynthesis	K01714;K01714;K01714;K01714;K01714;K01714	-	GO:0003824//catalytic activity	-
ncbi_2681304	219976	2017	7788.02	56.09	7788.02	56.09	-7.11737	0	0	--	hypothetical protein MGG_02234 [Magnaporthe oryzae 70-15]	-	-	-	-	-	-	GO:0052048//interaction with host via secreted substance involved in symbiotic interaction
ncbi_2681305	1260	6	24.05	0.09	24.05	0.09	-8.0619	0	0	gloC	oxidoreductase [Magnaporthe oryzae 70-15]	-	-	-	-	-	GO:0016705//oxidoreductase activity, acting on paired donors, with incorporation or reduction of molecular oxygen;GO:0043169//cation binding	GO:0044710//single-organism metabolic process
ncbi_2681306	26	8	1.2	0.29	1.2	0.29	-2.04891	0.000316266	0.000508363	--	hypothetical protein MGG_02236 [Magnaporthe oryzae 70-15]	-	-	-	-	-	-	-
ncbi_2681318	25	0	0.43	0	0.43	0.001	-8.74819	1.51646e-08	3.03647e-08	--	hypothetical protein MGG_02041 [Magnaporthe oryzae 70-15]	-	-	-	-	-	-	-
ncbi_2681320	12	0	0.21	0	0.21	0.001	-7.71425	0.000245094	0.000396527	--	BTB/POZ domain-containing protein [Magnaporthe oryzae Y34]	-	-	-	-	-	-	-
ncbi_2681322	986	126	5	0.5	5	0.5	-3.32193	4.83917e-204	6.72331e-203	JMJ15	hypothetical protein MGG_02045 [Magnaporthe oryzae 70-15]	-	-	-	-	-	-	-
ncbi_2681324	386	4	3.01	0.02	3.01	0.02	-7.23362	4.1369e-124	3.6622e-123	--	serine threonine protein kinase [Colletotrichum incanum]	-	-	-	-	-	-	-
ncbi_2681326	20	0	0.18	0	0.18	0.001	-7.49185	4.82371e-07	9.07298e-07	MX	interferon-induced GTP-binding protein Mx2 [Magnaporthe oryzae 70-15]	-	-	-	-	-	GO:0017111//nucleoside-triphosphatase activity;GO:0032550//purine ribonucleoside binding	-
ncbi_2681327	1729	140	19.68	1.25	19.68	1.25	-3.97673	0	0	--	hypothetical protein MGG_02050 [Magnaporthe oryzae 70-15]	-	-	-	-	-	-	-
ncbi_2681328	1552	41	13.19	0.27	13.19	0.27	-5.61034	0	0	ppk34	CAMK protein kinase [Magnaporthe oryzae 70-15]	-	-	-	-	-	GO:0004672//protein kinase activity;GO:0032550//purine ribonucleoside binding	GO:0006464//cellular protein modification process;GO:0006796//phosphate-containing compound metabolic process
ncbi_2681332	721	10	6.34	0.07	6.34	0.07	-6.50098	1.90003e-229	2.9241e-228	--	calmodulin-binding protein kinase [Colletotrichum incanum]	-	-	-	-	-	GO:0043169//cation binding	-
ncbi_2681333	546	18	3.72	0.1	3.72	0.1	-5.21723	6.96143e-164	7.87606e-163	--	serine threonine protein kinase [Colletotrichum incanum]	-	-	-	-	-	-	-
ncbi_2681335	26	0	0.89	0	0.89	0.001	-9.79766	7.59254e-09	1.54032e-08	--	hypothetical protein MGG_02238 [Magnaporthe oryzae 70-15]	-	-	-	-	-	-	-
ncbi_2681340	11978	1114	84.5	6.17	84.5	6.17	-3.77561	0	0	dadD	amidohydrolase [Magnaporthe oryzae 70-15]	-	-	-	-	-	GO:0016787//hydrolase activity	GO:0007275//multicellular organism development
ncbi_2681341	3659	1601	49.06	16.86	49.06	16.86	-1.54094	2.05016e-263	3.53087e-262	gto2	glutathione S-transferase Gst3 [Magnaporthe oryzae 70-15]	-	-	-	-	-	GO:0003824//catalytic activity	-
ncbi_2681342	774	95	11.79	1.14	11.79	1.14	-3.37046	1.32114e-164	1.50322e-163	XYL6	endoglucanase type F [Magnaporthe oryzae 70-15]	-	-	-	-	-	GO:0030247//polysaccharide binding;GO:0097599//xylanase activity	GO:0044238//primary metabolic process
ncbi_2681343	106	43	3.05	0.97	3.05	0.97	-1.65275	4.00215e-11	8.87034e-11	--	conidiation protein 6 [Colletotrichum fioriniae PJ7]	-	-	-	-	GO:0043231//intracellular membrane-bounded organelle;GO:0044444//cytoplasmic part	-	-
ncbi_2681344	7952	2891	102.5	29.27	102.5	29.27	-1.80813	0	0	ustM	SAM-dependent methyltransferase [Magnaporthe oryzae 70-15]	-	-	-	-	-	GO:0003824//catalytic activity	GO:0008152//metabolic process
ncbi_2681349	83395	238568	1220.55	2742.73	1220.55	2742.73	1.16808	0	0	MGG_02252	tetrahydroxynaphthalene reductase [Magnaporthe oryzae 70-15]	-	-	-	-	-	GO:0016616//oxidoreductase activity, acting on the CH-OH group of donors, NAD or NADP as acceptor	GO:0006582//melanin metabolic process
ncbi_2681350	4258	33798	27.24	169.83	27.24	169.83	2.64029	0	0	--	cell surface protein [Magnaporthe oryzae 70-15]	-	-	-	-	-	-	GO:0051704//multi-organism process
ncbi_2681352	30	2	0.88	0.05	0.88	0.05	-4.1375	4.17686e-09	8.58251e-09	--	hypothetical protein MGG_02255 [Magnaporthe oryzae 70-15]	-	-	-	-	-	-	-
ncbi_2681353	94	2	1.21	0.02	1.21	0.02	-5.91886	5.09634e-31	1.79403e-30	sdnN	FAD binding domain-containing protein [Magnaporthe oryzae 70-15]	-	-	-	-	-	GO:0003824//catalytic activity	GO:0044710//single-organism metabolic process
ncbi_2681358	987	327	9.58	2.49	9.58	2.49	-1.94388	1.44228e-108	1.15421e-107	faeB-1	feruloyl esterase B [Magnaporthe oryzae 70-15]	-	-	-	-	-	GO:0003824//catalytic activity	GO:0008152//metabolic process
ncbi_2681364	338	41	4.16	0.4	4.16	0.4	-3.37851	3.69015e-74	2.21816e-73	--	hypothetical protein MGG_02267 [Magnaporthe oryzae 70-15]	-	-	-	-	-	-	-
ncbi_2681365	2534	485	24.86	3.74	24.86	3.74	-2.73272	0	0	MNN21	alpha-mannosyltransferase [Grosmannia clavigera kw1407]	Metabolism;Metabolism	Global and overview maps;Glycan biosynthesis and metabolism	ko01100//Metabolic pathways;ko00513//Various types of N-glycan biosynthesis	K05535;K05535	-	-	GO:0006464//cellular protein modification process
ncbi_2681366	2743	69	32.09	0.63	32.09	0.63	-5.67063	0	0	--	Glycosyl transferase, family 25 [Metarhizium robertsii ARSEF 23]	-	-	-	-	-	-	-
ncbi_2681367	28	0	1.08	0	1.08	0.001	-10.0768	1.90354e-09	3.95947e-09	--	hypothetical protein MGG_02270 [Magnaporthe oryzae 70-15]	-	-	-	-	-	-	-
ncbi_2681371	1409	102	30.79	1.75	30.79	1.75	-4.13704	0	0	psoC	S-adenosyl-L-methionine-dependent methyltransferase [Alternaria alternata]	-	-	-	-	-	-	-
ncbi_2681372	356	2347	4.26	22.04	4.26	22.04	2.3712	1.23516e-235	1.93815e-234	EDA2	endoprotease [Magnaporthe oryzae 70-15]	-	-	-	-	-	GO:0070011//peptidase activity, acting on L-amino acid peptides	GO:0019538//protein metabolic process
ncbi_2681381	1368	395	21.09	4.78	21.09	4.78	-2.14148	4.85208e-167	5.58431e-166	--	hypothetical protein MGG_02284 [Magnaporthe oryzae 70-15]	-	-	-	-	-	-	-
ncbi_2681387	38	8	0.75	0.12	0.75	0.12	-2.64386	1.04123e-07	2.0177e-07	PUG1	rta1 domain-containing protein [Colletotrichum incanum]	-	-	-	-	GO:0031224//intrinsic component of membrane	-	-
ncbi_2681391	0	64	0	0.59	0.001	0.59	9.20457	2.25417e-16	5.81916e-16	P450-1	ent-kaurene oxidase [Magnaporthe oryzae 70-15]	-	-	-	-	-	GO:0016491//oxidoreductase activity;GO:0046906//tetrapyrrole binding;GO:0046914//transition metal ion binding	GO:0044710//single-organism metabolic process
ncbi_2681392	26	400	0.35	4.25	0.35	4.25	3.60204	1.59647e-67	9.10839e-67	--	amine oxidase [Magnaporthe oryzae P131]	-	-	-	-	-	-	-
ncbi_2681400	1838	1066	33.7	15.35	33.7	15.35	-1.13451	1.73594e-88	1.19829e-87	YFH7	phosphoribulokinase/uridine kinase [Magnaporthe oryzae 70-15]	-	-	-	-	-	GO:0016772//transferase activity, transferring phosphorus-containing groups	GO:0006796//phosphate-containing compound metabolic process
ncbi_2681402	110	50	1.47	0.53	1.47	0.53	-1.47175	5.32311e-10	1.13055e-09	--	integral membrane protein [Diplodia corticola]	-	-	-	-	-	-	-
ncbi_2681405	219	1138	2.95	12.03	2.95	12.03	2.02785	5.6246e-100	4.27057e-99	--	duf1275 domain protein [Colletotrichum incanum]	-	-	-	-	-	-	-
ncbi_2681407	77	2	1.06	0.02	1.06	0.02	-5.72792	1.22997e-25	3.89771e-25	--	hypothetical protein MGG_02310 [Magnaporthe oryzae 70-15]	-	-	-	-	-	-	-
ncbi_2681426	0	12	0	0.08	0.001	0.08	6.32193	0.00097925	0.00152069	aclL	isotrichodermin C-15 hydroxylase [Magnaporthe oryzae 70-15]	-	-	-	-	-	GO:0016491//oxidoreductase activity;GO:0046906//tetrapyrrole binding;GO:0046914//transition metal ion binding	GO:0044710//single-organism metabolic process
ncbi_2681434	451	164	5.91	1.69	5.91	1.69	-1.80613	2.68089e-47	1.21394e-46	SPCC162.03	retinol dehydrogenase 8 [Magnaporthe oryzae 70-15]	-	-	-	-	-	GO:0003824//catalytic activity	GO:0044710//single-organism metabolic process
ncbi_2681436	5	57	0.2	1.83	0.2	1.83	3.19377	1.4282e-09	2.98315e-09	--	hypothetical protein MGG_02339 [Magnaporthe oryzae 70-15]	-	-	-	-	-	-	-
ncbi_2681437	1038	4579	16.2	56.14	16.2	56.14	1.79304	2.56616708318652e-317	5.29282985982106e-316	--	cell wall glycosyl hydrolase YteR [Magnaporthe oryzae 70-15]	-	-	-	-	-	GO:0003824//catalytic activity	-
ncbi_2681439	163	76	1.21	0.44	1.21	0.44	-1.45943	1.58199e-13	3.78669e-13	--	hypothetical protein MGG_02342 [Magnaporthe oryzae 70-15]	-	-	-	-	-	-	-
ncbi_2681444	370	2276	10.53	50.88	10.53	50.88	2.27259	3.01331e-217	4.40582e-216	--	hypothetical protein MGG_02347 [Magnaporthe oryzae 70-15]	-	-	-	-	-	-	-
ncbi_2681445	98	6	0.49	0.02	0.49	0.02	-4.61471	4.46347e-28	1.48791e-27	pmd1	multidrug resistance protein 3 [Magnaporthe oryzae 70-15]	Environmental Information Processing	Membrane transport	ko02010//ABC transporters	K05658	GO:0031224//intrinsic component of membrane	GO:0015405//P-P-bond-hydrolysis-driven transmembrane transporter activity;GO:0017111//nucleoside-triphosphatase activity;GO:0032550//purine ribonucleoside binding	GO:0044763//single-organism cellular process;GO:0051234//establishment of localization
ncbi_2681446	0	16	0	0.24	0.001	0.24	7.90689	6.13562e-05	0.000102981	apf3	pyrroline-5-carboxylate reductase [Magnaporthe oryzae 70-15]	Metabolism;Metabolism;Metabolism;Metabolism;Metabolism	Global and overview maps;Global and overview maps;Global and overview maps;Global and overview maps;Amino acid metabolism	ko01100//Metabolic pathways;ko01110//Biosynthesis of secondary metabolites;ko01130//Biosynthesis of antibiotics;ko01230//Biosynthesis of amino acids;ko00330//Arginine and proline metabolism	K00286;K00286;K00286;K00286;K00286	-	-	GO:0006560//proline metabolic process
ncbi_2681447	7	0	0.14	0	0.14	0.001	-7.12928	0.00782344	0.0112849	gloF	leucoanthocyanidin dioxygenase [Aspergillus oryzae RIB40]	-	-	-	-	-	GO:0016705//oxidoreductase activity, acting on paired donors, with incorporation or reduction of molecular oxygen;GO:0043169//cation binding	GO:0044710//single-organism metabolic process
ncbi_2681448	388	104	0.47	0.1	0.47	0.1	-2.23266	7.53955e-55	3.73832e-54	gloA	tyrocidine synthetase 1 [Magnaporthe oryzae 70-15]	-	-	-	-	-	GO:0019842//vitamin binding	-
ncbi_2681451	574	55	12.99	0.98	12.99	0.98	-3.72848	1.57854e-135	1.50746e-134	--	acid protease [Phialocephala scopiformis]	-	-	-	-	-	-	-
ncbi_2681452	23293	1960	406.65	26.88	406.65	26.88	-3.91918	0	0	--	hypothetical protein MGG_02355 [Magnaporthe oryzae 70-15]	-	-	-	-	-	-	GO:0007275//multicellular organism development
ncbi_2681463	955	4127	3.8	12.9	3.8	12.9	1.7633	3.20202e-284	5.97777e-283	--	microtubule associated protein, partial [Colletotrichum incanum]	-	-	-	-	-	-	-
ncbi_2681465	2660	14233	19.14	80.45	19.14	80.45	2.0715	0	0	GAOA	galactose oxidase [Magnaporthe oryzae 70-15]	Metabolism	Carbohydrate metabolism	ko00052//Galactose metabolism	K04618	-	-	GO:0007275//multicellular organism development
ncbi_2681469	771	213	15.69	3.41	15.69	3.41	-2.202	4.88467e-102	3.75147e-101	--	ac1, partial [Metarhizium majus ARSEF 297]	-	-	-	-	-	-	-
ncbi_2681478	31	7	3.02	0.54	3.02	0.54	-2.48352	8.52605e-06	1.50643e-05	--	hypothetical protein MGG_11928 [Magnaporthe oryzae 70-15]	-	-	-	-	-	-	-
ncbi_2681479	19	1	0.57	0.02	0.57	0.02	-4.83289	1.10723e-05	1.94685e-05	--	hypothetical protein MGG_02382 [Magnaporthe oryzae 70-15]	-	-	-	-	-	-	-
ncbi_2681480	385	159	6.05	1.96	6.05	1.96	-1.62608	3.64301e-35	1.37604e-34	--	hypothetical protein MGG_02383 [Magnaporthe oryzae 70-15]	-	-	-	-	-	-	-
ncbi_2681495	14207	42925	64.11	152.16	64.11	152.16	1.24697	0	0	--	DENN domain-containing protein [Magnaporthe oryzae 70-15]	-	-	-	-	-	-	-
ncbi_2681499	2496	507	192.9	30.78	192.9	30.78	-2.64779	0	0	--	hypothetical protein MGG_02402 [Magnaporthe oryzae 70-15]	-	-	-	-	-	-	-
ncbi_2681507	46124	27978	540.63	257.6	540.63	257.6	-1.06951	0	0	PYRAB06580	erythrocyte band 7 integral membrane protein [Magnaporthe oryzae 70-15]	-	-	-	-	-	-	-
ncbi_2681517	188	531	2.35	5.2	2.35	5.2	1.14585	3.72093e-22	1.09637e-21	GULLO3	FAD/FMN-containing dehydrogenase [Colletotrichum simmondsii]	-	-	-	-	-	GO:0000166//nucleotide binding;GO:0016616//oxidoreductase activity, acting on the CH-OH group of donors, NAD or NADP as acceptor;GO:0016899//oxidoreductase activity, acting on the CH-OH group of donors, oxygen as acceptor	GO:0044710//single-organism metabolic process
ncbi_2681533	557	338	11	5.24	11	5.24	-1.06986	1.59486e-26	5.14367e-26	--	hypothetical protein MGG_02436 [Magnaporthe oryzae 70-15]	-	-	-	-	-	-	-
ncbi_2681548	6373	3514	118.79	51.45	118.79	51.45	-1.20717	2.68961e-256	4.53455e-255	CYN1	cyanate hydratase [Magnaporthe oryzae 70-15]	Metabolism	Energy metabolism	ko00910//Nitrogen metabolism	K01725	-	GO:0016840//carbon-nitrogen lyase activity	GO:0006082//organic acid metabolic process
ncbi_2681596	2425	8673	14.95	42	14.95	42	1.49024	0	0	--	hypothetical protein MGG_02499 [Magnaporthe oryzae 70-15]	-	-	-	-	GO:0044444//cytoplasmic part	-	-
ncbi_2681606	1190	464	18.22	5.58	18.22	5.58	-1.70719	6.59108e-108	5.23969e-107	EPHX1	juvenile hormone epoxide hydrolase 2 [Magnaporthe oryzae 70-15]	-	-	-	-	-	GO:0016803//ether hydrolase activity	-
ncbi_2681626	1736	417	16.53	3.12	16.53	3.12	-2.40547	3.77128e-241	6.02e-240	--	enoyl- hydratase isomerase family [Colletotrichum gloeosporioides Nara gc5]	-	-	-	-	-	GO:0016746//transferase activity, transferring acyl groups	GO:0007275//multicellular organism development
ncbi_2681627	555	156	5.75	1.27	5.75	1.27	-2.17873	7.44389e-74	4.45668e-73	--	pth11-like integral membrane protein [Colletotrichum orbiculare MAFF 240422]	-	-	-	-	-	-	-
ncbi_2681630	731	28	23.88	0.72	23.88	0.72	-5.05166	2.38776e-211	3.41222e-210	--	hypothetical protein MGG_02004 [Magnaporthe oryzae 70-15]	-	-	-	-	-	-	-
ncbi_2681632	657	23	5.32	0.15	5.32	0.15	-5.14839	2.83472e-193	3.70675e-192	--	Cyclic AMP-dependent transcription factor ATF-2-like protein 1 [Colletotrichum chlorophyti]	-	-	-	-	-	GO:0001071//nucleic acid binding transcription factor activity;GO:0003677//DNA binding	GO:0010468//regulation of gene expression
ncbi_2681658	44	25	0.77	0.34	0.77	0.34	-1.17932	0.00111498	0.00172544	--	1-aminocyclopropane-1-carboxylate oxidase 1 [Colletotrichum chlorophyti]	-	-	-	-	-	GO:0016705//oxidoreductase activity, acting on paired donors, with incorporation or reduction of molecular oxygen	GO:0044710//single-organism metabolic process
ncbi_2681662	500	277	7.64	3.33	7.64	3.33	-1.19805	8.36336e-29	2.83678e-28	--	integral membrane protein [Sporothrix insectorum RCEF 264]	-	-	-	-	-	-	GO:0044238//primary metabolic process
ncbi_2681667	225	86	2.53	0.76	2.53	0.76	-1.73507	1.87139e-23	5.65277e-23	--	AIG2-like family domain-containing protein [Pochonia chlamydosporia 170]	-	-	-	-	-	-	-
ncbi_2681672	197	54	0.89	0.19	0.89	0.19	-2.22781	4.02538e-28	1.34373e-27	cat-1	catalase-1 [Magnaporthe oryzae 70-15]	Metabolism;Metabolism;Metabolism;Environmental Information Processing;Cellular Processes;Metabolism;Metabolism;Organismal Systems	Global and overview maps;Global and overview maps;Global and overview maps;Signal transduction;Transport and catabolism;Amino acid metabolism;Carbohydrate metabolism;Aging	ko01110//Biosynthesis of secondary metabolites;ko01130//Biosynthesis of antibiotics;ko01200//Carbon metabolism;ko04011//MAPK signaling pathway - yeast;ko04146//Peroxisome;ko00380//Tryptophan metabolism;ko00630//Glyoxylate and dicarboxylate metabolism;ko04213//Longevity regulating pathway - multiple species	K03781;K03781;K03781;K03781;K03781;K03781;K03781;K03781	-	GO:0003824//catalytic activity;GO:0016209//antioxidant activity;GO:0043169//cation binding;GO:0046906//tetrapyrrole binding	GO:0006950//response to stress;GO:0042743//hydrogen peroxide metabolic process;GO:0044710//single-organism metabolic process
ncbi_2681673	34	6	0.52	0.07	0.52	0.07	-2.89308	4.5458e-07	8.56368e-07	--	tigr02452 family protein [Diplodia corticola]	-	-	-	-	-	-	-
ncbi_2681676	11	0	0.35	0	0.35	0.001	-8.45121	0.000489894	0.000776329	--	hypothetical protein MGG_10065 [Magnaporthe oryzae 70-15]	-	-	-	-	-	-	GO:0007275//multicellular organism development
ncbi_2681677	0	104	0	1.65	0.001	1.65	10.6883	7.42457e-26	2.36656e-25	--	hypothetical protein MGG_10066 [Magnaporthe oryzae 70-15]	-	-	-	-	-	-	-
ncbi_2681678	95	9	2.03	0.15	2.03	0.15	-3.75845	4.43175e-24	1.35538e-23	--	nad dependent epimerase [Colletotrichum gloeosporioides Nara gc5]	-	-	-	-	-	-	-
ncbi_2681681	17	0	0.21	0	0.21	0.001	-7.71425	7.68793e-06	1.36256e-05	avnA	averantin oxidoreductase [Magnaporthe oryzae 70-15]	-	-	-	-	-	GO:0004497//monooxygenase activity;GO:0046906//tetrapyrrole binding;GO:0046914//transition metal ion binding	GO:0044710//single-organism metabolic process
ncbi_2681694	113	19	1.39	0.18	1.39	0.18	-2.94902	2.13137e-22	6.30481e-22	gh5-1	endoglucanase 3 [Magnaporthe oryzae 70-15]	Metabolism;Metabolism	Global and overview maps;Carbohydrate metabolism	ko01100//Metabolic pathways;ko00500//Starch and sucrose metabolism	K01179;K01179	-	GO:0016787//hydrolase activity;GO:0030247//polysaccharide binding	GO:0044238//primary metabolic process
ncbi_2681697	22	0	1.08	0	1.08	0.001	-10.0768	1.20864e-07	2.33631e-07	--	hypothetical protein MGG_10086 [Magnaporthe oryzae 70-15]	-	-	-	-	-	-	-
ncbi_2681699	7486	1797	226.99	42.8	226.99	42.8	-2.40695	0	0	--	adp-ribose 1 -phosphate phosphatase [Fusarium langsethiae]	-	-	-	-	-	-	-
ncbi_2681708	225	13	8.75	0.4	8.75	0.4	-4.45121	1.34834e-62	7.30721e-62	CIH1	intracellular hyphae protein 1 [Magnaporthe oryzae 70-15]	-	-	-	-	-	-	-
ncbi_2681709	3112	732	37.14	6.86	37.14	6.86	-2.43669	0	0	--	hypothetical protein MGG_10098 [Magnaporthe oryzae 70-15]	-	-	-	-	-	-	-
ncbi_2681713	450	74	11.55	1.49	11.55	1.49	-2.95451	4.47159e-86	3.03603e-85	--	hypothetical protein MGG_10102 [Magnaporthe oryzae 70-15]	-	-	-	-	-	-	-
ncbi_2681714	870	3157	9.85	28.06	9.85	28.06	1.51032	2.09893e-177	2.58682e-176	--	Heterokaryon incompatibility protein 6, OR allele 13 [Colletotrichum chlorophyti]	-	-	-	-	-	-	-
ncbi_2681716	26	6122	0.49	91.52	0.49	91.52	7.54516	0	0	CRP	cerato-ulmin [Colletotrichum gloeosporioides Nara gc5]	-	-	-	-	-	-	-
ncbi_2681717	34	181	0.43	1.81	0.43	1.81	2.07358	4.55165e-18	1.22342e-17	--	Prestalk A differentiation protein A [Madurella mycetomatis]	-	-	-	-	-	-	-
ncbi_2681720	73	30	2.36	0.76	2.36	0.76	-1.63472	7.41664e-08	1.44434e-07	--	hypothetical protein MGG_10109 [Magnaporthe oryzae 70-15]	-	-	-	-	-	-	-
ncbi_2681722	298	91	4.37	1.05	4.37	1.05	-2.05724	6.22059e-38	2.45631e-37	yhdF	glucose and ribitol dehydrogenase [Magnaporthe oryzae 70-15]	-	-	-	-	GO:0044444//cytoplasmic part	GO:0003824//catalytic activity	GO:0044710//single-organism metabolic process
ncbi_2681723	255	141	2.61	1.13	2.61	1.13	-1.20773	1.22887e-15	3.10621e-15	SPAC11D3.18c	MFS general substrate transporter [Pyrenochaeta sp. DS3sAY3a]	-	-	-	-	-	-	GO:0044763//single-organism cellular process
ncbi_2681729	49905	31657	221.16	110.2	221.16	110.2	-1.00497	0	0	MSP1	ATPase family AAA domain-containing protein 1 [Magnaporthe oryzae 70-15]	-	-	-	-	-	GO:0032550//purine ribonucleoside binding	-
ncbi_2681731	0	7	0	0.2	0.001	0.2	7.64386	0.0312734	0.0426744	--	hypothetical protein MGG_10120 [Magnaporthe oryzae 70-15]	-	-	-	-	-	-	-
ncbi_2681742	2262	6983	12.95	31.41	12.95	31.41	1.27827	7.73826e-247	1.26209e-245	QDR3	MFS transporter [Magnaporthe oryzae 70-15]	-	-	-	-	-	-	GO:0044763//single-organism cellular process
ncbi_2681761	9757	27588	74.8	166.13	74.8	166.13	1.1512	0	0	BGL1B	beta-glucosidase A [Magnaporthe oryzae 70-15]	Metabolism;Metabolism;Metabolism;Metabolism	Global and overview maps;Global and overview maps;Carbohydrate metabolism;Metabolism of other amino acids	ko01100//Metabolic pathways;ko01110//Biosynthesis of secondary metabolites;ko00500//Starch and sucrose metabolism;ko00460//Cyanoamino acid metabolism	K01188;K01188;K01188;K01188	-	GO:0003824//catalytic activity	GO:0044238//primary metabolic process
ncbi_2681780	13634	7319	98.48	41.53	98.48	41.53	-1.24568	0	0	STB3	related to STB3 SIN3 protein-binding protein [Fusarium proliferatum]	-	-	-	-	GO:0043231//intracellular membrane-bounded organelle;GO:0044444//cytoplasmic part	GO:0003677//DNA binding	-
ncbi_2681816	3	137	0.04	1.34	0.04	1.34	5.06609	6.83217e-30	2.35806e-29	SPAC1002.16c	MFS transporter [Colletotrichum orbiculare MAFF 240422]	-	-	-	-	-	-	GO:0044763//single-organism cellular process
ncbi_2681818	3060	1494	48.48	18.59	48.48	18.59	-1.38286	6.76742e-190	8.73506e-189	--	hypothetical protein MGCH7_ch7g1040 [Magnaporthe oryzae 70-15]	-	-	-	-	-	-	-
ncbi_2681819	6841	1197	94.93	13.05	94.93	13.05	-2.86281	0	0	Nor1	aflatoxin biosynthesis ketoreductase nor-1 [Magnaporthe oryzae Y34]	Metabolism;Metabolism	Global and overview maps;Biosynthesis of other secondary metabolites	ko01130//Biosynthesis of antibiotics;ko00254//Aflatoxin biosynthesis	K17644;K17644	-	-	GO:0008152//metabolic process
ncbi_2681823	1004	181	20.41	2.89	20.41	2.89	-2.82013	3.40379e-175	4.11057e-174	--	hypothetical protein MGG_10272 [Magnaporthe oryzae 70-15]	-	-	-	-	-	-	-
ncbi_2681824	1220	6086	28.42	111.38	28.42	111.38	1.97051	0	0	--	duf1275 domain protein [Colletotrichum gloeosporioides Nara gc5]	-	-	-	-	-	-	-
ncbi_2681825	21	672	0.32	8.16	0.32	8.16	4.67243	9.12534e-133	8.55118e-132	SAT17	taurine catabolism dioxygenase TauD [Magnaporthe oryzae P131]	-	-	-	-	-	GO:0016491//oxidoreductase activity	GO:0044710//single-organism metabolic process
ncbi_2681828	21	72	0.26	0.71	0.26	0.71	1.44931	3.08723e-05	5.28435e-05	--	Major Facilitator Superfamily protein [Aspergillus parasiticus SU-1]	-	-	-	-	-	-	-
ncbi_2681839	58	153	1.7	3.53	1.7	3.53	1.05413	1.37947e-06	2.54208e-06	--	hypothetical protein MGG_10244 [Magnaporthe oryzae 70-15]	-	-	-	-	-	-	-
ncbi_2681840	0	7	0	0.05	0.001	0.05	5.64386	0.0312734	0.0426744	--	flavin-dependent halogenase [Malbranchea aurantiaca]	-	-	-	-	-	-	-
ncbi_2681844	13957	82894	178.57	833.08	178.57	833.08	2.22197	0	0	lolO1	2OG-Fe(II) oxygenase [Trichophyton tonsurans CBS 112818]	-	-	-	-	-	-	-
ncbi_2681850	887	32669	7.95	230.03	7.95	230.03	4.85472	0	0	SPAC869.05c	sulfate permease [Magnaporthe oryzae Y34]	-	-	-	-	GO:0031224//intrinsic component of membrane	GO:0015103//inorganic anion transmembrane transporter activity	GO:0008272//sulfate transport;GO:0044763//single-organism cellular process
ncbi_2681851	5051	49576	50.12	386.42	50.12	386.42	2.94671	0	0	oxdC	oxalate decarboxylase oxdC [Magnaporthe oryzae Y34]	-	-	-	-	-	-	-
ncbi_2681852	73547	311673	1806.55	6013.65	1806.55	6013.65	1.735	0	0	--	hypothetical protein MGG_10237 [Magnaporthe oryzae 70-15]	-	-	-	-	-	-	-
ncbi_2681855	18	445	0.3	5.84	0.3	5.84	4.28293	2.77489e-85	1.87239e-84	gla-1	starch binding domain-containing protein [Magnaporthe oryzae 70-15]	-	-	-	-	GO:0044423//virion part	GO:0030247//polysaccharide binding	-
ncbi_2681856	32	478	0.36	4.2	0.36	4.2	3.54432	1.3084e-79	8.32325e-79	amy3	alpha-amylase 3 [Magnaporthe oryzae Y34]	Metabolism;Metabolism	Global and overview maps;Carbohydrate metabolism	ko01100//Metabolic pathways;ko00500//Starch and sucrose metabolism	K01176;K01176	-	GO:0016160//amylase activity;GO:0030247//polysaccharide binding;GO:0046872//metal ion binding	GO:0005975//carbohydrate metabolic process
ncbi_2681857	1401	67	20.99	0.79	20.99	0.79	-4.73171	0	0	ILS1	isoleucyl-tRNA synthetase [Magnaporthe oryzae 70-15]	Genetic Information Processing	Translation	ko00970//Aminoacyl-tRNA biosynthesis	K01870	-	-	-
ncbi_2681858	193	35	10.82	1.54	10.82	1.54	-2.8127	3.47907e-36	1.33898e-35	--	hypothetical protein MGG_10206 [Magnaporthe oryzae 70-15]	-	-	-	-	-	-	-
ncbi_2681859	1387	45	17.7	0.45	17.7	0.45	-5.29768	0	0	--	hypothetical protein MGG_10207 [Magnaporthe oryzae 70-15]	-	-	-	-	-	-	-
ncbi_2681861	297	42	2.43	0.27	2.43	0.27	-3.16993	8.87851e-62	4.75581e-61	--	Fungal transcriptional regulatory protein, N-terminal [Penicillium camemberti]	-	-	-	-	-	-	-
ncbi_2681862	247	21	4.63	0.31	4.63	0.31	-3.90067	1.17219e-61	6.27051e-61	nagI	gentisate 1,2-dioxygenase [Magnaporthe oryzae Y34]	Metabolism;Metabolism	Global and overview maps;Amino acid metabolism	ko01100//Metabolic pathways;ko00350//Tyrosine metabolism	K00450;K00450	-	-	-
ncbi_2681865	51	4	1.09	0.07	1.09	0.07	-3.96083	1.27408e-13	3.05759e-13	fahd2	fumarylacetoacetate hydrolase domain-containing protein 2 [Magnaporthe oryzae Y34]	-	-	-	-	-	GO:0003824//catalytic activity	-
ncbi_2681866	342	107	3.89	0.96	3.89	0.96	-2.01866	1.47958e-42	6.30043e-42	NCED5	9-cis-epoxycarotenoid dioxygenase 1 [Magnaporthe oryzae Y34]	-	-	-	-	-	-	-
ncbi_2681867	124	12	1.61	0.12	1.61	0.12	-3.74595	1.00724e-30	3.53124e-30	OpS4	monooxygenase [Magnaporthe oryzae Y34]	-	-	-	-	-	-	-
ncbi_2681877	0	7	0	0.08	0.001	0.08	6.32193	0.0312734	0.0426744	--	integral membrane protein [Colletotrichum incanum]	-	-	-	-	-	-	-
ncbi_2681881	155	716	1.95	7.09	1.95	7.09	1.86231	7.53724e-58	3.85173e-57	--	PAF acetylhydrolase family protein [Magnaporthe oryzae Y34]	-	-	-	-	-	-	-
ncbi_2681893	8	178	0.28	4.98	0.28	4.98	4.15265	1.71151e-34	6.38836e-34	--	hypothetical protein MGG_10318 [Magnaporthe oryzae 70-15]	-	-	-	-	-	-	-
ncbi_2681902	235681	16474	1666.95	91.53	1666.95	91.53	-4.18682	0	0	ftsH2	ATPase [Colletotrichum orchidophilum]	-	-	-	-	-	GO:0032550//purine ribonucleoside binding	-
ncbi_2681903	5972	1841	74.06	17.93	74.06	17.93	-2.04632	0	0	THI73	allantoate permease [Magnaporthe oryzae 70-15]	-	-	-	-	-	-	GO:0044763//single-organism cellular process
ncbi_2681906	31	116	0.95	2.8	0.95	2.8	1.55943	1.10858e-08	2.23128e-08	--	hypothetical protein MGG_10331 [Magnaporthe oryzae 70-15]	-	-	-	-	-	-	-
ncbi_2681909	5221	16869	48.49	123.07	48.49	123.07	1.34372	0	0	MGCH7_ch7g1113	mannitol 2-dehydrogenase [Magnaporthe oryzae 70-15]	Metabolism	Carbohydrate metabolism	ko00051//Fructose and mannose metabolism	K00045	-	GO:0016616//oxidoreductase activity, acting on the CH-OH group of donors, NAD or NADP as acceptor;GO:0048037//cofactor binding	GO:0044710//single-organism metabolic process
ncbi_2681940	338	191	3.1	1.37	3.1	1.37	-1.17809	2.02575e-19	5.62245e-19	--	alkaline phosphatase family protein [Magnaporthe oryzae Y34]	Metabolism;Metabolism	Global and overview maps;Metabolism of cofactors and vitamins	ko01100//Metabolic pathways;ko00790//Folate biosynthesis	K01113;K01113	-	-	-
ncbi_2681945	1190	618	12.24	4.99	12.24	4.99	-1.29449	3.7366e-71	2.19443e-70	HXT9	sugar transporter [Magnaporthe oryzae 70-15]	-	-	-	-	GO:0031224//intrinsic component of membrane	GO:0022857//transmembrane transporter activity	GO:0044763//single-organism cellular process;GO:0044765//single-organism transport
ncbi_2681946	3921	12556	41	103.14	41	103.14	1.33091	0	0	AVT3	amino acid transporter [Magnaporthe oryzae 70-15]	Cellular Processes	Transport and catabolism	ko04138//Autophagy - yeast	K14209	GO:0031224//intrinsic component of membrane	-	-
ncbi_2681949	729	449	6.76	3.27	6.76	3.27	-1.04773	8.7636e-33	3.1859e-32	--	ADA-7 [Neurospora crassa OR74A]	-	-	-	-	-	-	-
ncbi_2681951	0	23	0	0.5	0.001	0.5	8.96578	9.6373e-07	1.78776e-06	HET-E1	HET-domain-containing protein, partial [Trametes versicolor FP-101664 SS1]	-	-	-	-	-	-	-
ncbi_2681958	205	1034	3.24	12.85	3.24	12.85	1.9877	6.00447e-89	4.15194e-88	--	hypothetical protein MGG_10306 [Magnaporthe oryzae 70-15]	-	-	-	-	-	-	-
ncbi_2681960	1607	586	15.84	4.54	15.84	4.54	-1.80281	3.83863e-153	4.03847e-152	atsA	arylsulfatase [Magnaporthe oryzae 70-15]	Metabolism	Lipid metabolism	ko00600//Sphingolipid metabolism	K01130	GO:0043231//intracellular membrane-bounded organelle;GO:0044444//cytoplasmic part	GO:0016788//hydrolase activity, acting on ester bonds	-
ncbi_2681963	143	41	1.83	0.41	1.83	0.41	-2.15815	2.23182e-20	6.33351e-20	--	hypothetical protein MGG_10311 [Magnaporthe oryzae 70-15]	-	-	-	-	-	-	-
ncbi_2681965	123	476	4.43	13.46	4.43	13.46	1.6033	2.65689e-32	9.58044e-32	--	hypothetical protein MGG_10313 [Magnaporthe oryzae 70-15]	-	-	-	-	-	-	-
ncbi_2681967	763447	5936598	17096.1	104426	17096.1	104426	2.61075	0	0	MPG1	hydrophobin-like protein MPG1 [Magnaporthe oryzae 70-15]	-	-	-	-	-	-	-
ncbi_2681972	3	46	0.07	0.87	0.07	0.87	3.63559	5.28318e-09	1.07911e-08	--	hypothetical protein MGG_10361 [Magnaporthe oryzae 70-15]	-	-	-	-	-	-	-
ncbi_2681974	21	8	0.27	0.08	0.27	0.08	-1.75489	0.00525564	0.00771444	radE	caffeine resistance protein 5 [Magnaporthe oryzae Y34]	-	-	-	-	-	-	-
ncbi_2681979	0	18	0	0.3	0.001	0.3	8.22882	3.07011e-05	5.25579e-05	CCP1	cytochrome c peroxidase [Magnaporthe oryzae 70-15]	-	-	-	-	-	GO:0003824//catalytic activity;GO:0043169//cation binding;GO:0046906//tetrapyrrole binding	GO:0006950//response to stress;GO:0044710//single-organism metabolic process
ncbi_2682005	0	8	0	0.08	0.001	0.08	6.32193	0.0156414	0.0219859	SPCC417.10	allantoate permease [Magnaporthe oryzae 70-15]	-	-	-	-	GO:0031224//intrinsic component of membrane	-	GO:0044763//single-organism cellular process
ncbi_2682006	34	1513	0.38	13.21	0.38	13.21	5.11949	2.5505e-305	5.10271e-304	--	hypothetical protein MGG_10394 [Magnaporthe oryzae 70-15]	-	-	-	-	-	-	-
ncbi_2682010	29	0	0.47	0	0.47	0.001	-8.87652	4.77335e-10	1.01523e-09	cipB	oxidoreductase [Magnaporthe oryzae P131]	-	-	-	-	-	GO:0003824//catalytic activity;GO:0046914//transition metal ion binding	GO:0044710//single-organism metabolic process
ncbi_2682012	28775	3094	364.47	30.78	364.47	30.78	-3.56573	0	0	eglC	GPI-anchored cell wall beta-1,3-endoglucanase EglC [Magnaporthe oryzae 70-15]	Metabolism	Carbohydrate metabolism	ko00500//Starch and sucrose metabolism	K01199	-	GO:0003824//catalytic activity	GO:0044238//primary metabolic process
ncbi_2682013	59	7	1.36	0.13	1.36	0.13	-3.38702	4.48688e-14	1.09096e-13	--	hypothetical protein MGG_10401 [Magnaporthe oryzae 70-15]	-	-	-	-	-	-	-
ncbi_2682014	3806	1096	36.94	8.36	36.94	8.36	-2.14361	0	0	--	hypothetical protein MGG_10402 [Magnaporthe oryzae 70-15]	-	-	-	-	-	-	-
ncbi_2682019	0	194	0	2.5	0.001	2.5	11.2877	2.67518e-48	1.22991e-47	--	integral membrane protein [Colletotrichum gloeosporioides Cg-14]	-	-	-	-	-	-	-
ncbi_2682020	5	164	0.06	1.63	0.06	1.63	4.76377	1.2652e-33	4.66158e-33	ARB_02372	FAD binding domain-containing protein [Magnaporthe oryzae 70-15]	-	-	-	-	-	GO:0000166//nucleotide binding;GO:0016616//oxidoreductase activity, acting on the CH-OH group of donors, NAD or NADP as acceptor	GO:0044710//single-organism metabolic process
ncbi_2682021	6	308	0.1	4.21	0.1	4.21	5.39575	5.16083e-67	2.92496e-66	--	hypothetical protein MGG_10409 [Magnaporthe oryzae 70-15]	-	-	-	-	-	-	-
[truncated: 843 more rows]

## Sheet: DEGs(T-2vsWT-2)
id	T-2_count	WT-2_count	T-2_fpkm	WT-2_fpkm	T-2_mean	WT-2_mean	log2(fc)	PValue	FDR	Symbol	Description	KEGG_A_class	KEGG_B_class	Pathway	K_ID	GO Component	GO Function	GO Process
[truncated: 2,649 more rows]

[truncated: 4 more sheets: DEGs(T-3vsWT-3), DEGs(Overlap), query2map, map2query]
